# Supplementary material for: Adaptive dynamic prediction model of mining subsidence aided by measured data
Source: Sci Rep. 2025 Apr 28;15:14754. doi: 10.1038/s41598-025-99869-x (PMC12037819; doi:10.1038/s41598-025-99869-x)
Supplement: Supplementary file 1 — Supplementary Information 1. [file 41598_2025_99869_MOESM1_ESM.zip]

Archive with 3 entries (2 files):
- DATA/
- DATA/table.xlsx
- DATA/UNTITLED.opju
