# Supplementary material for: Adaptive dynamic prediction model of mining subsidence aided by measured data
Source: Sci Rep. 2025 Apr 28;15:14754. doi: 10.1038/s41598-025-99869-x (PMC12037819; doi:10.1038/s41598-025-99869-x)
Supplement: Supplementary file 1 — Supplementary Information 1. [file 41598_2025_99869_MOESM1_ESM.zip › DATA/table.xlsx]

## Sheet: table1
Monitoring date	Advancing distance/m	Optimal value	Classical model		Adaptive model
			Calculated Value	Relative error/%	Calculated Value	Relative error/%
Mar.05	156	0.102	0.0726109	0.288128	-	-
Mar.15	202	0.149	0.0492495	0.669466	-	-
Mar.27	257	0.096	0.0398739	0.584646	-	-
Apr.07	308	0.068	0.03584	0.472941	-	-
Apr.18	319	0.058	0.029696	0.488	0.057	0.0172414
Apr.27	328	0.054	0.02624	0.514074	0.055	0.0185185
May.06	364	0.045	0.0255299	0.43267	0.051	0.133333
May.15	418	0.043	0.0260995	0.393035	0.033	0.232558
May.28	509	0.041	0.0274324	0.330917	0.039	0.0487805
Jun.04	533	0.043	0.0267545	0.377802	0.039	0.0930233
Jun.13	560	0.041	0.0258306	0.369985	0.04	0.0243902
Jun.19	588	0.042	0.0257313	0.38735	0.042	0
Jun.26	620	0.043	0.0256	0.404651	0.041	0.0465116
Jul.03	650	0.04	0.0254046	0.364885	0.044	0.1
Jul.10	677	0.041	0.0251177	0.387374	0.04	0.0243902
Jul.19	713	0.039	0.0248337	0.363237	0.039	0
Aug.02	766	0.04	0.0243598	0.391006	0.039	0.025
Aug.20	826	0.041	0.0238933	0.417236	0.037	0.097561

## Sheet: table2
Monitoring date	Advancing distance/m	Classical model		Adaptive model
		RMSE/mm	Relative error/%	RMSE/mm	Relative error/%
Mar.05	156	7.40922	11.9504	-	-
Mar.15	202	37.8158	23.0584	-	-
Mar.27	257	44.2633	18.5202	-	-
Apr.07	308	37.5578	12.951	-	-
Apr.18	319	43.2367	14.176	14.2357	4.66744
Apr.27	328	50.0321	15.3473	15.3365	4.70443
May.06	364	44.2181	11.9186	17.7152	4.77498
May.15	418	36.2063	8.57969	25.5005	6.04277
May.28	509	32.5714	6.46258	15.8364	3.14215
Jun.04	533	42.6748	7.9766	20.6907	3.86741
Jun.13	560	43.0953	7.70936	20.456	3.65939
Jun.19	588	46.7392	8.14272	24.65	4.29442
Jun.26	620	48.0029	8.06771	23.6738	3.97879
Jul.03	650	43.4912	7.17676	20.6506	3.40769
Jul.10	677	50.7516	8.09435	29.3187	4.67603
Jul.19	713	47.4207	7.43271	27.3666	4.28944
Aug.02	766	52.9414	8.02143	31.045	4.70379
Aug.20	826	52.7182	7.75267	30.3593	4.46461
