# Supplementary material for: Adaptive dynamic prediction model of mining subsidence aided by measured data
Source: Sci Rep. 2025 Apr 28;15:14754. doi: 10.1038/s41598-025-99869-x (PMC12037819; doi:10.1038/s41598-025-99869-x)
Supplement: Supplementary file 2 — Supplementary Information 2. [file 41598_2025_99869_MOESM2_ESM.zip]

Archive with 27 entries (26 files):
- MSDPS/
- MSDPS/ALL-PREDICT.txt
- MSDPS/BIBLIO.MDB
- MSDPS/CKPVOUTPUT.txt
- MSDPS/DY_OUTPUT.txt
- MSDPS/Form1.frm
- MSDPS/Form1.frx
- MSDPS/Form4.frm
- MSDPS/Form4.frx
- MSDPS/Form8.frm
- MSDPS/Form8.frx
- MSDPS/Form8.log
- MSDPS/MSDPS.exe
- MSDPS/MSSCCPRJ.SCC
- MSDPS/predict.txt
- MSDPS/pvinput.txt
- MSDPS/tuijin.txt
- MSDPS/VB49.tmp
- MSDPS/VB4EDF.tmp
- MSDPS/VB575B.tmp
- MSDPS/VB67C7.tmp
- MSDPS/VBB501.tmp
- MSDPS/VBBD2E.tmp
- MSDPS/w.txt
- MSDPS/工程1.PDM
- MSDPS/工程1.vbp
- MSDPS/工程1.vbw
