# Supplementary material for: Adaptive dynamic prediction model of mining subsidence aided by measured data
Source: Sci Rep. 2025 Apr 28;15:14754. doi: 10.1038/s41598-025-99869-x (PMC12037819; doi:10.1038/s41598-025-99869-x)
Supplement: Supplementary file 2 — Supplementary Information 2. [file 41598_2025_99869_MOESM2_ESM.zip › MSDPS/ALL-PREDICT.txt]

 39490980      3917329      0             0.00          0.00          0.000         0.000         0             0.000         0.000         0.000
 39490980      3917344      0             0.00          0.00          0.000         0.000         0             0.000         0.000         0.000
 39490980      3917359      0             0.00          0.00          0.000         0.000         0             0.000         0.000         0.000
 39490980      3917374      0             0.00          0.00          0.000         0.000         0             0.000         0.000         0.000
 39490980      3917389      0             0.00          0.00          0.000         0.000         0             0.000         0.000         0.000
 39490980      3917404      0             0.00          0.00          0.000         0.000         0             0.000         0.000         0.000
 39490980      3917419      0             0.00          0.00          0.000         0.000         0             0.000         0.000         0.000
 39490980      3917434      0             0.00          0.00          0.000         0.000         0             0.000         0.000         0.000
 39490980      3917449      0             0.00          0.00          0.000         0.000         0             0.000         0.000         0.000
 39490980      3917464      0             0.00          0.00          0.000         0.000         0             0.000         0.000         0.000
 39490980      3917479      0             0.00          0.00          0.000         0.000         0             0.000         0.000         0.000
 39490980      3917494      0             0.00          0.00          0.000         0.000         0             0.000         0.000         0.000
 39490980      3917509      0             0.00          0.00          0.000         0.000         0             0.000         0.000         0.000
 39490980      3917524      0             0.00          0.00          0.000         0.000         0             0.000         0.000         0.000
 39490980      3917539      0             0.00          0.00          0.000         0.000         0             0.000         0.000         0.000
 39490980      3917554      0             0.00          0.00          0.000         0.000         0             0.000         0.000         0.000
 39490980      3917569      0             0.00          0.00          0.000         0.000         0             0.000         0.000         0.000
 39490980      3917584      0             0.00          0.00          0.000         0.000         0             0.000         0.000         0.000
 39490980      3917599      0             0.00          0.00          0.000         0.000         0             0.000         0.000         0.000
 39490980      3917614      0             0.00          0.00          0.000         0.000         0             0.000         0.000         0.000
 39490980      3917629      0             0.00          0.00          0.000         0.000         0             0.000         0.000         0.000
 39490980      3917644      0             0.00          0.00          0.000         0.000         0             0.000         0.000         0.000
 39490980      3917659      0             0.00          0.00          0.000         0.000         0             0.000         0.000         0.000
 39490980      3917674      0             0.00          0.00          0.000         0.000         0             0.000         0.000         0.000
 39490980      3917689      0             0.00          0.00          0.000         0.000         0             0.000         0.000         0.000
 39490980      3917704      0             0.00          0.00          0.000         0.000         0             0.000         0.000         0.000
 39490980      3917719      0             0.00          0.00          0.000         0.000         0             0.000         0.000         0.000
 39490980      3917734      0             0.00          0.00          0.000         0.000         0             0.000         0.000         0.000
 39490980      3917749      0             0.00          0.00          0.000         0.000         0             0.000         0.000         0.000
 39490980      3917764      0             0.00          0.00          0.000         0.000         0             0.000         0.000         0.000
 39490980      3917779      0             0.00          0.00          0.000         0.000         0             0.000         0.000         0.000
 39490980      3917794      0             0.00          0.00          0.000         0.000         0             0.000         0.000         0.000
 39490980      3917809      0             0.00          0.00          0.000         0.000         0             0.000         0.000         0.000
 39490980      3917824      0             0.00          0.00          0.000         0.000         0             0.000         0.000         0.000
 39490980      3917839      0             0.00          0.00          0.000         0.000         0             0.000         0.000         0.000
 39490980      3917854      0             0.00          0.00          0.000         0.000         0             0.000         0.000         0.000
 39490980      3917869      0             0.00          0.00          0.000         0.000         0             0.000         0.000         0.000
 39490980      3917884      0             0.00          0.00          0.000         0.000         0             0.000         0.000         0.000
 39490980      3917899      0             0.00          0.00          0.000         0.000         0             0.000         0.000         0.000
 39490980      3917914      0             0.00          0.00          0.000         0.000         0             0.000         0.000         0.000
 39490980      3917929      0             0.00          0.00          0.000         0.000         0             0.000         0.000         0.000
 39490980      3917944      0             0.00          0.00          0.000         0.000         0             0.000         0.000         0.000
 39490980      3917959      0             0.00          0.00          0.000         0.000         0             0.000         0.000         0.000
 39490980      3917974      0             0.00          0.00          0.000         0.000         0             0.000         0.000         0.000
 39490980      3917989      0             0.00          0.00          0.000         0.000         0             0.000         0.000         0.000
 39490980      3918004      0             0.00          0.00          0.000         0.000         0             0.000         0.000         0.000
 39490980      3918019      0             0.00          0.00          0.000         0.000         0             0.000         0.000         0.000
 39490980      3918034      0             0.00          0.00          0.000         0.000         0             0.000         0.000         0.000
 39490980      3918049      0             0.00          0.00          0.000         0.000         0             0.000         0.000         0.000
 39490980      3918064      0             0.00          0.00          0.000         0.000         0             0.000         0.000         0.000
 39490980      3918079      0             0.00          0.00          0.000         0.000         0             0.000         0.000         0.000
 39490980      3918094      0             0.00          0.00          0.000         0.000         0             0.000         0.000         0.000
 39490980      3918109      0             0.00          0.00          0.000         0.000         0             0.000         0.000         0.000
 39490980      3918124      0             0.00          0.00          0.000         0.000         0             0.000         0.000         0.000
 39490980      3918139      0             0.00          0.00          0.000         0.000         0             0.000         0.000         0.000
 39490980      3918154      0             0.00          0.00          0.000         0.000         0             0.000         0.000         0.000
 39490980      3918169      0             0.00          0.00          0.000         0.000         0             0.000         0.000         0.000
 39490980      3918184      0             0.00          0.00          0.000         0.000         0             0.000         0.000         0.000
 39490980      3918199      0             0.00          0.00          0.000         0.000         0             0.000         0.000         0.000
 39490980      3918214      0             0.00          0.00          0.000         0.000         0             0.000         0.000         0.000
 39490980      3918229      0             0.00          0.00          0.000         0.000         0             0.000         0.000         0.000
 39490980      3918244      0             0.00          0.00          0.000         0.000         0             0.000         0.000         0.000
 39490980      3918259      0             0.00          0.00          0.000         0.000         0             0.000         0.000         0.000
 39490980      3918274      0             0.00          0.00          0.000         0.000         0             0.000         0.000         0.000
 39490980      3918289      0             0.00          0.00          0.000         0.000         0             0.000         0.000         0.000
 39490980      3918304      0             0.00          0.00          0.000         0.000         0             0.000         0.000         0.000
 39490980      3918319      0             0.00          0.00          0.000         0.000         0             0.000         0.000         0.000
 39490980      3918334      0             0.00          0.00          0.000         0.000         0             0.000         0.000         0.000
 39490980      3918349      0             0.00          0.00          0.000         0.000         0             0.000         0.000         0.000
 39490980      3918364      0             0.00          0.00          0.000         0.000         0             0.000         0.000         0.000
 39490980      3918379      0             0.00          0.00          0.000         0.000         0             0.000         0.000         0.000
 39490980      3918394      0             0.00          0.00          0.000         0.000         0             0.000         0.000         0.000
 39490980      3918409      0             0.00          0.00          0.000         0.000         0             0.000         0.000         0.000
 39490980      3918424      0             0.00          0.00          0.000         0.000         0             0.000         0.000         0.000
 39490980      3918439      0             0.00          0.00          0.000         0.000         0             0.000         0.000         0.000
 39490980      3918454      0             0.00          0.00          0.000         0.000         0             0.000         0.000         0.000
 39490980      3918469      0             0.00          0.00          0.000         0.000         0             0.000         0.000         0.000
 39490980      3918484      0             0.00          0.00          0.000         0.000         0             0.000         0.000         0.000
 39490980      3918499      0             0.00          0.00          0.000         0.000         0             0.000         0.000         0.000
 39490980      3918514      0             0.00          0.00          0.000         0.000         0             0.000         0.000         0.000
 39490980      3918529      0             0.00          0.00          0.000         0.000         0             0.000         0.000         0.000
 39490980      3918544      0             0.00          0.00          0.000         0.000         0             0.000         0.000         0.000
 39490980      3918559      0             0.00          0.00          0.000         0.000         0             0.000         0.000         0.000
 39491000      3917329      0             0.00          0.00          0.000         0.000         0             0.000         0.000         0.000
 39491000      3917344      0             0.00          0.00          0.000         0.000         0             0.000         0.000         0.000
 39491000      3917359      0             0.00          0.00          0.000         0.000         0             0.000         0.000         0.000
 39491000      3917374      0             0.00          0.00          0.000         0.000         0             0.000         0.000         0.000
 39491000      3917389      0             0.00          0.00          0.000         0.000         0             0.000         0.000         0.000
 39491000      3917404      0             0.00          0.00          0.000         0.000         0             0.000         0.000         0.000
 39491000      3917419      0             0.00          0.00          0.000         0.000         0             0.000         0.000         0.000
 39491000      3917434      0             0.00          0.00          0.000         0.000         0             0.000         0.000         0.000
 39491000      3917449      0             0.00          0.00          0.000         0.000         0             0.000         0.000         0.000
 39491000      3917464      0             0.00          0.00          0.000         0.000         0             0.000         0.000         0.000
 39491000      3917479      0             0.00          0.00          0.000         0.000         0             0.000         0.000         0.000
 39491000      3917494      0             0.00          0.00          0.000         0.000         0             0.000         0.000         0.000
 39491000      3917509      0             0.00          0.00          0.000         0.000         0             0.000         0.000         0.000
 39491000      3917524      0             0.00          0.00          0.000         0.000         0             0.000         0.000         0.000
 39491000      3917539      0             0.00          0.00          0.000         0.000         0             0.000         0.000         0.000
 39491000      3917554      0             0.00          0.00          0.000         0.000         0             0.000         0.000         0.000
 39491000      3917569      0             0.00          0.00          0.000         0.000         0             0.000         0.000         0.000
 39491000      3917584      0             0.00          0.00          0.000         0.000         0             0.000         0.000         0.000
 39491000      3917599      0             0.00          0.00          0.000         0.000         0             0.000         0.000         0.000
 39491000      3917614      0             0.00          0.00          0.000         0.000         0             0.000         0.000         0.000
 39491000      3917629      0             0.00          0.00          0.000         0.000         0             0.000         0.000         0.000
 39491000      3917644      0             0.00          0.00          0.000         0.000         0             0.000         0.000         0.000
 39491000      3917659      0             0.00          0.00          0.000         0.000         0             0.000         0.000         0.000
 39491000      3917674      0             0.00          0.00          0.000         0.000         0             0.000         0.000         0.000
 39491000      3917689      0             0.00          0.00          0.000         0.000         0             0.000         0.000         0.000
 39491000      3917704      0             0.00          0.00          0.000         0.000         0             0.000         0.000         0.000
 39491000      3917719      0             0.00          0.00          0.000         0.000         0             0.000         0.000         0.000
 39491000      3917734      0             0.00          0.00          0.000         0.000         0             0.000         0.000         0.000
 39491000      3917749      0             0.00          0.00          0.000         0.000         0             0.000         0.000         0.000
 39491000      3917764      0             0.00          0.00          0.000         0.000         0             0.000         0.000         0.000
 39491000      3917779      0             0.00          0.00          0.000         0.000         0             0.000         0.000         0.000
 39491000      3917794      0             0.00          0.00          0.000         0.000         0             0.000         0.000         0.000
 39491000      3917809      0             0.00          0.00          0.000         0.000         0             0.000         0.000         0.000
 39491000      3917824      0             0.00          0.00          0.000         0.000         0             0.000         0.000         0.000
 39491000      3917839      0             0.00          0.00          0.000         0.000         0             0.000         0.000         0.000
 39491000      3917854      0             0.00          0.00          0.000         0.000         0             0.000         0.000         0.000
 39491000      3917869      0             0.00          0.00          0.000         0.000         0             0.000         0.000         0.000
 39491000      3917884      0             0.00          0.00          0.000         0.000         0             0.000         0.000         0.000
 39491000      3917899      0             0.00          0.00          0.000         0.000         0             0.000         0.000         0.000
 39491000      3917914      0             0.00          0.00          0.000         0.000         0             0.000         0.000         0.000
 39491000      3917929      0             0.00          0.00          0.000         0.000         0             0.000         0.000         0.000
 39491000      3917944      0             0.00          0.00          0.000         0.000         0             0.000         0.000         0.000
 39491000      3917959      0             0.00          0.00          0.000         0.000         0             0.000         0.000         0.000
 39491000      3917974      0             0.00          0.00          0.000         0.000         0             0.000         0.000         0.000
 39491000      3917989      0             0.00          0.00          0.000         0.000         0             0.000         0.000         0.000
 39491000      3918004      0             0.00          0.00          0.000         0.000         0             0.000         0.000         0.000
 39491000      3918019      0             0.00          0.00          0.000         0.000         0             0.000         0.000         0.000
 39491000      3918034      0             0.00          0.00          0.000         0.000         0             0.000         0.000         0.000
 39491000      3918049      0             0.00          0.00          0.000         0.000         0             0.000         0.000         0.000
 39491000      3918064      0             0.00          0.00          0.000         0.000         0             0.000         0.000         0.000
 39491000      3918079      0             0.00          0.00          0.000         0.000         0             0.000         0.000         0.000
 39491000      3918094      0             0.00          0.00          0.000         0.000         0             0.000         0.000         0.000
 39491000      3918109      0             0.00          0.00          0.000         0.000         0             0.000         0.000         0.000
 39491000      3918124      0             0.00          0.00          0.000         0.000         0             0.000         0.000         0.000
 39491000      3918139      0             0.00          0.00          0.000         0.000         0             0.000         0.000         0.000
 39491000      3918154      0             0.00          0.00          0.000         0.000         0             0.000         0.000         0.000
 39491000      3918169      0             0.00          0.00          0.000         0.000         0             0.000         0.000         0.000
 39491000      3918184      0             0.00          0.00          0.000         0.000         0             0.000         0.000         0.000
 39491000      3918199      0             0.00          0.00          0.000         0.000         0             0.000         0.000         0.000
 39491000      3918214      0             0.00          0.00          0.000         0.000         0             0.000         0.000         0.000
 39491000      3918229      0             0.00          0.00          0.000         0.000         0             0.000         0.000         0.000
 39491000      3918244      0             0.00          0.00          0.000         0.000         0             0.000         0.000         0.000
 39491000      3918259      0             0.00          0.00          0.000         0.000         0             0.000         0.000         0.000
 39491000      3918274      0             0.00          0.00          0.000         0.000         0             0.000         0.000         0.000
 39491000      3918289      0             0.00          0.00          0.000         0.000         0             0.000         0.000         0.000
 39491000      3918304      0             0.00          0.00          0.000         0.000         0             0.000         0.000         0.000
 39491000      3918319      0             0.00          0.00          0.000         0.000         0             0.000         0.000         0.000
 39491000      3918334      0             0.00          0.00          0.000         0.000         0             0.000         0.000         0.000
 39491000      3918349      0             0.00          0.00          0.000         0.000         0             0.000         0.000         0.000
 39491000      3918364      0             0.00          0.00          0.000         0.000         0             0.000         0.000         0.000
 39491000      3918379      0             0.00          0.00          0.000         0.000         0             0.000         0.000         0.000
 39491000      3918394      0             0.00          0.00          0.000         0.000         0             0.000         0.000         0.000
 39491000      3918409      0             0.00          0.00          0.000         0.000         0             0.000         0.000         0.000
 39491000      3918424      0             0.00          0.00          0.000         0.000         0             0.000         0.000         0.000
 39491000      3918439      0             0.00          0.00          0.000         0.000         0             0.000         0.000         0.000
 39491000      3918454      0             0.00          0.00          0.000         0.000         0             0.000         0.000         0.000
 39491000      3918469      0             0.00          0.00          0.000         0.000         0             0.000         0.000         0.000
 39491000      3918484      0             0.00          0.00          0.000         0.000         0             0.000         0.000         0.000
 39491000      3918499      0             0.00          0.00          0.000         0.000         0             0.000         0.000         0.000
 39491000      3918514      0             0.00          0.00          0.000         0.000         0             0.000         0.000         0.000
 39491000      3918529      0             0.00          0.00          0.000         0.000         0             0.000         0.000         0.000
 39491000      3918544      0             0.00          0.00          0.000         0.000         0             0.000         0.000         0.000
 39491000      3918559      0             0.00          0.00          0.000         0.000         0             0.000         0.000         0.000
 39491010      3917329      0             0.00          0.00          0.000         0.000         0             0.000         0.000         0.000
 39491010      3917344      0             0.00          0.00          0.000         0.000         0             0.000         0.000         0.000
 39491010      3917359      0             0.00          0.00          0.000         0.000         0             0.000         0.000         0.000
 39491010      3917374      0             0.00          0.00          0.000         0.000         0             0.000         0.000         0.000
 39491010      3917389      0             0.00          0.00          0.000         0.000         0             0.000         0.000         0.000
 39491010      3917404      0             0.00          0.00          0.000         0.000         0             0.000         0.000         0.000
 39491010      3917419      0             0.00          0.00          0.000         0.000         0             0.000         0.000         0.000
 39491010      3917434      0             0.00          0.00          0.000         0.000         0             0.000         0.000         0.000
 39491010      3917449      0             0.00          0.00          0.000         0.000         0             0.000         0.000         0.000
 39491010      3917464      0             0.00          0.00          0.000         0.000         0             0.000         0.000         0.000
 39491010      3917479      0             0.00          0.00          0.000         0.000         0             0.000         0.000         0.000
 39491010      3917494      0             0.00          0.00          0.000         0.000         0             0.000         0.000         0.000
 39491010      3917509      0             0.00          0.00          0.000         0.000         0             0.000         0.000         0.000
 39491010      3917524      0             0.00          0.00          0.000         0.000         0             0.000         0.000         0.000
 39491010      3917539      0             0.00          0.00          0.000         0.000         0             0.000         0.000         0.000
 39491010      3917554      0             0.00          0.00          0.000         0.000         0             0.000         0.000         0.000
 39491010      3917569      0             0.00          0.00          0.000         0.000         0             0.000         0.000         0.000
 39491010      3917584      0             0.00          0.00          0.000         0.000         0             0.000         0.000         0.000
 39491010      3917599      0             0.00          0.00          0.000         0.000         0             0.000         0.000         0.000
 39491010      3917614      0             0.00          0.00          0.000         0.000         0             0.000         0.000         0.000
 39491010      3917629      0             0.00          0.00          0.000         0.000         0             0.000         0.000         0.000
 39491010      3917644      0             0.00          0.00          0.000         0.000         0             0.000         0.000         0.000
 39491010      3917659      0             0.00          0.00          0.000         0.000         0             0.000         0.000         0.000
 39491010      3917674      0             0.00          0.00          0.000         0.000         0             0.000         0.000         0.000
 39491010      3917689      0             0.00          0.00          0.000         0.000         0             0.000         0.000         0.000
 39491010      3917704      0             0.00          0.00          0.000         0.000         0             0.000         0.000         0.000
 39491010      3917719      0             0.00          0.00          0.000         0.000         0             0.000         0.000         0.000
 39491010      3917734      0             0.00          0.00          0.000         0.000         0             0.000         0.000         0.000
 39491010      3917749      0             0.00          0.00          0.000         0.000         0             0.000         0.000         0.000
 39491010      3917764      0             0.00          0.00          0.000         0.000         0             0.000         0.000         0.000
 39491010      3917779      0             0.00          0.00          0.000         0.000         0             0.000         0.000         0.000
 39491010      3917794      0             0.00          0.00          0.000         0.000         0             0.000         0.000         0.000
 39491010      3917809      0             0.00          0.00          0.000         0.000         0             0.000         0.000         0.000
 39491010      3917824      0             0.00          0.00          0.000         0.000         0             0.000         0.000         0.000
 39491010      3917839      0             0.00          0.00          0.000         0.000         0             0.000         0.000         0.000
 39491010      3917854      0             0.00          0.00          0.000         0.000         0             0.000         0.000         0.000
 39491010      3917869      0             0.00          0.00          0.000         0.000         0             0.000         0.000         0.000
 39491010      3917884      0             0.00          0.00          0.000         0.000         0             0.000         0.000         0.000
 39491010      3917899      0             0.00          0.00          0.000         0.000         0             0.000         0.000         0.000
 39491010      3917914      0             0.00          0.00          0.000         0.000         0             0.000         0.000         0.000
 39491010      3917929      0             0.00          0.00          0.000         0.000         0             0.000         0.000         0.000
 39491010      3917944      0             0.00          0.00          0.000         0.000         0             0.000         0.000         0.000
 39491010      3917959      0             0.00          0.00          0.000         0.000         0             0.000         0.000         0.000
 39491010      3917974      0             0.00          0.00          0.000         0.000         0             0.000         0.000         0.000
 39491010      3917989      0             0.00          0.00          0.000         0.000         0             0.000         0.000         0.000
 39491010      3918004      0             0.00          0.00          0.000         0.000         0             0.000         0.000         0.000
 39491010      3918019      0             0.00          0.00          0.000         0.000         0             0.000         0.000         0.000
 39491010      3918034      0             0.00          0.00          0.000         0.000         0             0.000         0.000         0.000
 39491010      3918049      0             0.00          0.00          0.000         0.000         0             0.000         0.000         0.000
 39491010      3918064      0             0.00          0.00          0.000         0.000         0             0.000         0.000         0.000
 39491010      3918079      0             0.00          0.00          0.000         0.000         0             0.000         0.000         0.000
 39491010      3918094      0             0.00          0.00          0.000         0.000         0             0.000         0.000         0.000
 39491010      3918109      0             0.00          0.00          0.000         0.000         0             0.000         0.000         0.000
 39491010      3918124      0             0.00          0.00          0.000         0.000         0             0.000         0.000         0.000
 39491010      3918139      0             0.00          0.00          0.000         0.000         0             0.000         0.000         0.000
 39491010      3918154      0             0.00          0.00          0.000         0.000         0             0.000         0.000         0.000
 39491010      3918169      0             0.00          0.00          0.000         0.000         0             0.000         0.000         0.000
 39491010      3918184      0             0.00          0.00          0.000         0.000         0             0.000         0.000         0.000
 39491010      3918199      0             0.00          0.00          0.000         0.000         0             0.000         0.000         0.000
 39491010      3918214      0             0.00          0.00          0.000         0.000         0             0.000         0.000         0.000
 39491010      3918229      0             0.00          0.00          0.000         0.000         0             0.000         0.000         0.000
 39491010      3918244      0             0.00          0.00          0.000         0.000         0             0.000         0.000         0.000
 39491010      3918259      0             0.00          0.00          0.000         0.000         0             0.000         0.000         0.000
 39491010      3918274      0             0.00          0.00          0.000         0.000         0             0.000         0.000         0.000
 39491010      3918289      0             0.00          0.00          0.000         0.000         0             0.000         0.000         0.000
 39491010      3918304      0             0.00          0.00          0.000         0.000         0             0.000         0.000         0.000
 39491010      3918319      0             0.00          0.00          0.000         0.000         0             0.000         0.000         0.000
 39491010      3918334      0             0.00          0.00          0.000         0.000         0             0.000         0.000         0.000
 39491010      3918349      0             0.00          0.00          0.000         0.000         0             0.000         0.000         0.000
 39491010      3918364      0             0.00          0.00          0.000         0.000         0             0.000         0.000         0.000
 39491010      3918379      0             0.00          0.00          0.000         0.000         0             0.000         0.000         0.000
 39491010      3918394      0             0.00          0.00          0.000         0.000         0             0.000         0.000         0.000
 39491010      3918409      0             0.00          0.00          0.000         0.000         0             0.000         0.000         0.000
 39491010      3918424      0             0.00          0.00          0.000         0.000         0             0.000         0.000         0.000
 39491010      3918439      0             0.00          0.00          0.000         0.000         0             0.000         0.000         0.000
 39491010      3918454      0             0.00          0.00          0.000         0.000         0             0.000         0.000         0.000
 39491010      3918469      0             0.00          0.00          0.000         0.000         0             0.000         0.000         0.000
 39491010      3918484      0             0.00          0.00          0.000         0.000         0             0.000         0.000         0.000
 39491010      3918499      0             0.00          0.00          0.000         0.000         0             0.000         0.000         0.000
 39491010      3918514      0             0.00          0.00          0.000         0.000         0             0.000         0.000         0.000
 39491010      3918529      0             0.00          0.00          0.000         0.000         0             0.000         0.000         0.000
 39491010      3918544      0             0.00          0.00          0.000         0.000         0             0.000         0.000         0.000
 39491010      3918559      0             0.00          0.00          0.000         0.000         0             0.000         0.000         0.000
 39491030      3917329      0             0.00          0.00          0.000         0.000         0             0.000         0.000         0.000
 39491030      3917344      0             0.00          0.00          0.000         0.000         0             0.000         0.000         0.000
 39491030      3917359      0             0.00          0.00          0.000         0.000         0             0.000         0.000         0.000
 39491030      3917374      0             0.00          0.00          0.000         0.000         0             0.000         0.000         0.000
 39491030      3917389      0             0.00          0.00          0.000         0.000         0             0.000         0.000         0.000
 39491030      3917404      0             0.00          0.00          0.000         0.000         0             0.000         0.000         0.000
 39491030      3917419      0             0.00          0.00          0.000         0.000         0             0.000         0.000         0.000
 39491030      3917434      0             0.00          0.00          0.000         0.000         0             0.000         0.000         0.000
 39491030      3917449      0             0.00          0.00          0.000         0.000         0             0.000         0.000         0.000
 39491030      3917464      0             0.00          0.00          0.000         0.000         0             0.000         0.000         0.000
 39491030      3917479      0             0.00          0.00          0.000         0.000         0             0.000         0.000         0.000
 39491030      3917494      0             0.00          0.00          0.000         0.000         0             0.000         0.000         0.000
 39491030      3917509      0             0.00          0.00          0.000         0.000         0             0.000         0.000         0.000
 39491030      3917524      0             0.00          0.00          0.000         0.000         0             0.000         0.000         0.000
 39491030      3917539      0             0.00          0.00          0.000         0.000         0             0.000         0.000         0.000
 39491030      3917554      0             0.00          0.00          0.000         0.000         0             0.000         0.000         0.000
 39491030      3917569      0             0.00          0.00          0.000         0.000         0             0.000         0.000         0.000
 39491030      3917584      0             0.00          0.00          0.000         0.000         0             0.000         0.000         0.000
 39491030      3917599      0             0.00          0.00          0.000         0.000         0             0.000         0.000         0.000
 39491030      3917614      0             0.00          0.00          0.000         0.000         0             0.000         0.000         0.000
 39491030      3917629      0             0.00          0.00          0.000         0.000         0             0.000         0.000         0.000
 39491030      3917644      0             0.00          0.00          0.000         0.000         0             0.000         0.000         0.000
 39491030      3917659      0             0.00          0.00          0.000         0.000         0             0.000         0.000         0.000
 39491030      3917674      0             0.00          0.00          0.000         0.000         0             0.000         0.000         0.000
 39491030      3917689      0             0.00          0.00          0.000         0.000         0             0.000         0.000         0.000
 39491030      3917704      0             0.00          0.00          0.000         0.000         0             0.000         0.000         0.000
 39491030      3917719      0             0.00          0.00          0.000         0.000         0             0.000         0.000         0.000
 39491030      3917734      0             0.00          0.00          0.000         0.000         0             0.000         0.000         0.000
 39491030      3917749      0             0.00          0.00          0.000         0.000         0             0.000         0.000         0.000
 39491030      3917764      0             0.00          0.00          0.000         0.000         0             0.000         0.000         0.000
 39491030      3917779      0             0.00          0.00          0.000         0.000         0             0.000         0.000         0.000
 39491030      3917794      0             0.00          0.00          0.000         0.000         0             0.000         0.000         0.000
 39491030      3917809      0             0.00          0.00          0.000         0.000         0             0.000         0.000         0.000
 39491030      3917824      0             0.00          0.00          0.000         0.000         0             0.000         0.000         0.000
 39491030      3917839      0             0.00          0.00          0.000         0.000         0             0.000         0.000         0.000
 39491030      3917854      0             0.00          0.00          0.000         0.000         0             0.000         0.000         0.000
 39491030      3917869      0             0.00          0.00          0.000         0.000         0             0.000         0.000         0.000
 39491030      3917884      0             0.00          0.00          0.000         0.000         0             0.000         0.000         0.000
 39491030      3917899      0             0.00          0.00          0.000         0.000         0             0.000         0.000         0.000
 39491030      3917914      0             0.00          0.00          0.000         0.000         0             0.000         0.000         0.000
 39491030      3917929      0             0.00          0.00          0.000         0.000         0             0.000         0.000         0.000
 39491030      3917944      0             0.00          0.00          0.000         0.000         0             0.000         0.000         0.000
 39491030      3917959      0             0.00          0.00          0.000         0.000         0             0.000         0.000         0.000
 39491030      3917974      0             0.00          0.00          0.000         0.000         0             0.002         0.000         0.000
 39491030      3917989      0             0.00          0.00          0.000         0.000         0             0.002         0.000         0.000
 39491030      3918004      0             0.00          0.00          0.000         0.000         0             0.003         0.000         0.000
 39491030      3918019      0             0.00          0.00          0.000         0.000         0             0.004         0.000         0.000
 39491030      3918034      0             0.00          0.00          0.000         0.000         0             0.004         0.000         0.000
 39491030      3918049      0             0.00          0.00          0.000         0.000         0             0.004         0.000         0.000
 39491030      3918064      0             0.00          0.00          0.000         0.000         0             0.002         0.000         0.000
 39491030      3918079      0             0.00          0.00          0.000         0.000         0             0.002         0.000         0.000
 39491030      3918094      0             0.00          0.00          0.000         0.000         0             0.002         0.000         0.000
 39491030      3918109      0             0.00          0.00          0.000         0.000         0             0.002         0.000         0.000
 39491030      3918124      0             0.00          0.00          0.000         0.000         0             0.002         0.000         0.000
 39491030      3918139      0             0.00          0.00          0.000         0.000         0             0.001         0.000         0.000
 39491030      3918154      0             0.00          0.00          0.000         0.000         0             0.000         0.000         0.000
 39491030      3918169      0             0.00          0.00          0.000         0.000         0             0.000         0.000         0.000
 39491030      3918184      0             0.00          0.00          0.000         0.000         0             0.000         0.000         0.000
 39491030      3918199      0             0.00          0.00          0.000         0.000         0             0.000         0.000         0.000
 39491030      3918214      0             0.00          0.00          0.000         0.000         0             0.000         0.000         0.000
 39491030      3918229      0             0.00          0.00          0.000         0.000         0             0.000         0.000         0.000
 39491030      3918244      0             0.00          0.00          0.000         0.000         0             0.000         0.000         0.000
 39491030      3918259      0             0.00          0.00          0.000         0.000         0             0.000         0.000         0.000
 39491030      3918274      0             0.00          0.00          0.000         0.000         0             0.000         0.000         0.000
 39491030      3918289      0             0.00          0.00          0.000         0.000         0             0.000         0.000         0.000
 39491030      3918304      0             0.00          0.00          0.000         0.000         0             0.000         0.000         0.000
 39491030      3918319      0             0.00          0.00          0.000         0.000         0             0.000         0.000         0.000
 39491030      3918334      0             0.00          0.00          0.000         0.000         0             0.000         0.000         0.000
 39491030      3918349      0             0.00          0.00          0.000         0.000         0             0.000         0.000         0.000
 39491030      3918364      0             0.00          0.00          0.000         0.000         0             0.000         0.000         0.000
 39491030      3918379      0             0.00          0.00          0.000         0.000         0             0.000         0.000         0.000
 39491030      3918394      0             0.00          0.00          0.000         0.000         0             0.000         0.000         0.000
 39491030      3918409      0             0.00          0.00          0.000         0.000         0             0.000         0.000         0.000
 39491030      3918424      0             0.00          0.00          0.000         0.000         0             0.000         0.000         0.000
 39491030      3918439      0             0.00          0.00          0.000         0.000         0             0.000         0.000         0.000
 39491030      3918454      0             0.00          0.00          0.000         0.000         0             0.000         0.000         0.000
 39491030      3918469      0             0.00          0.00          0.000         0.000         0             0.000         0.000         0.000
 39491030      3918484      0             0.00          0.00          0.000         0.000         0             0.000         0.000         0.000
 39491030      3918499      0             0.00          0.00          0.000         0.000         0             0.000         0.000         0.000
 39491030      3918514      0             0.00          0.00          0.000         0.000         0             0.000         0.000         0.000
 39491030      3918529      0             0.00          0.00          0.000         0.000         0             0.000         0.000         0.000
 39491030      3918544      0             0.00          0.00          0.000         0.000         0             0.000         0.000         0.000
 39491030      3918559      0             0.00          0.00          0.000         0.000         0             0.000         0.000         0.000
 39491040      3917329      0             0.00          0.00          0.000         0.000         0             0.000         0.000         0.000
 39491040      3917344      0             0.00          0.00          0.000         0.000         0             0.000         0.000         0.000
 39491040      3917359      0             0.00          0.00          0.000         0.000         0             0.000         0.000         0.000
 39491040      3917374      0             0.00          0.00          0.000         0.000         0             0.000         0.000         0.000
 39491040      3917389      0             0.00          0.00          0.000         0.000         0             0.000         0.000         0.000
 39491040      3917404      0             0.00          0.00          0.000         0.000         0             0.000         0.000         0.000
 39491040      3917419      0             0.00          0.00          0.000         0.000         0             0.000         0.000         0.000
 39491040      3917434      0             0.00          0.00          0.000         0.000         0             0.000         0.000         0.000
 39491040      3917449      0             0.00          0.00          0.000         0.000         0             0.000         0.000         0.000
 39491040      3917464      0             0.00          0.00          0.000         0.000         0             0.000         0.000         0.000
 39491040      3917479      0             0.00          0.00          0.000         0.000         0             0.000         0.000         0.000
 39491040      3917494      0             0.00          0.00          0.000         0.000         0             0.000         0.000         0.000
 39491040      3917509      0             0.00          0.00          0.000         0.000         0             0.000         0.000         0.000
 39491040      3917524      0             0.00          0.00          0.000         0.000         0             0.000         0.000         0.000
 39491040      3917539      0             0.00          0.00          0.000         0.000         0             0.000         0.000         0.000
 39491040      3917554      0             0.00          0.00          0.000         0.000         0             0.000         0.000         0.000
 39491040      3917569      0             0.00          0.00          0.000         0.000         0             0.000         0.000         0.000
 39491040      3917584      0             0.00          0.00          0.000         0.000         0             0.000         0.000         0.000
 39491040      3917599      0             0.00          0.00          0.000         0.000         0             0.000         0.000         0.000
 39491040      3917614      0             0.00          0.00          0.000         0.000         0             0.000         0.000         0.000
 39491040      3917629      0             0.00          0.00          0.000         0.000         0             0.000         0.000         0.000
 39491040      3917644      0             0.00          0.00          0.000         0.000         0             0.000         0.000         0.000
 39491040      3917659      0             0.00          0.00          0.000         0.000         0             0.000         0.000         0.000
 39491040      3917674      0             0.00          0.00          0.000         0.000         0             0.000         0.000         0.000
 39491040      3917689      0             0.00          0.00          0.000         0.000         0             0.000         0.000         0.000
 39491040      3917704      0             0.00          0.00          0.000         0.000         0             0.000         0.000         0.000
 39491040      3917719      0             0.00          0.00          0.000         0.000         0             0.000         0.000         0.000
 39491040      3917734      0             0.00          0.00          0.000         0.000         0             0.000         0.000         0.000
 39491040      3917749      0             0.00          0.00          0.000         0.000         0             0.000         0.000         0.000
 39491040      3917764      0             0.00          0.00          0.000         0.000         0             0.000         0.000         0.000
 39491040      3917779      0             0.00          0.00          0.000         0.000         0             0.002         0.000         0.000
 39491040      3917794      0             0.00          0.00          0.000         0.000         0             0.002         0.000         0.000
 39491040      3917809      0             0.00          0.00          0.000         0.000         0             0.002         0.000         0.000
 39491040      3917824      0             0.00          0.00          0.000         0.000         0             0.002         0.000         0.000
 39491040      3917839      0             0.00          0.00          0.000         0.000         0             0.004         0.000         0.000
 39491040      3917854      0             0.00          0.00          0.000         0.000         0             0.004         0.000         0.000
 39491040      3917869      0             0.00          0.00          0.000         0.000         0             0.004         0.000         0.000
 39491040      3917884      0             0.00          0.00          0.000         0.000         0             0.004         0.000         0.000
 39491040      3917899      0             0.00          0.00          0.000         0.000         0             0.004         0.000         0.000
 39491040      3917914      0             0.00          0.00          0.000         0.000         0             0.006         0.000         0.000
 39491040      3917929      0             0.00          0.00          0.000         0.000         0             0.006         0.000         0.000
 39491040      3917944      0             0.00          0.00          0.000         0.000         0             0.005         0.000         0.000
 39491040      3917959      0             0.00          0.00          0.000         0.000         0             0.007         0.000         0.000
 39491040      3917974      0             0.00          0.00          0.000         0.000         0             0.008         0.000         0.000
 39491040      3917989      0             0.00          0.00          0.000         0.000         0             0.008         0.000         0.000
 39491040      3918004      0             0.00          0.00          0.000         0.000         0             0.009         0.000         0.000
 39491040      3918019      0             0.00          0.00          0.000         0.000         0             0.009         0.000         0.000
 39491040      3918034      0             0.00          0.00          0.000         0.000         0             0.008         0.000         0.000
 39491040      3918049      0             0.00          0.00          0.000         0.000         0             0.008         0.000         0.000
 39491040      3918064      0             0.00          0.00          0.000         0.000         0             0.007         0.000         0.000
 39491040      3918079      0             0.00          0.00          0.000         0.000         0             0.007         0.000         0.000
 39491040      3918094      0             0.00          0.00          0.000         0.000         0             0.006         0.000         0.000
 39491040      3918109      0             0.00          0.00          0.000         0.000         0             0.006         0.000         0.000
 39491040      3918124      0             0.00          0.00          0.000         0.000         0             0.004         0.000         0.000
 39491040      3918139      0             0.00          0.00          0.000         0.000         0             0.003         0.000         0.000
 39491040      3918154      0             0.00          0.00          0.000         0.000         0             0.002         0.000         0.000
 39491040      3918169      0             0.00          0.00          0.000         0.000         0             0.002         0.000         0.000
 39491040      3918184      0             0.00          0.00          0.000         0.000         0             0.001         0.000         0.000
 39491040      3918199      0             0.00          0.00          0.000         0.000         0             0.000         0.000         0.000
 39491040      3918214      0             0.00          0.00          0.000         0.000         0             0.000         0.000         0.000
 39491040      3918229      0             0.00          0.00          0.000         0.000         0             0.000         0.000         0.000
 39491040      3918244      0             0.00          0.00          0.000         0.000         0             0.000         0.000         0.000
 39491040      3918259      0             0.00          0.00          0.000         0.000         0             0.000         0.000         0.000
 39491040      3918274      0             0.00          0.00          0.000         0.000         0             0.000         0.000         0.000
 39491040      3918289      0             0.00          0.00          0.000         0.000         0             0.000         0.000         0.000
 39491040      3918304      0             0.00          0.00          0.000         0.000         0             0.000         0.000         0.000
 39491040      3918319      0             0.00          0.00          0.000         0.000         0             0.000         0.000         0.000
 39491040      3918334      0             0.00          0.00          0.000         0.000         0             0.000         0.000         0.000
 39491040      3918349      0             0.00          0.00          0.000         0.000         0             0.000         0.000         0.000
 39491040      3918364      0             0.00          0.00          0.000         0.000         0             0.000         0.000         0.000
 39491040      3918379      0             0.00          0.00          0.000         0.000         0             0.000         0.000         0.000
 39491040      3918394      0             0.00          0.00          0.000         0.000         0             0.000         0.000         0.000
 39491040      3918409      0             0.00          0.00          0.000         0.000         0             0.000         0.000         0.000
 39491040      3918424      0             0.00          0.00          0.000         0.000         0             0.000         0.000         0.000
 39491040      3918439      0             0.00          0.00          0.000         0.000         0             0.000         0.000         0.000
 39491040      3918454      0             0.00          0.00          0.000         0.000         0             0.000         0.000         0.000
 39491040      3918469      0             0.00          0.00          0.000         0.000         0             0.000         0.000         0.000
 39491040      3918484      0             0.00          0.00          0.000         0.000         0             0.000         0.000         0.000
 39491040      3918499      0             0.00          0.00          0.000         0.000         0             0.000         0.000         0.000
 39491040      3918514      0             0.00          0.00          0.000         0.000         0             0.000         0.000         0.000
 39491040      3918529      0             0.00          0.00          0.000         0.000         0             0.000         0.000         0.000
 39491040      3918544      0             0.00          0.00          0.000         0.000         0             0.000         0.000         0.000
 39491040      3918559      0             0.00          0.00          0.000         0.000         0             0.000         0.000         0.000
 39491060      3917329      0             0.00          0.00          0.000         0.000         0             0.000         0.000         0.000
 39491060      3917344      0             0.00          0.00          0.000         0.000         0             0.000         0.000         0.000
 39491060      3917359      0             0.00          0.00          0.000         0.000         0             0.000         0.000         0.000
 39491060      3917374      0             0.00          0.00          0.000         0.000         0             0.000         0.000         0.000
 39491060      3917389      0             0.00          0.00          0.000         0.000         0             0.000         0.000         0.000
 39491060      3917404      0             0.00          0.00          0.000         0.000         0             0.000         0.000         0.000
 39491060      3917419      0             0.00          0.00          0.000         0.000         0             0.000         0.000         0.000
 39491060      3917434      0             0.00          0.00          0.000         0.000         0             0.000         0.000         0.000
 39491060      3917449      0             0.00          0.00          0.000         0.000         0             0.000         0.000         0.000
 39491060      3917464      0             0.00          0.00          0.000         0.000         0             0.000         0.000         0.000
 39491060      3917479      0             0.00          0.00          0.000         0.000         0             0.000         0.000         0.000
 39491060      3917494      0             0.00          0.00          0.000         0.000         0             0.000         0.000         0.000
 39491060      3917509      0             0.00          0.00          0.000         0.000         0             0.000         0.000         0.000
 39491060      3917524      0             0.00          0.00          0.000         0.000         0             0.000         0.000         0.000
 39491060      3917539      0             0.00          0.00          0.000         0.000         0             0.000         0.000         0.000
 39491060      3917554      0             0.00          0.00          0.000         0.000         0             0.000         0.000         0.000
 39491060      3917569      0             0.00          0.00          0.000         0.000         0             0.000         0.000         0.000
 39491060      3917584      0             0.00          0.00          0.000         0.000         0             0.000         0.000         0.000
 39491060      3917599      0             0.00          0.00          0.000         0.000         0             0.000         0.000         0.000
 39491060      3917614      0             0.00          0.00          0.000         0.000         0             0.000         0.000         0.000
 39491060      3917629      0             0.00          0.00          0.000         0.000         0             0.000         0.000         0.000
 39491060      3917644      0             0.00          0.00          0.000         0.000         0             0.000         0.000         0.000
 39491060      3917659      0             0.00          0.00          0.000         0.000         0             0.000         0.000         0.000
 39491060      3917674      0             0.00          0.00          0.000         0.000         0             0.000         0.000         0.000
 39491060      3917689      0             0.00          0.00          0.000         0.000         0             0.000         0.000         0.000
 39491060      3917704      0             0.00          0.00          0.000         0.000         0             0.000         0.000         0.000
 39491060      3917719      0             0.00          0.00          0.000         0.000         0             0.002         0.000         0.000
 39491060      3917734      0             0.00          0.00          0.000         0.000         0             0.002         0.000         0.000
 39491060      3917749      0             0.00          0.00          0.000         0.000         0             0.003         0.000         0.000
 39491060      3917764      0             0.00          0.00          0.000         0.000         0             0.005         0.000         0.000
 39491060      3917779      0             0.00          0.00          0.000         0.000         0             0.006         0.000         0.000
 39491060      3917794      0             0.00          0.00          0.000         0.000         0             0.008         0.000         0.000
 39491060      3917809      0             0.00          0.00          0.000         0.000         0             0.009         0.000         0.000
 39491060      3917824      0             0.00          0.00          0.000         0.000         0             0.011         0.000         0.000
 39491060      3917839      0             0.00          0.00          0.000         0.000         0             0.012         0.000         0.000
 39491060      3917854      0             0.00          0.00          0.000         0.000         0             0.013         0.000         0.000
 39491060      3917869      0             0.00          0.00          0.000         0.000         0             0.016         0.000         0.001
 39491060      3917884      0             0.00          0.00          0.000         0.000         0             0.017         0.000         0.001
 39491060      3917899      0             0.00          0.00          0.000         0.000         0             0.019         0.001         0.001
 39491060      3917914      0             0.00          0.00          0.000         0.000         0             0.023         0.001         0.001
 39491060      3917929      0             0.00          0.00          0.000         0.000         0             0.025         0.001         0.001
 39491060      3917944      0             0.00          0.00          0.000         0.000         0             0.026         0.001         0.001
 39491060      3917959      0             0.00          0.00          0.000         0.000         0             0.026         0.001         0.001
 39491060      3917974      0             0.00          0.00          0.000         0.000         0             0.028         0.001         0.001
 39491060      3917989      0             0.00          0.00          0.000         0.000         0             0.029         0.001         0.001
 39491060      3918004      0             0.00          0.00          0.000         0.000         0             0.031         0.001         0.001
 39491060      3918019      0             0.00          0.00          0.000         0.000         0             0.030         0.001         0.001
 39491060      3918034      0             0.00          0.00          0.000         0.000         0             0.030         0.001         0.001
 39491060      3918049      0             0.00          0.00          0.000         0.000         0             0.030         0.001         0.001
 39491060      3918064      0             0.00          0.00          0.000         0.000         0             0.027         0.001         0.001
 39491060      3918079      0             0.00          0.00          0.000         0.000         0             0.024         0.001         0.001
 39491060      3918094      0             0.00          0.00          0.000         0.000         0             0.022         0.001         0.001
 39491060      3918109      0             0.00          0.00          0.000         0.000         0             0.019         0.001         0.001
 39491060      3918124      0             0.00          0.00          0.000         0.000         0             0.017         0.000         0.000
 39491060      3918139      0             0.00          0.00          0.000         0.000         0             0.013         0.000         0.000
 39491060      3918154      0             0.00          0.00          0.000         0.000         0             0.010         0.000         0.000
 39491060      3918169      0             0.00          0.00          0.000         0.000         0             0.007         0.000         0.000
 39491060      3918184      0             0.00          0.00          0.000         0.000         0             0.005         0.000         0.000
 39491060      3918199      0             0.00          0.00          0.000         0.000         0             0.003         0.000         0.000
 39491060      3918214      0             0.00          0.00          0.000         0.000         0             0.002         0.000         0.000
 39491060      3918229      0             0.00          0.00          0.000         0.000         0             0.000         0.000         0.000
 39491060      3918244      0             0.00          0.00          0.000         0.000         0             0.000         0.000         0.000
 39491060      3918259      0             0.00          0.00          0.000         0.000         0             0.000         0.000         0.000
 39491060      3918274      0             0.00          0.00          0.000         0.000         0             0.000         0.000         0.000
 39491060      3918289      0             0.00          0.00          0.000         0.000         0             0.000         0.000         0.000
 39491060      3918304      0             0.00          0.00          0.000         0.000         0             0.000         0.000         0.000
 39491060      3918319      0             0.00          0.00          0.000         0.000         0             0.000         0.000         0.000
 39491060      3918334      0             0.00          0.00          0.000         0.000         0             0.000         0.000         0.000
 39491060      3918349      0             0.00          0.00          0.000         0.000         0             0.000         0.000         0.000
 39491060      3918364      0             0.00          0.00          0.000         0.000         0             0.000         0.000         0.000
 39491060      3918379      0             0.00          0.00          0.000         0.000         0             0.000         0.000         0.000
 39491060      3918394      0             0.00          0.00          0.000         0.000         0             0.000         0.000         0.000
 39491060      3918409      0             0.00          0.00          0.000         0.000         0             0.000         0.000         0.000
 39491060      3918424      0             0.00          0.00          0.000         0.000         0             0.000         0.000         0.000
 39491060      3918439      0             0.00          0.00          0.000         0.000         0             0.000         0.000         0.000
 39491060      3918454      0             0.00          0.00          0.000         0.000         0             0.000         0.000         0.000
 39491060      3918469      0             0.00          0.00          0.000         0.000         0             0.000         0.000         0.000
 39491060      3918484      0             0.00          0.00          0.000         0.000         0             0.000         0.000         0.000
 39491060      3918499      0             0.00          0.00          0.000         0.000         0             0.000         0.000         0.000
 39491060      3918514      0             0.00          0.00          0.000         0.000         0             0.000         0.000         0.000
 39491060      3918529      0             0.00          0.00          0.000         0.000         0             0.000         0.000         0.000
 39491060      3918544      0             0.00          0.00          0.000         0.000         0             0.000         0.000         0.000
 39491060      3918559      0             0.00          0.00          0.000         0.000         0             0.000         0.000         0.000
 39491070      3917329      0             0.00          0.00          0.000         0.000         0             0.000         0.000         0.000
 39491070      3917344      0             0.00          0.00          0.000         0.000         0             0.000         0.000         0.000
 39491070      3917359      0             0.00          0.00          0.000         0.000         0             0.000         0.000         0.000
 39491070      3917374      0             0.00          0.00          0.000         0.000         0             0.000         0.000         0.000
 39491070      3917389      0             0.00          0.00          0.000         0.000         0             0.000         0.000         0.000
 39491070      3917404      0             0.00          0.00          0.000         0.000         0             0.000         0.000         0.000
 39491070      3917419      0             0.00          0.00          0.000         0.000         0             0.000         0.000         0.000
 39491070      3917434      0             0.00          0.00          0.000         0.000         0             0.000         0.000         0.000
 39491070      3917449      0             0.00          0.00          0.000         0.000         0             0.000         0.000         0.000
 39491070      3917464      0             0.00          0.00          0.000         0.000         0             0.000         0.000         0.000
 39491070      3917479      0             0.00          0.00          0.000         0.000         0             0.000         0.000         0.000
 39491070      3917494      0             0.00          0.00          0.000         0.000         0             0.000         0.000         0.000
 39491070      3917509      0             0.00          0.00          0.000         0.000         0             0.000         0.000         0.000
 39491070      3917524      0             0.00          0.00          0.000         0.000         0             0.000         0.000         0.000
 39491070      3917539      0             0.00          0.00          0.000         0.000         0             0.000         0.000         0.000
 39491070      3917554      0             0.00          0.00          0.000         0.000         0             0.000         0.000         0.000
 39491070      3917569      0             0.00          0.00          0.000         0.000         0             0.000         0.000         0.000
 39491070      3917584      0             0.00          0.00          0.000         0.000         0             0.000         0.000         0.000
 39491070      3917599      0             0.00          0.00          0.000         0.000         0             0.000         0.000         0.000
 39491070      3917614      0             0.00          0.00          0.000         0.000         0             0.000         0.000         0.000
 39491070      3917629      0             0.00          0.00          0.000         0.000         0             0.000         0.000         0.000
 39491070      3917644      0             0.00          0.00          0.000         0.000         0             0.000         0.000         0.000
 39491070      3917659      0             0.00          0.00          0.000         0.000         0             0.000         0.000         0.000
 39491070      3917674      0             0.00          0.00          0.000         0.000         0             0.002         0.000         0.000
 39491070      3917689      0             0.00          0.00          0.000         0.000         0             0.002         0.000         0.000
 39491070      3917704      0             0.00          0.00          0.000         0.000         0             0.005         0.000         0.000
 39491070      3917719      0             0.00          0.00          0.000         0.000         0             0.007         0.000         0.000
 39491070      3917734      0             0.00          0.00          0.000         0.000         0             0.011         0.000         0.000
 39491070      3917749      0             0.00          0.00          0.000         0.000         0             0.014         0.000         0.000
 39491070      3917764      0             0.00          0.00          0.000         0.000         0             0.019         0.000         0.001
 39491070      3917779      0             0.00          0.00          0.000         0.000         0             0.022         0.001         0.001
 39491070      3917794      0             0.00          0.00          0.000         0.000         0             0.028         0.001         0.001
 39491070      3917809      0             0.00          0.00          0.000         0.000         0             0.034         0.001         0.001
 39491070      3917824      0             0.00          0.00          0.000         0.000         0             0.038         0.001         0.001
 39491070      3917839      0             0.00          0.00          0.000         0.000         0             0.043         0.001         0.001
 39491070      3917854      0             0.00          0.00          0.000         0.000         0             0.049         0.001         0.002
 39491070      3917869      0             0.00          0.00          0.000         0.000         0             0.053         0.001         0.002
 39491070      3917884      0             0.00          0.00          0.000         0.000         0             0.057         0.002         0.002
 39491070      3917899      0             0.00          0.00          0.000         0.000         0             0.061         0.002         0.002
 39491070      3917914      0             0.00          0.00          0.000         0.000         0             0.067         0.002         0.002
 39491070      3917929      0             0.00          0.00          0.000         0.000         0             0.070         0.002         0.002
 39491070      3917944      0             0.00          0.00          0.000         0.000         0             0.075         0.002         0.002
 39491070      3917959      0             0.00          0.00          0.000         0.000         0             0.078         0.002         0.002
 39491070      3917974      0             0.00          0.00          0.000         0.000         0             0.081         0.002         0.002
 39491070      3917989      0             0.00          0.00          0.000         0.000         0             0.081         0.002         0.002
 39491070      3918004      0             0.00          0.00          0.000         0.000         0             0.084         0.002         0.002
 39491070      3918019      0             0.00          0.00          0.000         0.000         0             0.085         0.002         0.002
 39491070      3918034      0             0.00          0.00          0.000         0.000         0             0.082         0.002         0.002
 39491070      3918049      0             0.00          0.00          0.000         0.000         0             0.078         0.002         0.002
 39491070      3918064      0             0.00          0.00          0.000         0.000         0             0.076         0.002         0.002
 39491070      3918079      0             0.00          0.00          0.000         0.000         0             0.070         0.002         0.002
 39491070      3918094      0             0.00          0.00          0.000         0.000         0             0.062         0.002         0.002
 39491070      3918109      0             0.00          0.00          0.000         0.000         0             0.055         0.002         0.001
 39491070      3918124      0             0.00          0.00          0.000         0.000         0             0.045         0.001         0.001
 39491070      3918139      0             0.00          0.00          0.000         0.000         0             0.036         0.001         0.001
 39491070      3918154      0             0.00          0.00          0.000         0.000         0             0.030         0.001         0.001
 39491070      3918169      0             0.00          0.00          0.000         0.000         0             0.023         0.001         0.001
 39491070      3918184      0             0.00          0.00          0.000         0.000         0             0.018         0.001         0.000
 39491070      3918199      0             0.00          0.00          0.000         0.000         0             0.010         0.000         0.000
 39491070      3918214      0             0.00          0.00          0.000         0.000         0             0.007         0.000         0.000
 39491070      3918229      0             0.00          0.00          0.000         0.000         0             0.005         0.000         0.000
 39491070      3918244      0             0.00          0.00          0.000         0.000         0             0.003         0.000         0.000
 39491070      3918259      0             0.00          0.00          0.000         0.000         0             0.001         0.000         0.000
 39491070      3918274      0             0.00          0.00          0.000         0.000         0             0.000         0.000         0.000
 39491070      3918289      0             0.00          0.00          0.000         0.000         0             0.000         0.000         0.000
 39491070      3918304      0             0.00          0.00          0.000         0.000         0             0.000         0.000         0.000
 39491070      3918319      0             0.00          0.00          0.000         0.000         0             0.000         0.000         0.000
 39491070      3918334      0             0.00          0.00          0.000         0.000         0             0.000         0.000         0.000
 39491070      3918349      0             0.00          0.00          0.000         0.000         0             0.000         0.000         0.000
 39491070      3918364      0             0.00          0.00          0.000         0.000         0             0.000         0.000         0.000
 39491070      3918379      0             0.00          0.00          0.000         0.000         0             0.000         0.000         0.000
 39491070      3918394      0             0.00          0.00          0.000         0.000         0             0.000         0.000         0.000
 39491070      3918409      0             0.00          0.00          0.000         0.000         0             0.000         0.000         0.000
 39491070      3918424      0             0.00          0.00          0.000         0.000         0             0.000         0.000         0.000
 39491070      3918439      0             0.00          0.00          0.000         0.000         0             0.000         0.000         0.000
 39491070      3918454      0             0.00          0.00          0.000         0.000         0             0.000         0.000         0.000
 39491070      3918469      0             0.00          0.00          0.000         0.000         0             0.000         0.000         0.000
 39491070      3918484      0             0.00          0.00          0.000         0.000         0             0.000         0.000         0.000
 39491070      3918499      0             0.00          0.00          0.000         0.000         0             0.000         0.000         0.000
 39491070      3918514      0             0.00          0.00          0.000         0.000         0             0.000         0.000         0.000
 39491070      3918529      0             0.00          0.00          0.000         0.000         0             0.000         0.000         0.000
 39491070      3918544      0             0.00          0.00          0.000         0.000         0             0.000         0.000         0.000
 39491070      3918559      0             0.00          0.00          0.000         0.000         0             0.000         0.000         0.000
 39491090      3917329      0             0.00          0.00          0.000         0.000         0             0.000         0.000         0.000
 39491090      3917344      0             0.00          0.00          0.000         0.000         0             0.000         0.000         0.000
 39491090      3917359      0             0.00          0.00          0.000         0.000         0             0.000         0.000         0.000
 39491090      3917374      0             0.00          0.00          0.000         0.000         0             0.000         0.000         0.000
 39491090      3917389      0             0.00          0.00          0.000         0.000         0             0.000         0.000         0.000
 39491090      3917404      0             0.00          0.00          0.000         0.000         0             0.000         0.000         0.000
 39491090      3917419      0             0.00          0.00          0.000         0.000         0             0.000         0.000         0.000
 39491090      3917434      0             0.00          0.00          0.000         0.000         0             0.000         0.000         0.000
 39491090      3917449      0             0.00          0.00          0.000         0.000         0             0.000         0.000         0.000
 39491090      3917464      0             0.00          0.00          0.000         0.000         0             0.000         0.000         0.000
 39491090      3917479      0             0.00          0.00          0.000         0.000         0             0.000         0.000         0.000
 39491090      3917494      0             0.00          0.00          0.000         0.000         0             0.000         0.000         0.000
 39491090      3917509      0             0.00          0.00          0.000         0.000         0             0.000         0.000         0.000
 39491090      3917524      0             0.00          0.00          0.000         0.000         0             0.000         0.000         0.000
 39491090      3917539      0             0.00          0.00          0.000         0.000         0             0.000         0.000         0.000
 39491090      3917554      0             0.00          0.00          0.000         0.000         0             0.000         0.000         0.000
 39491090      3917569      0             0.00          0.00          0.000         0.000         0             0.000         0.000         0.000
 39491090      3917584      0             0.00          0.00          0.000         0.000         0             0.000         0.000         0.000
 39491090      3917599      0             0.00          0.00          0.000         0.000         0             0.000         0.000         0.000
 39491090      3917614      0             0.00          0.00          0.000         0.000         0             0.000         0.000         0.000
 39491090      3917629      0             0.00          0.00          0.000         0.000         0             0.000         0.000         0.000
 39491090      3917644      0             0.00          0.00          0.000         0.000         0             0.002         0.000         0.000
 39491090      3917659      0             0.00          0.00          0.000         0.000         0             0.004         0.000         0.000
 39491090      3917674      0             0.00          0.00          0.000         0.000         0             0.006         0.000         0.000
 39491090      3917689      0             0.00          0.00          0.000         0.000         0             0.009         0.000         0.000
 39491090      3917704      0             0.00          0.00          0.000         0.000         0             0.015         0.000         0.001
 39491090      3917719      0             0.00          0.00          0.000         0.000         0             0.022         0.001         0.001
 39491090      3917734      0             0.00          0.00          0.000         0.000         0             0.030         0.001         0.001
 39491090      3917749      0             0.00          0.00          0.000         0.000         0             0.038         0.001         0.001
 39491090      3917764      0             0.00          0.00          0.000         0.000         0             0.053         0.001         0.002
 39491090      3917779      0             0.00          0.00          0.000         0.000         0             0.064         0.002         0.002
 39491090      3917794      0             0.00          0.00          0.000         0.000         0             0.076         0.002         0.002
 39491090      3917809      0             0.00          0.00          0.000         0.000         0             0.091         0.002         0.003
 39491090      3917824      0             0.00          0.00          0.000         0.000         0             0.105         0.003         0.003
 39491090      3917839      0             0.00          0.00          0.000         0.000         0             0.119         0.003         0.004
 39491090      3917854      0             0.00          0.00          0.000         0.000         0             0.131         0.003         0.004
 39491090      3917869      0             0.00          0.00          0.000         0.000         0             0.143         0.004         0.004
 39491090      3917884      0             0.00          0.00          0.000         0.000         0             0.155         0.004         0.005
 39491090      3917899      0             0.00          0.00          0.000         0.000         0             0.164         0.004         0.005
 39491090      3917914      0             0.00          0.00          0.000         0.000         0             0.173         0.004         0.005
 39491090      3917929      0             0.00          0.00          0.000         0.000         0             0.183         0.005         0.005
 39491090      3917944      0             0.00          0.00          0.000         0.000         0             0.192         0.005         0.006
 39491090      3917959      0             0.00          0.00          0.000         0.000         0             0.199         0.005         0.006
 39491090      3917974      0             0.00          0.00          0.000         0.000         0             0.206         0.005         0.006
 39491090      3917989      0             0.00          0.00          0.000         0.000         0             0.210         0.005         0.006
 39491090      3918004      0             0.00          0.00          0.000         0.000         0             0.211         0.005         0.006
 39491090      3918019      0             0.00          0.00          0.000         0.000         0             0.210         0.005         0.006
 39491090      3918034      0             0.00          0.00          0.000         0.000         0             0.207         0.005         0.006
 39491090      3918049      0             0.00          0.00          0.000         0.000         0             0.199         0.005         0.005
 39491090      3918064      0             0.00          0.00          0.000         0.000         0             0.185         0.005         0.005
 39491090      3918079      0             0.00          0.00          0.000         0.000         0             0.169         0.004         0.004
 39491090      3918094      0             0.00          0.00          0.000         0.000         0             0.153         0.004         0.004
 39491090      3918109      0             0.00          0.00          0.000         0.000         0             0.135         0.004         0.003
 39491090      3918124      0             0.00          0.00          0.000         0.000         0             0.114         0.003         0.003
 39491090      3918139      0             0.00          0.00          0.000         0.000         0             0.095         0.003         0.002
 39491090      3918154      0             0.00          0.00          0.000         0.000         0             0.075         0.002         0.002
 39491090      3918169      0             0.00          0.00          0.000         0.000         0             0.059         0.002         0.002
 39491090      3918184      0             0.00          0.00          0.000         0.000         0             0.044         0.001         0.001
 39491090      3918199      0             0.00          0.00          0.000         0.000         0             0.031         0.001         0.001
 39491090      3918214      0             0.00          0.00          0.000         0.000         0             0.023         0.001         0.001
 39491090      3918229      0             0.00          0.00          0.000         0.000         0             0.014         0.000         0.000
 39491090      3918244      0             0.00          0.00          0.000         0.000         0             0.010         0.000         0.000
 39491090      3918259      0             0.00          0.00          0.000         0.000         0             0.005         0.000         0.000
 39491090      3918274      0             0.00          0.00          0.000         0.000         0             0.003         0.000         0.000
 39491090      3918289      0             0.00          0.00          0.000         0.000         0             0.000         0.000         0.000
 39491090      3918304      0             0.00          0.00          0.000         0.000         0             0.000         0.000         0.000
 39491090      3918319      0             0.00          0.00          0.000         0.000         0             0.000         0.000         0.000
 39491090      3918334      0             0.00          0.00          0.000         0.000         0             0.000         0.000         0.000
 39491090      3918349      0             0.00          0.00          0.000         0.000         0             0.000         0.000         0.000
 39491090      3918364      0             0.00          0.00          0.000         0.000         0             0.000         0.000         0.000
 39491090      3918379      0             0.00          0.00          0.000         0.000         0             0.000         0.000         0.000
 39491090      3918394      0             0.00          0.00          0.000         0.000         0             0.000         0.000         0.000
 39491090      3918409      0             0.00          0.00          0.000         0.000         0             0.000         0.000         0.000
 39491090      3918424      0             0.00          0.00          0.000         0.000         0             0.000         0.000         0.000
 39491090      3918439      0             0.00          0.00          0.000         0.000         0             0.000         0.000         0.000
 39491090      3918454      0             0.00          0.00          0.000         0.000         0             0.000         0.000         0.000
 39491090      3918469      0             0.00          0.00          0.000         0.000         0             0.000         0.000         0.000
 39491090      3918484      0             0.00          0.00          0.000         0.000         0             0.000         0.000         0.000
 39491090      3918499      0             0.00          0.00          0.000         0.000         0             0.000         0.000         0.000
 39491090      3918514      0             0.00          0.00          0.000         0.000         0             0.000         0.000         0.000
 39491090      3918529      0             0.00          0.00          0.000         0.000         0             0.000         0.000         0.000
 39491090      3918544      0             0.00          0.00          0.000         0.000         0             0.000         0.000         0.000
 39491090      3918559      0             0.00          0.00          0.000         0.000         0             0.000         0.000         0.000
 39491100      3917329      0             0.00          0.00          0.000         0.000         0             0.000         0.000         0.000
 39491100      3917344      0             0.00          0.00          0.000         0.000         0             0.000         0.000         0.000
 39491100      3917359      0             0.00          0.00          0.000         0.000         0             0.000         0.000         0.000
 39491100      3917374      0             0.00          0.00          0.000         0.000         0             0.000         0.000         0.000
 39491100      3917389      0             0.00          0.00          0.000         0.000         0             0.000         0.000         0.000
 39491100      3917404      0             0.00          0.00          0.000         0.000         0             0.000         0.000         0.000
 39491100      3917419      0             0.00          0.00          0.000         0.000         0             0.000         0.000         0.000
 39491100      3917434      0             0.00          0.00          0.000         0.000         0             0.000         0.000         0.000
 39491100      3917449      0             0.00          0.00          0.000         0.000         0             0.000         0.000         0.000
 39491100      3917464      0             0.00          0.00          0.000         0.000         0             0.000         0.000         0.000
 39491100      3917479      0             0.00          0.00          0.000         0.000         0             0.000         0.000         0.000
 39491100      3917494      0             0.00          0.00          0.000         0.000         0             0.000         0.000         0.000
 39491100      3917509      0             0.00          0.00          0.000         0.000         0             0.000         0.000         0.000
 39491100      3917524      0             0.00          0.00          0.000         0.000         0             0.000         0.000         0.000
 39491100      3917539      0             0.00          0.00          0.000         0.000         0             0.000         0.000         0.000
 39491100      3917554      0             0.00          0.00          0.000         0.000         0             0.000         0.000         0.000
 39491100      3917569      0             0.00          0.00          0.000         0.000         0             0.000         0.000         0.000
 39491100      3917584      0             0.00          0.00          0.000         0.000         0             0.000         0.000         0.000
 39491100      3917599      0             0.00          0.00          0.000         0.000         0             0.000         0.000         0.000
 39491100      3917614      0             0.00          0.00          0.000         0.000         0             0.000         0.000         0.000
 39491100      3917629      0             0.00          0.00          0.000         0.000         0             0.003         0.000         0.000
 39491100      3917644      0             0.00          0.00          0.000         0.000         0             0.005         0.000         0.000
 39491100      3917659      0             0.00          0.00          0.000         0.000         0             0.008         0.000         0.000
 39491100      3917674      0             0.00          0.00          0.000         0.000         0             0.013         0.000         0.000
 39491100      3917689      0             0.00          0.00          0.000         0.000         0             0.022         0.001         0.001
 39491100      3917704      0             0.00          0.00          0.000         0.000         0             0.032         0.001         0.001
 39491100      3917719      0             0.00          0.00          0.000         0.000         0             0.046         0.001         0.002
 39491100      3917734      0             0.00          0.00          0.000         0.000         0             0.062         0.002         0.002
 39491100      3917749      0             0.00          0.00          0.000         0.000         0             0.082         0.002         0.003
 39491100      3917764      0             0.00          0.00          0.000         0.000         0             0.105         0.003         0.003
 39491100      3917779      0             0.00          0.00          0.000         0.000         0             0.129         0.003         0.004
 39491100      3917794      0             0.00          0.00          0.000         0.000         0             0.156         0.004         0.005
 39491100      3917809      0             0.00          0.00          0.000         0.000         0             0.183         0.004         0.005
 39491100      3917824      0             0.00          0.00          0.000         0.000         0             0.208         0.005         0.006
 39491100      3917839      0             0.00          0.00          0.000         0.000         0             0.234         0.006         0.007
 39491100      3917854      0             0.00          0.00          0.000         0.000         0             0.260         0.006         0.008
 39491100      3917869      0             0.00          0.01          0.000         0.000         0             0.282         0.007         0.008
 39491100      3917884      0             0.00          0.01          0.000         0.000         0             0.304         0.008         0.009
 39491100      3917899      0             0.00          0.01          0.000         0.000         0             0.324         0.008         0.009
 39491100      3917914      0             0.00          0.01          0.000         0.000         0             0.343         0.009         0.010
 39491100      3917929      0             0.00          0.01          0.000         0.000         0             0.359         0.009         0.010
 39491100      3917944      0             0.00          0.01          0.000         0.000         0             0.374         0.009         0.010
 39491100      3917959      0             0.00          0.01          0.000         0.000         0             0.388         0.010         0.011
 39491100      3917974      0             0.00          0.01          0.000         0.000         0             0.398         0.010         0.011
 39491100      3917989      0             0.00          0.01          0.000         0.000         0             0.406         0.010         0.011
 39491100      3918004      0             0.00          0.01          0.000         0.000         0             0.408         0.010         0.011
 39491100      3918019      0             0.00          0.01          0.000         0.000         0             0.404         0.010         0.011
 39491100      3918034      0             0.00          0.01          0.000         0.000         0             0.393         0.010         0.010
 39491100      3918049      0             0.00          0.01          0.000         0.000         0             0.378         0.009         0.010
 39491100      3918064      0             0.00          0.01          0.000         0.000         0             0.357         0.009         0.009
 39491100      3918079      0             0.00          0.01          0.000         0.000         0             0.327         0.008         0.008
 39491100      3918094      0             0.00          0.01          0.000         0.000         0             0.292         0.007         0.007
 39491100      3918109      0             0.00          0.00          0.000         0.000         0             0.256         0.007         0.006
 39491100      3918124      0             0.00          0.00          0.000         0.000         0             0.219         0.006         0.005
 39491100      3918139      0             0.00          0.00          0.000         0.000         0             0.182         0.005         0.005
 39491100      3918154      0             0.00          0.00          0.000         0.000         0             0.147         0.004         0.004
 39491100      3918169      0             0.00          0.00          0.000         0.000         0             0.114         0.003         0.003
 39491100      3918184      0             0.00          0.00          0.000         0.000         0             0.087         0.003         0.002
 39491100      3918199      0             0.00          0.00          0.000         0.000         0             0.064         0.002         0.002
 39491100      3918214      0             0.00          0.00          0.000         0.000         0             0.046         0.001         0.001
 39491100      3918229      0             0.00          0.00          0.000         0.000         0             0.031         0.001         0.001
 39491100      3918244      0             0.00          0.00          0.000         0.000         0             0.019         0.001         0.001
 39491100      3918259      0             0.00          0.00          0.000         0.000         0             0.012         0.000         0.000
 39491100      3918274      0             0.00          0.00          0.000         0.000         0             0.008         0.000         0.000
 39491100      3918289      0             0.00          0.00          0.000         0.000         0             0.004         0.000         0.000
 39491100      3918304      0             0.00          0.00          0.000         0.000         0             0.000         0.000         0.000
 39491100      3918319      0             0.00          0.00          0.000         0.000         0             0.000         0.000         0.000
 39491100      3918334      0             0.00          0.00          0.000         0.000         0             0.000         0.000         0.000
 39491100      3918349      0             0.00          0.00          0.000         0.000         0             0.000         0.000         0.000
 39491100      3918364      0             0.00          0.00          0.000         0.000         0             0.000         0.000         0.000
 39491100      3918379      0             0.00          0.00          0.000         0.000         0             0.000         0.000         0.000
 39491100      3918394      0             0.00          0.00          0.000         0.000         0             0.000         0.000         0.000
 39491100      3918409      0             0.00          0.00          0.000         0.000         0             0.000         0.000         0.000
 39491100      3918424      0             0.00          0.00          0.000         0.000         0             0.000         0.000         0.000
 39491100      3918439      0             0.00          0.00          0.000         0.000         0             0.000         0.000         0.000
 39491100      3918454      0             0.00          0.00          0.000         0.000         0             0.000         0.000         0.000
 39491100      3918469      0             0.00          0.00          0.000         0.000         0             0.000         0.000         0.000
 39491100      3918484      0             0.00          0.00          0.000         0.000         0             0.000         0.000         0.000
 39491100      3918499      0             0.00          0.00          0.000         0.000         0             0.000         0.000         0.000
 39491100      3918514      0             0.00          0.00          0.000         0.000         0             0.000         0.000         0.000
 39491100      3918529      0             0.00          0.00          0.000         0.000         0             0.000         0.000         0.000
 39491100      3918544      0             0.00          0.00          0.000         0.000         0             0.000         0.000         0.000
 39491100      3918559      0             0.00          0.00          0.000         0.000         0             0.000         0.000         0.000
 39491120      3917329      0             0.00          0.00          0.000         0.000         0             0.000         0.000         0.000
 39491120      3917344      0             0.00          0.00          0.000         0.000         0             0.000         0.000         0.000
 39491120      3917359      0             0.00          0.00          0.000         0.000         0             0.000         0.000         0.000
 39491120      3917374      0             0.00          0.00          0.000         0.000         0             0.000         0.000         0.000
 39491120      3917389      0             0.00          0.00          0.000         0.000         0             0.000         0.000         0.000
 39491120      3917404      0             0.00          0.00          0.000         0.000         0             0.000         0.000         0.000
 39491120      3917419      0             0.00          0.00          0.000         0.000         0             0.000         0.000         0.000
 39491120      3917434      0             0.00          0.00          0.000         0.000         0             0.000         0.000         0.000
 39491120      3917449      0             0.00          0.00          0.000         0.000         0             0.000         0.000         0.000
 39491120      3917464      0             0.00          0.00          0.000         0.000         0             0.000         0.000         0.000
 39491120      3917479      0             0.00          0.00          0.000         0.000         0             0.000         0.000         0.000
 39491120      3917494      0             0.00          0.00          0.000         0.000         0             0.000         0.000         0.000
 39491120      3917509      0             0.00          0.00          0.000         0.000         0             0.000         0.000         0.000
 39491120      3917524      0             0.00          0.00          0.000         0.000         0             0.000         0.000         0.000
 39491120      3917539      0             0.00          0.00          0.000         0.000         0             0.000         0.000         0.000
 39491120      3917554      0             0.00          0.00          0.000         0.000         0             0.000         0.000         0.000
 39491120      3917569      0             0.00          0.00          0.000         0.000         0             0.000         0.000         0.000
 39491120      3917584      0             0.00          0.00          0.000         0.000         0             0.000         0.000         0.000
 39491120      3917599      0             0.00          0.00          0.000         0.000         0             0.003         0.000         0.000
 39491120      3917614      0             0.00          0.00          0.000         0.000         0             0.004         0.000         0.000
 39491120      3917629      0             0.00          0.00          0.000         0.000         0             0.008         0.000         0.000
 39491120      3917644      0             0.00          0.00          0.000         0.000         0             0.013         0.000         0.000
 39491120      3917659      0             0.00          0.00          0.000         0.000         0             0.023         0.001         0.001
 39491120      3917674      0             0.00          0.00          0.000         0.000         0             0.037         0.001         0.001
 39491120      3917689      0             0.00          0.00          0.000         0.000         0             0.055         0.001         0.002
 39491120      3917704      0             0.00          0.00          0.000         0.000         0             0.080         0.002         0.003
 39491120      3917719      0             0.00          0.00          0.000         0.000         0             0.113         0.003         0.004
 39491120      3917734      0             0.00          0.00          0.000         0.000         0             0.154         0.004         0.005
 39491120      3917749      0             0.00          0.00          0.000         0.000         0             0.201         0.005         0.006
 39491120      3917764      0             0.00          0.00          0.000         0.000         0             0.254         0.006         0.008
 39491120      3917779      0             0.00          0.01          0.000         0.000         0             0.314         0.007         0.009
 39491120      3917794      0             0.00          0.01          0.000         0.000         0             0.376         0.009         0.011
 39491120      3917809      0             0.00          0.01          0.000         0.000         0             0.437         0.010         0.012
 39491120      3917824      0             0.00          0.01          0.000         0.000         0             0.500         0.012         0.014
 39491120      3917839      0             0.00          0.01          0.000         0.001         0             0.560         0.013         0.015
 39491120      3917854      0             0.00          0.01          0.000         0.001         0             0.614         0.014         0.017
 39491120      3917869      0             0.00          0.01          0.000         0.001         0             0.665         0.016         0.018
 39491120      3917884      0             0.00          0.01          0.000         0.001         0             0.715         0.017         0.019
 39491120      3917899      0             0.00          0.01          0.000         0.001         0             0.757         0.018         0.020
 39491120      3917914      0             0.00          0.01          0.000         0.001         0             0.795         0.019         0.021
 39491120      3917929      0             0.00          0.01          0.000         0.001         0             0.830         0.020         0.022
 39491120      3917944      0             0.00          0.02          0.000         0.001         0             0.863         0.020         0.023
 39491120      3917959      0             0.00          0.02          0.000         0.001         0             0.891         0.021         0.023
 39491120      3917974      0             0.00          0.02          0.000         0.001         0             0.910         0.021         0.023
 39491120      3917989      0             0.00          0.02          0.000         0.001         0             0.922         0.021         0.023
 39491120      3918004      0             0.00          0.02          0.000         0.001         0             0.924         0.021         0.023
 39491120      3918019      0             0.00          0.02          0.000         0.001         0             0.915         0.021         0.022
 39491120      3918034      0             0.00          0.02          0.000         0.001         0             0.891         0.021         0.022
 39491120      3918049      0             0.00          0.01          0.000         0.001         0             0.853         0.020         0.020
 39491120      3918064      0             0.00          0.01          0.000         0.001         0             0.799         0.019         0.019
 39491120      3918079      0             0.00          0.01          0.000         0.001         0             0.734         0.017         0.017
 39491120      3918094      0             0.00          0.01          0.000         0.001         0             0.660         0.016         0.015
 39491120      3918109      0             0.00          0.01          0.000         0.000         0             0.579         0.014         0.014
 39491120      3918124      0             0.00          0.01          0.000         0.000         0             0.492         0.012         0.011
 39491120      3918139      0             0.00          0.01          0.000         0.000         0             0.408         0.011         0.010
 39491120      3918154      0             0.00          0.01          0.000         0.000         0             0.331         0.009         0.008
 39491120      3918169      0             0.00          0.00          0.000         0.000         0             0.261         0.007         0.006
 39491120      3918184      0             0.00          0.00          0.000         0.000         0             0.198         0.006         0.005
 39491120      3918199      0             0.00          0.00          0.000         0.000         0             0.147         0.004         0.004
 39491120      3918214      0             0.00          0.00          0.000         0.000         0             0.105         0.003         0.003
 39491120      3918229      0             0.00          0.00          0.000         0.000         0             0.074         0.002         0.002
 39491120      3918244      0             0.00          0.00          0.000         0.000         0             0.049         0.002         0.001
 39491120      3918259      0             0.00          0.00          0.000         0.000         0             0.032         0.001         0.001
 39491120      3918274      0             0.00          0.00          0.000         0.000         0             0.019         0.001         0.001
 39491120      3918289      0             0.00          0.00          0.000         0.000         0             0.012         0.000         0.000
 39491120      3918304      0             0.00          0.00          0.000         0.000         0             0.006         0.000         0.000
 39491120      3918319      0             0.00          0.00          0.000         0.000         0             0.004         0.000         0.000
 39491120      3918334      0             0.00          0.00          0.000         0.000         0             0.000         0.000         0.000
 39491120      3918349      0             0.00          0.00          0.000         0.000         0             0.000         0.000         0.000
 39491120      3918364      0             0.00          0.00          0.000         0.000         0             0.000         0.000         0.000
 39491120      3918379      0             0.00          0.00          0.000         0.000         0             0.000         0.000         0.000
 39491120      3918394      0             0.00          0.00          0.000         0.000         0             0.000         0.000         0.000
 39491120      3918409      0             0.00          0.00          0.000         0.000         0             0.000         0.000         0.000
 39491120      3918424      0             0.00          0.00          0.000         0.000         0             0.000         0.000         0.000
 39491120      3918439      0             0.00          0.00          0.000         0.000         0             0.000         0.000         0.000
 39491120      3918454      0             0.00          0.00          0.000         0.000         0             0.000         0.000         0.000
 39491120      3918469      0             0.00          0.00          0.000         0.000         0             0.000         0.000         0.000
 39491120      3918484      0             0.00          0.00          0.000         0.000         0             0.000         0.000         0.000
 39491120      3918499      0             0.00          0.00          0.000         0.000         0             0.000         0.000         0.000
 39491120      3918514      0             0.00          0.00          0.000         0.000         0             0.000         0.000         0.000
 39491120      3918529      0             0.00          0.00          0.000         0.000         0             0.000         0.000         0.000
 39491120      3918544      0             0.00          0.00          0.000         0.000         0             0.000         0.000         0.000
 39491120      3918559      0             0.00          0.00          0.000         0.000         0             0.000         0.000         0.000
 39491130      3917329      0             0.00          0.00          0.000         0.000         0             0.000         0.000         0.000
 39491130      3917344      0             0.00          0.00          0.000         0.000         0             0.000         0.000         0.000
 39491130      3917359      0             0.00          0.00          0.000         0.000         0             0.000         0.000         0.000
 39491130      3917374      0             0.00          0.00          0.000         0.000         0             0.000         0.000         0.000
 39491130      3917389      0             0.00          0.00          0.000         0.000         0             0.000         0.000         0.000
 39491130      3917404      0             0.00          0.00          0.000         0.000         0             0.000         0.000         0.000
 39491130      3917419      0             0.00          0.00          0.000         0.000         0             0.000         0.000         0.000
 39491130      3917434      0             0.00          0.00          0.000         0.000         0             0.000         0.000         0.000
 39491130      3917449      0             0.00          0.00          0.000         0.000         0             0.000         0.000         0.000
 39491130      3917464      0             0.00          0.00          0.000         0.000         0             0.000         0.000         0.000
 39491130      3917479      0             0.00          0.00          0.000         0.000         0             0.000         0.000         0.000
 39491130      3917494      0             0.00          0.00          0.000         0.000         0             0.000         0.000         0.000
 39491130      3917509      0             0.00          0.00          0.000         0.000         0             0.000         0.000         0.000
 39491130      3917524      0             0.00          0.00          0.000         0.000         0             0.000         0.000         0.000
 39491130      3917539      0             0.00          0.00          0.000         0.000         0             0.000         0.000         0.000
 39491130      3917554      0             0.00          0.00          0.000         0.000         0             0.000         0.000         0.000
 39491130      3917569      0             0.00          0.00          0.000         0.000         0             0.000         0.000         0.000
 39491130      3917584      0             0.00          0.00          0.000         0.000         0             0.003         0.000         0.000
 39491130      3917599      0             0.00          0.00          0.000         0.000         0             0.006         0.000         0.000
 39491130      3917614      0             0.00          0.00          0.000         0.000         0             0.010         0.000         0.000
 39491130      3917629      0             0.00          0.00          0.000         0.000         0             0.017         0.000         0.001
 39491130      3917644      0             0.00          0.00          0.000         0.000         0             0.034         0.001         0.001
 39491130      3917659      0             0.00          0.00          0.000         0.000         0             0.055         0.001         0.002
 39491130      3917674      0             0.00          0.00          0.000         0.000         0             0.085         0.002         0.003
 39491130      3917689      0             0.00          0.00          0.000         0.000         0             0.126         0.003         0.004
 39491130      3917704      0             0.00          0.00          0.000         0.000         0             0.187         0.004         0.006
 39491130      3917719      0             0.00          0.00          0.000         0.000         0             0.260         0.006         0.008
 39491130      3917734      0             0.00          0.01          0.000         0.000         0             0.349         0.008         0.011
 39491130      3917749      0             0.00          0.01          0.000         0.000         0             0.460         0.010         0.014
 39491130      3917764      0             0.00          0.01          0.000         0.001         0             0.580         0.013         0.017
 39491130      3917779      0             0.00          0.01          0.000         0.001         0             0.711         0.015         0.020
 39491130      3917794      0             0.00          0.02          0.000         0.001         0             0.849         0.018         0.023
 39491130      3917809      0             0.00          0.02          0.000         0.001         0             0.990         0.022         0.027
 39491130      3917824      0             0.00          0.02          0.000         0.001         0             1.126         0.025         0.030
 39491130      3917839      0             0.00          0.02          0.000         0.001         0             1.255         0.027         0.033
 39491130      3917854      0             0.00          0.02          0.000         0.001         0             1.376         0.030         0.035
 39491130      3917869      1             0.00          0.03          0.000         0.001         0             1.487         0.033         0.038
 39491130      3917884      1             0.00          0.03          0.000         0.001         0             1.587         0.035         0.040
 39491130      3917899      1             0.00          0.03          0.000         0.001         0             1.675         0.037         0.042
 39491130      3917914      1             0.00          0.03          0.000         0.001         0             1.755         0.039         0.044
 39491130      3917929      1             0.00          0.03          0.000         0.002         0             1.826         0.041         0.045
 39491130      3917944      1             0.00          0.03          0.000         0.002         0             1.888         0.042         0.046
 39491130      3917959      1             0.00          0.03          0.000         0.002         0             1.939         0.043         0.047
 39491130      3917974      1             0.00          0.03          0.000         0.002         0             1.977         0.043         0.047
 39491130      3917989      1             0.00          0.04          0.000         0.002         0             1.996         0.044         0.047
 39491130      3918004      1             0.00          0.03          0.000         0.002         0             1.994         0.043         0.047
 39491130      3918019      1             0.00          0.03          0.000         0.002         0             1.963         0.043         0.045
 39491130      3918034      1             0.00          0.03          0.000         0.002         0             1.908         0.042         0.043
 39491130      3918049      1             0.00          0.03          0.000         0.001         0             1.823         0.040         0.041
 39491130      3918064      1             0.00          0.03          0.000         0.001         0             1.709         0.038         0.038
 39491130      3918079      1             0.00          0.03          0.000         0.001         0             1.566         0.035         0.035
 39491130      3918094      0             0.00          0.02          0.000         0.001         0             1.405         0.032         0.031
 39491130      3918109      0             0.00          0.02          0.000         0.001         0             1.232         0.029         0.027
 39491130      3918124      0             0.00          0.02          0.000         0.001         0             1.054         0.025         0.023
 39491130      3918139      0             0.00          0.02          0.000         0.001         0             0.877         0.022         0.019
 39491130      3918154      0             0.00          0.01          0.000         0.001         0             0.711         0.018         0.016
 39491130      3918169      0             0.00          0.01          0.000         0.000         0             0.560         0.015         0.013
 39491130      3918184      0             0.00          0.01          0.000         0.000         0             0.430         0.012         0.010
 39491130      3918199      0             0.00          0.01          0.000         0.000         0             0.319         0.009         0.007
 39491130      3918214      0             0.00          0.00          0.000         0.000         0             0.232         0.007         0.006
 39491130      3918229      0             0.00          0.00          0.000         0.000         0             0.161         0.005         0.004
 39491130      3918244      0             0.00          0.00          0.000         0.000         0             0.111         0.004         0.003
 39491130      3918259      0             0.00          0.00          0.000         0.000         0             0.074         0.003         0.002
 39491130      3918274      0             0.00          0.00          0.000         0.000         0             0.046         0.002         0.001
 39491130      3918289      0             0.00          0.00          0.000         0.000         0             0.026         0.001         0.001
 39491130      3918304      0             0.00          0.00          0.000         0.000         0             0.016         0.001         0.000
 39491130      3918319      0             0.00          0.00          0.000         0.000         0             0.010         0.000         0.000
 39491130      3918334      0             0.00          0.00          0.000         0.000         0             0.006         0.000         0.000
 39491130      3918349      0             0.00          0.00          0.000         0.000         0             0.000         0.000         0.000
 39491130      3918364      0             0.00          0.00          0.000         0.000         0             0.000         0.000         0.000
 39491130      3918379      0             0.00          0.00          0.000         0.000         0             0.000         0.000         0.000
 39491130      3918394      0             0.00          0.00          0.000         0.000         0             0.000         0.000         0.000
 39491130      3918409      0             0.00          0.00          0.000         0.000         0             0.000         0.000         0.000
 39491130      3918424      0             0.00          0.00          0.000         0.000         0             0.000         0.000         0.000
 39491130      3918439      0             0.00          0.00          0.000         0.000         0             0.000         0.000         0.000
 39491130      3918454      0             0.00          0.00          0.000         0.000         0             0.000         0.000         0.000
 39491130      3918469      0             0.00          0.00          0.000         0.000         0             0.000         0.000         0.000
 39491130      3918484      0             0.00          0.00          0.000         0.000         0             0.000         0.000         0.000
 39491130      3918499      0             0.00          0.00          0.000         0.000         0             0.000         0.000         0.000
 39491130      3918514      0             0.00          0.00          0.000         0.000         0             0.000         0.000         0.000
 39491130      3918529      0             0.00          0.00          0.000         0.000         0             0.000         0.000         0.000
 39491130      3918544      0             0.00          0.00          0.000         0.000         0             0.000         0.000         0.000
 39491130      3918559      0             0.00          0.00          0.000         0.000         0             0.000         0.000         0.000
 39491150      3917329      0             0.00          0.00          0.000         0.000         0             0.000         0.000         0.000
 39491150      3917344      0             0.00          0.00          0.000         0.000         0             0.000         0.000         0.000
 39491150      3917359      0             0.00          0.00          0.000         0.000         0             0.000         0.000         0.000
 39491150      3917374      0             0.00          0.00          0.000         0.000         0             0.000         0.000         0.000
 39491150      3917389      0             0.00          0.00          0.000         0.000         0             0.000         0.000         0.000
 39491150      3917404      0             0.00          0.00          0.000         0.000         0             0.000         0.000         0.000
 39491150      3917419      0             0.00          0.00          0.000         0.000         0             0.000         0.000         0.000
 39491150      3917434      0             0.00          0.00          0.000         0.000         0             0.000         0.000         0.000
 39491150      3917449      0             0.00          0.00          0.000         0.000         0             0.000         0.000         0.000
 39491150      3917464      0             0.00          0.00          0.000         0.000         0             0.000         0.000         0.000
 39491150      3917479      0             0.00          0.00          0.000         0.000         0             0.000         0.000         0.000
 39491150      3917494      0             0.00          0.00          0.000         0.000         0             0.000         0.000         0.000
 39491150      3917509      0             0.00          0.00          0.000         0.000         0             0.000         0.000         0.000
 39491150      3917524      0             0.00          0.00          0.000         0.000         0             0.000         0.000         0.000
 39491150      3917539      0             0.00          0.00          0.000         0.000         0             0.000         0.000         0.000
 39491150      3917554      0             0.00          0.00          0.000         0.000         0             0.000         0.000         0.000
 39491150      3917569      0             0.00          0.00          0.000         0.000         0             0.003         0.000         0.000
 39491150      3917584      0             0.00          0.00          0.000         0.000         0             0.007         0.000         0.000
 39491150      3917599      0             0.00          0.00          0.000         0.000         0             0.012         0.000         0.001
 39491150      3917614      0             0.00          0.00          0.000         0.000         0             0.024         0.001         0.001
 39491150      3917629      0             0.00          0.00          0.000         0.000         0             0.045         0.001         0.002
 39491150      3917644      0             0.00          0.00          0.000         0.000         0             0.075         0.002         0.003
 39491150      3917659      0             0.00          0.00          0.000         0.000         0             0.120         0.003         0.004
 39491150      3917674      0             0.00          0.00          0.000         0.000         0             0.188         0.004         0.006
 39491150      3917689      0             0.00          0.01          0.000         0.000         0             0.282         0.006         0.009
 39491150      3917704      0             0.00          0.01          0.000         0.000         0             0.405         0.009         0.013
 39491150      3917719      0             0.00          0.01          0.000         0.000         0             0.563         0.012         0.017
 39491150      3917734      0             0.01          0.01          0.000         0.001         0             0.761         0.016         0.022
 39491150      3917749      0             0.01          0.02          0.000         0.001         0             0.989         0.021         0.028
 39491150      3917764      0             0.01          0.02          0.000         0.001         0             1.246         0.025         0.034
 39491150      3917779      1             0.01          0.03          0.000         0.001         0             1.528         0.031         0.040
 39491150      3917794      1             0.01          0.03          0.000         0.002         0             1.822         0.037         0.047
 39491150      3917809      1             0.01          0.04          0.000         0.002         0             2.115         0.043         0.053
 39491150      3917824      1             0.01          0.04          0.000         0.002         0             2.400         0.049         0.059
 39491150      3917839      1             0.01          0.05          0.000         0.002         0             2.673         0.055         0.065
 39491150      3917854      1             0.01          0.05          0.000         0.002         0             2.922         0.060         0.071
 39491150      3917869      1             0.01          0.06          0.000         0.003         0             3.146         0.065         0.075
 39491150      3917884      1             0.00          0.06          0.000         0.003         0             3.346         0.069         0.079
 39491150      3917899      1             0.00          0.06          0.000         0.003         0             3.524         0.073         0.083
 39491150      3917914      1             0.00          0.07          0.000         0.003         0             3.680         0.077         0.086
 39491150      3917929      1             0.00          0.07          0.000         0.003         0             3.815         0.079         0.088
 39491150      3917944      1             0.00          0.07          0.000         0.003         0             3.930         0.081         0.090
 39491150      3917959      1             0.00          0.07          0.000         0.003         0             4.021         0.083         0.091
 39491150      3917974      2             0.00          0.07          0.000         0.003         0             4.081         0.084         0.092
 39491150      3917989      2             0.00          0.07          0.000         0.003         0             4.107         0.084         0.091
 39491150      3918004      2             0.00          0.07          0.000         0.003         0             4.091         0.083         0.089
 39491150      3918019      2             0.00          0.07          0.000         0.003         0             4.024         0.082         0.087
 39491150      3918034      1             0.00          0.07          0.000         0.003         0             3.899         0.080         0.083
 39491150      3918049      1             -0.01         0.06          0.000         0.003         0             3.715         0.077         0.078
 39491150      3918064      1             -0.01         0.06          0.000         0.003         0             3.478         0.073         0.072
 39491150      3918079      1             -0.01         0.06          0.000         0.002         0             3.191         0.068         0.066
 39491150      3918094      1             -0.01         0.05          0.000         0.002         -1            2.863         0.062         0.059
 39491150      3918109      1             -0.01         0.04          0.000         0.002         -1            2.509         0.056         0.051
 39491150      3918124      1             -0.01         0.04          0.000         0.002         -1            2.145         0.049         0.044
 39491150      3918139      1             -0.01         0.03          0.000         0.001         -1            1.789         0.042         0.037
 39491150      3918154      1             -0.01         0.03          0.000         0.001         0             1.453         0.036         0.030
 39491150      3918169      0             -0.01         0.02          0.000         0.001         0             1.148         0.029         0.024
 39491150      3918184      0             -0.01         0.02          0.000         0.001         0             0.882         0.023         0.019
 39491150      3918199      0             0.00          0.01          0.000         0.000         0             0.659         0.018         0.015
 39491150      3918214      0             0.00          0.01          0.000         0.000         0             0.480         0.014         0.011
 39491150      3918229      0             0.00          0.01          0.000         0.000         0             0.339         0.010         0.008
 39491150      3918244      0             0.00          0.00          0.000         0.000         0             0.232         0.007         0.006
 39491150      3918259      0             0.00          0.00          0.000         0.000         0             0.154         0.005         0.004
 39491150      3918274      0             0.00          0.00          0.000         0.000         0             0.100         0.004         0.003
 39491150      3918289      0             0.00          0.00          0.000         0.000         0             0.063         0.002         0.002
 39491150      3918304      0             0.00          0.00          0.000         0.000         0             0.037         0.001         0.001
 39491150      3918319      0             0.00          0.00          0.000         0.000         0             0.021         0.001         0.001
 39491150      3918334      0             0.00          0.00          0.000         0.000         0             0.012         0.001         0.000
 39491150      3918349      0             0.00          0.00          0.000         0.000         0             0.007         0.000         0.000
 39491150      3918364      0             0.00          0.00          0.000         0.000         0             0.002         0.000         0.000
 39491150      3918379      0             0.00          0.00          0.000         0.000         0             0.000         0.000         0.000
 39491150      3918394      0             0.00          0.00          0.000         0.000         0             0.000         0.000         0.000
 39491150      3918409      0             0.00          0.00          0.000         0.000         0             0.000         0.000         0.000
 39491150      3918424      0             0.00          0.00          0.000         0.000         0             0.000         0.000         0.000
 39491150      3918439      0             0.00          0.00          0.000         0.000         0             0.000         0.000         0.000
 39491150      3918454      0             0.00          0.00          0.000         0.000         0             0.000         0.000         0.000
 39491150      3918469      0             0.00          0.00          0.000         0.000         0             0.000         0.000         0.000
 39491150      3918484      0             0.00          0.00          0.000         0.000         0             0.000         0.000         0.000
 39491150      3918499      0             0.00          0.00          0.000         0.000         0             0.000         0.000         0.000
 39491150      3918514      0             0.00          0.00          0.000         0.000         0             0.000         0.000         0.000
 39491150      3918529      0             0.00          0.00          0.000         0.000         0             0.000         0.000         0.000
 39491150      3918544      0             0.00          0.00          0.000         0.000         0             0.000         0.000         0.000
 39491150      3918559      0             0.00          0.00          0.000         0.000         0             0.000         0.000         0.000
 39491160      3917329      0             0.00          0.00          0.000         0.000         0             0.000         0.000         0.000
 39491160      3917344      0             0.00          0.00          0.000         0.000         0             0.000         0.000         0.000
 39491160      3917359      0             0.00          0.00          0.000         0.000         0             0.000         0.000         0.000
 39491160      3917374      0             0.00          0.00          0.000         0.000         0             0.000         0.000         0.000
 39491160      3917389      0             0.00          0.00          0.000         0.000         0             0.000         0.000         0.000
 39491160      3917404      0             0.00          0.00          0.000         0.000         0             0.000         0.000         0.000
 39491160      3917419      0             0.00          0.00          0.000         0.000         0             0.000         0.000         0.000
 39491160      3917434      0             0.00          0.00          0.000         0.000         0             0.000         0.000         0.000
 39491160      3917449      0             0.00          0.00          0.000         0.000         0             0.000         0.000         0.000
 39491160      3917464      0             0.00          0.00          0.000         0.000         0             0.000         0.000         0.000
 39491160      3917479      0             0.00          0.00          0.000         0.000         0             0.000         0.000         0.000
 39491160      3917494      0             0.00          0.00          0.000         0.000         0             0.000         0.000         0.000
 39491160      3917509      0             0.00          0.00          0.000         0.000         0             0.000         0.000         0.000
 39491160      3917524      0             0.00          0.00          0.000         0.000         0             0.000         0.000         0.000
 39491160      3917539      0             0.00          0.00          0.000         0.000         0             0.000         0.000         0.000
 39491160      3917554      0             0.00          0.00          0.000         0.000         0             0.003         0.000         0.000
 39491160      3917569      0             0.00          0.00          0.000         0.000         0             0.006         0.000         0.000
 39491160      3917584      0             0.00          0.00          0.000         0.000         0             0.011         0.000         0.001
 39491160      3917599      0             0.00          0.00          0.000         0.000         0             0.024         0.001         0.001
 39491160      3917614      0             0.00          0.00          0.000         0.000         0             0.046         0.001         0.002
 39491160      3917629      0             0.00          0.00          0.000         0.000         0             0.078         0.002         0.003
 39491160      3917644      0             0.00          0.00          0.000         0.000         0             0.130         0.003         0.005
 39491160      3917659      0             0.00          0.00          0.000         0.000         0             0.211         0.005         0.007
 39491160      3917674      0             0.00          0.01          0.000         0.000         0             0.328         0.008         0.011
 39491160      3917689      0             0.00          0.01          0.000         0.000         0             0.487         0.011         0.016
 39491160      3917704      0             0.01          0.01          0.000         0.001         0             0.701         0.015         0.021
 39491160      3917719      0             0.01          0.02          0.000         0.001         0             0.975         0.020         0.028
 39491160      3917734      0             0.01          0.02          0.000         0.001         0             1.308         0.026         0.036
 39491160      3917749      1             0.01          0.03          0.000         0.001         1             1.698         0.033         0.046
 39491160      3917764      1             0.01          0.04          0.000         0.002         1             2.143         0.042         0.055
 39491160      3917779      1             0.01          0.05          0.000         0.002         1             2.621         0.050         0.066
 39491160      3917794      1             0.01          0.06          0.000         0.002         1             3.117         0.060         0.076
 39491160      3917809      1             0.01          0.07          0.000         0.003         1             3.616         0.069         0.086
 39491160      3917824      2             0.01          0.07          0.000         0.003         1             4.102         0.079         0.096
 39491160      3917839      2             0.01          0.08          0.000         0.004         1             4.556         0.088         0.105
 39491160      3917854      2             0.01          0.09          0.000         0.004         1             4.971         0.097         0.114
 39491160      3917869      2             0.01          0.10          0.000         0.004         0             5.343         0.105         0.121
 39491160      3917884      2             0.01          0.10          0.000         0.004         0             5.673         0.112         0.128
 39491160      3917899      2             0.01          0.11          0.000         0.005         0             5.960         0.118         0.133
 39491160      3917914      2             0.01          0.11          0.000         0.005         0             6.208         0.123         0.138
 39491160      3917929      2             0.01          0.11          0.000         0.005         0             6.421         0.127         0.141
 39491160      3917944      3             0.00          0.12          0.000         0.005         0             6.596         0.130         0.144
 39491160      3917959      3             0.00          0.12          0.000         0.005         0             6.731         0.132         0.145
 39491160      3917974      3             0.00          0.12          0.000         0.005         0             6.817         0.133         0.145
 39491160      3917989      3             0.00          0.12          0.000         0.005         0             6.844         0.133         0.143
 39491160      3918004      3             0.00          0.12          0.000         0.005         0             6.801         0.132         0.140
 39491160      3918019      3             0.00          0.12          0.000         0.005         0             6.676         0.129         0.136
 39491160      3918034      3             -0.01         0.11          0.000         0.005         0             6.462         0.126         0.130
 39491160      3918049      2             -0.01         0.11          0.000         0.004         -1            6.154         0.121         0.122
 39491160      3918064      2             -0.01         0.10          0.000         0.004         -1            5.754         0.114         0.113
 39491160      3918079      2             -0.01         0.09          0.000         0.004         -1            5.275         0.106         0.103
 39491160      3918094      2             -0.01         0.08          0.000         0.003         -1            4.734         0.098         0.092
 39491160      3918109      2             -0.02         0.07          0.000         0.003         -1            4.150         0.088         0.080
 39491160      3918124      1             -0.02         0.06          0.000         0.003         -1            3.552         0.078         0.069
 39491160      3918139      1             -0.02         0.05          0.000         0.002         -1            2.965         0.067         0.058
 39491160      3918154      1             -0.01         0.04          0.000         0.002         -1            2.411         0.057         0.048
 39491160      3918169      1             -0.01         0.03          0.000         0.001         -1            1.909         0.047         0.039
 39491160      3918184      1             -0.01         0.03          0.000         0.001         -1            1.470         0.038         0.030
 39491160      3918199      0             -0.01         0.02          0.000         0.001         -1            1.100         0.030         0.023
 39491160      3918214      0             -0.01         0.01          0.000         0.001         0             0.802         0.023         0.017
 39491160      3918229      0             -0.01         0.01          0.000         0.000         0             0.568         0.017         0.013
 39491160      3918244      0             0.00          0.01          0.000         0.000         0             0.392         0.012         0.009
 39491160      3918259      0             0.00          0.00          0.000         0.000         0             0.261         0.009         0.006
 39491160      3918274      0             0.00          0.00          0.000         0.000         0             0.169         0.006         0.004
 39491160      3918289      0             0.00          0.00          0.000         0.000         0             0.108         0.004         0.003
 39491160      3918304      0             0.00          0.00          0.000         0.000         0             0.066         0.002         0.002
 39491160      3918319      0             0.00          0.00          0.000         0.000         0             0.039         0.002         0.001
 39491160      3918334      0             0.00          0.00          0.000         0.000         0             0.021         0.001         0.001
 39491160      3918349      0             0.00          0.00          0.000         0.000         0             0.012         0.001         0.000
 39491160      3918364      0             0.00          0.00          0.000         0.000         0             0.006         0.000         0.000
 39491160      3918379      0             0.00          0.00          0.000         0.000         0             0.002         0.000         0.000
 39491160      3918394      0             0.00          0.00          0.000         0.000         0             0.000         0.000         0.000
 39491160      3918409      0             0.00          0.00          0.000         0.000         0             0.000         0.000         0.000
 39491160      3918424      0             0.00          0.00          0.000         0.000         0             0.000         0.000         0.000
 39491160      3918439      0             0.00          0.00          0.000         0.000         0             0.000         0.000         0.000
 39491160      3918454      0             0.00          0.00          0.000         0.000         0             0.000         0.000         0.000
 39491160      3918469      0             0.00          0.00          0.000         0.000         0             0.000         0.000         0.000
 39491160      3918484      0             0.00          0.00          0.000         0.000         0             0.000         0.000         0.000
 39491160      3918499      0             0.00          0.00          0.000         0.000         0             0.000         0.000         0.000
 39491160      3918514      0             0.00          0.00          0.000         0.000         0             0.000         0.000         0.000
 39491160      3918529      0             0.00          0.00          0.000         0.000         0             0.000         0.000         0.000
 39491160      3918544      0             0.00          0.00          0.000         0.000         0             0.000         0.000         0.000
 39491160      3918559      0             0.00          0.00          0.000         0.000         0             0.000         0.000         0.000
 39491180      3917329      0             0.00          0.00          0.000         0.000         0             0.000         0.000         0.000
 39491180      3917344      0             0.00          0.00          0.000         0.000         0             0.000         0.000         0.000
 39491180      3917359      0             0.00          0.00          0.000         0.000         0             0.000         0.000         0.000
 39491180      3917374      0             0.00          0.00          0.000         0.000         0             0.000         0.000         0.000
 39491180      3917389      0             0.00          0.00          0.000         0.000         0             0.000         0.000         0.000
 39491180      3917404      0             0.00          0.00          0.000         0.000         0             0.000         0.000         0.000
 39491180      3917419      0             0.00          0.00          0.000         0.000         0             0.000         0.000         0.000
 39491180      3917434      0             0.00          0.00          0.000         0.000         0             0.000         0.000         0.000
 39491180      3917449      0             0.00          0.00          0.000         0.000         0             0.000         0.000         0.000
 39491180      3917464      0             0.00          0.00          0.000         0.000         0             0.000         0.000         0.000
 39491180      3917479      0             0.00          0.00          0.000         0.000         0             0.000         0.000         0.000
 39491180      3917494      0             0.00          0.00          0.000         0.000         0             0.000         0.000         0.000
 39491180      3917509      0             0.00          0.00          0.000         0.000         0             0.000         0.000         0.000
 39491180      3917524      0             0.00          0.00          0.000         0.000         0             0.000         0.000         0.000
 39491180      3917539      0             0.00          0.00          0.000         0.000         0             0.003         0.000         0.000
 39491180      3917554      0             0.00          0.00          0.000         0.000         0             0.006         0.000         0.000
 39491180      3917569      0             0.00          0.00          0.000         0.000         0             0.012         0.000         0.001
 39491180      3917584      0             0.00          0.00          0.000         0.000         0             0.027         0.001         0.001
 39491180      3917599      0             0.00          0.00          0.000         0.000         0             0.051         0.001         0.002
 39491180      3917614      0             0.00          0.00          0.000         0.000         0             0.091         0.002         0.004
 39491180      3917629      0             0.00          0.00          0.000         0.000         0             0.157         0.004         0.006
 39491180      3917644      0             0.00          0.00          0.000         0.000         0             0.265         0.006         0.010
 39491180      3917659      0             0.01          0.01          0.000         0.000         0             0.423         0.010         0.014
 39491180      3917674      0             0.01          0.01          0.000         0.000         0             0.651         0.014         0.021
 39491180      3917689      0             0.01          0.02          0.000         0.001         1             0.971         0.020         0.030
 39491180      3917704      1             0.01          0.03          0.000         0.001         1             1.392         0.028         0.040
 39491180      3917719      1             0.02          0.03          0.000         0.001         1             1.928         0.037         0.053
 39491180      3917734      1             0.02          0.05          0.000         0.002         1             2.585         0.048         0.068
 39491180      3917749      1             0.02          0.06          0.000         0.002         1             3.353         0.061         0.085
 39491180      3917764      2             0.02          0.08          0.000         0.003         1             4.216         0.076         0.102
 39491180      3917779      2             0.03          0.09          0.000         0.004         1             5.147         0.092         0.121
 39491180      3917794      2             0.03          0.11          0.000         0.004         1             6.116         0.108         0.139
 39491180      3917809      3             0.03          0.13          0.000         0.005         1             7.085         0.125         0.158
 39491180      3917824      3             0.02          0.14          0.000         0.006         1             8.017         0.142         0.175
 39491180      3917839      4             0.02          0.16          0.000         0.006         1             8.887         0.159         0.191
 39491180      3917854      4             0.02          0.17          0.000         0.007         1             9.679         0.174         0.205
 39491180      3917869      4             0.02          0.19          0.000         0.007         1             10.379        0.188         0.218
 39491180      3917884      4             0.02          0.20          0.000         0.008         1             10.988        0.200         0.229
 39491180      3917899      5             0.01          0.21          0.000         0.008         1             11.510        0.210         0.238
 39491180      3917914      5             0.01          0.21          0.000         0.008         1             11.955        0.219         0.245
 39491180      3917929      5             0.01          0.22          0.000         0.009         0             12.324        0.226         0.251
 39491180      3917944      5             0.01          0.22          0.000         0.009         0             12.620        0.231         0.254
 39491180      3917959      5             0.01          0.23          0.000         0.009         0             12.836        0.234         0.256
 39491180      3917974      5             0.00          0.23          0.000         0.009         0             12.960        0.235         0.255
 39491180      3917989      5             0.00          0.23          0.000         0.009         0             12.975        0.234         0.251
 39491180      3918004      5             0.00          0.23          0.000         0.009         0             12.861        0.232         0.245
 39491180      3918019      5             -0.01         0.22          0.000         0.008         -1            12.596        0.227         0.237
 39491180      3918034      5             -0.01         0.21          0.000         0.008         -1            12.171        0.220         0.225
 39491180      3918049      5             -0.02         0.20          0.000         0.008         -1            11.576        0.211         0.212
 39491180      3918064      4             -0.02         0.19          0.000         0.007         -1            10.816        0.200         0.196
 39491180      3918079      4             -0.03         0.17          0.000         0.007         -2            9.913         0.187         0.178
 39491180      3918094      4             -0.03         0.15          0.000         0.006         -2            8.896         0.171         0.159
 39491180      3918109      3             -0.03         0.13          0.000         0.005         -2            7.806         0.155         0.140
 39491180      3918124      3             -0.03         0.12          0.000         0.004         -2            6.688         0.137         0.120
 39491180      3918139      2             -0.03         0.10          0.000         0.004         -2            5.591         0.119         0.102
 39491180      3918154      2             -0.03         0.08          0.000         0.003         -2            4.556         0.102         0.084
 39491180      3918169      1             -0.02         0.06          0.000         0.002         -1            3.615         0.084         0.068
 39491180      3918184      1             -0.02         0.05          0.000         0.002         -1            2.793         0.068         0.054
 39491180      3918199      1             -0.02         0.04          0.000         0.001         -1            2.100         0.054         0.042
 39491180      3918214      1             -0.01         0.03          0.000         0.001         -1            1.535         0.042         0.032
 39491180      3918229      0             -0.01         0.02          0.000         0.001         -1            1.091         0.031         0.023
 39491180      3918244      0             -0.01         0.01          0.000         0.001         0             0.755         0.023         0.017
 39491180      3918259      0             -0.01         0.01          0.000         0.000         0             0.509         0.016         0.012
 39491180      3918274      0             0.00          0.01          0.000         0.000         0             0.333         0.011         0.008
 39491180      3918289      0             0.00          0.00          0.000         0.000         0             0.210         0.007         0.005
 39491180      3918304      0             0.00          0.00          0.000         0.000         0             0.130         0.005         0.003
 39491180      3918319      0             0.00          0.00          0.000         0.000         0             0.078         0.003         0.002
 39491180      3918334      0             0.00          0.00          0.000         0.000         0             0.045         0.002         0.001
 39491180      3918349      0             0.00          0.00          0.000         0.000         0             0.024         0.001         0.001
 39491180      3918364      0             0.00          0.00          0.000         0.000         0             0.013         0.001         0.000
 39491180      3918379      0             0.00          0.00          0.000         0.000         0             0.006         0.000         0.000
 39491180      3918394      0             0.00          0.00          0.000         0.000         0             0.003         0.000         0.000
 39491180      3918409      0             0.00          0.00          0.000         0.000         0             0.000         0.000         0.000
 39491180      3918424      0             0.00          0.00          0.000         0.000         0             0.000         0.000         0.000
 39491180      3918439      0             0.00          0.00          0.000         0.000         0             0.000         0.000         0.000
 39491180      3918454      0             0.00          0.00          0.000         0.000         0             0.000         0.000         0.000
 39491180      3918469      0             0.00          0.00          0.000         0.000         0             0.000         0.000         0.000
 39491180      3918484      0             0.00          0.00          0.000         0.000         0             0.000         0.000         0.000
 39491180      3918499      0             0.00          0.00          0.000         0.000         0             0.000         0.000         0.000
 39491180      3918514      0             0.00          0.00          0.000         0.000         0             0.000         0.000         0.000
 39491180      3918529      0             0.00          0.00          0.000         0.000         0             0.000         0.000         0.000
 39491180      3918544      0             0.00          0.00          0.000         0.000         0             0.000         0.000         0.000
 39491180      3918559      0             0.00          0.00          0.000         0.000         0             0.000         0.000         0.000
 39491190      3917329      0             0.00          0.00          0.000         0.000         0             0.000         0.000         0.000
 39491190      3917344      0             0.00          0.00          0.000         0.000         0             0.000         0.000         0.000
 39491190      3917359      0             0.00          0.00          0.000         0.000         0             0.000         0.000         0.000
 39491190      3917374      0             0.00          0.00          0.000         0.000         0             0.000         0.000         0.000
 39491190      3917389      0             0.00          0.00          0.000         0.000         0             0.000         0.000         0.000
 39491190      3917404      0             0.00          0.00          0.000         0.000         0             0.000         0.000         0.000
 39491190      3917419      0             0.00          0.00          0.000         0.000         0             0.000         0.000         0.000
 39491190      3917434      0             0.00          0.00          0.000         0.000         0             0.000         0.000         0.000
 39491190      3917449      0             0.00          0.00          0.000         0.000         0             0.000         0.000         0.000
 39491190      3917464      0             0.00          0.00          0.000         0.000         0             0.000         0.000         0.000
 39491190      3917479      0             0.00          0.00          0.000         0.000         0             0.000         0.000         0.000
 39491190      3917494      0             0.00          0.00          0.000         0.000         0             0.000         0.000         0.000
 39491190      3917509      0             0.00          0.00          0.000         0.000         0             0.000         0.000         0.000
 39491190      3917524      0             0.00          0.00          0.000         0.000         0             0.002         0.000         0.000
 39491190      3917539      0             0.00          0.00          0.000         0.000         0             0.005         0.000         0.000
 39491190      3917554      0             0.00          0.00          0.000         0.000         0             0.012         0.000         0.001
 39491190      3917569      0             0.00          0.00          0.000         0.000         0             0.026         0.001         0.001
 39491190      3917584      0             0.00          0.00          0.000         0.000         0             0.051         0.002         0.002
 39491190      3917599      0             0.00          0.00          0.000         0.000         0             0.097         0.003         0.004
 39491190      3917614      0             0.00          0.00          0.000         0.000         0             0.176         0.005         0.007
 39491190      3917629      0             0.00          0.01          0.000         0.000         0             0.304         0.008         0.011
 39491190      3917644      0             0.01          0.01          0.000         0.000         0             0.503         0.012         0.018
 39491190      3917659      0             0.01          0.01          0.000         0.001         1             0.803         0.018         0.027
 39491190      3917674      1             0.01          0.02          0.000         0.001         1             1.237         0.026         0.038
 39491190      3917689      1             0.02          0.03          0.000         0.001         1             1.834         0.036         0.054
 39491190      3917704      1             0.03          0.05          0.000         0.002         1             2.625         0.049         0.073
 39491190      3917719      2             0.03          0.07          0.000         0.002         2             3.632         0.066         0.095
 39491190      3917734      2             0.04          0.09          0.000         0.003         2             4.857         0.085         0.121
 39491190      3917749      3             0.04          0.11          0.000         0.004         2             6.290         0.106         0.149
 39491190      3917764      3             0.05          0.14          0.000         0.005         3             7.898         0.131         0.179
 39491190      3917779      4             0.05          0.17          0.000         0.007         3             9.630         0.157         0.211
 39491190      3917794      5             0.05          0.21          0.000         0.008         3             11.422        0.185         0.242
 39491190      3917809      6             0.05          0.24          0.000         0.009         3             13.206        0.214         0.272
 39491190      3917824      6             0.05          0.27          0.000         0.010         3             14.920        0.242         0.301
 39491190      3917839      7             0.04          0.30          0.000         0.011         2             16.511        0.270         0.327
 39491190      3917854      8             0.04          0.32          0.000         0.012         2             17.942        0.296         0.350
 39491190      3917869      8             0.03          0.34          0.000         0.013         2             19.197        0.319         0.371
 39491190      3917884      9             0.03          0.36          0.000         0.013         1             20.275        0.339         0.389
 39491190      3917899      9             0.03          0.38          0.000         0.014         1             21.184        0.356         0.403
 39491190      3917914      10            0.02          0.39          0.000         0.014         1             21.938        0.370         0.414
 39491190      3917929      10            0.02          0.40          0.000         0.014         1             22.549        0.381         0.422
 39491190      3917944      10            0.01          0.41          0.000         0.015         1             23.020        0.388         0.427
 39491190      3917959      10            0.01          0.41          0.000         0.015         0             23.345        0.392         0.427
 39491190      3917974      10            0.00          0.41          0.000         0.015         0             23.504        0.393         0.424
 39491190      3917989      10            0.00          0.41          0.000         0.015         0             23.470        0.391         0.418
 39491190      3918004      10            -0.01         0.41          -0.001        0.014         -1            23.209        0.386         0.406
 39491190      3918019      10            -0.02         0.40          -0.001        0.014         -1            22.690        0.377         0.391
 39491190      3918034      10            -0.03         0.38          -0.001        0.013         -2            21.889        0.366         0.372
 39491190      3918049      9             -0.04         0.36          -0.001        0.013         -2            20.795        0.350         0.348
 39491190      3918064      9             -0.04         0.34          -0.001        0.012         -3            19.422        0.332         0.322
 39491190      3918079      8             -0.05         0.31          0.000         0.011         -3            17.798        0.311         0.293
 39491190      3918094      7             -0.06         0.28          0.000         0.010         -3            15.979        0.286         0.262
 39491190      3918109      6             -0.06         0.24          0.000         0.009         -4            14.034        0.260         0.231
 39491190      3918124      5             -0.06         0.21          0.000         0.007         -4            12.041        0.231         0.200
 39491190      3918139      4             -0.06         0.17          0.000         0.006         -3            10.084        0.202         0.169
 39491190      3918154      4             -0.05         0.14          0.000         0.005         -3            8.235         0.173         0.141
 39491190      3918169      3             -0.05         0.11          0.000         0.004         -3            6.553         0.145         0.115
 39491190      3918184      2             -0.04         0.09          0.000         0.003         -2            5.078         0.118         0.092
 39491190      3918199      2             -0.03         0.07          0.000         0.002         -2            3.831         0.094         0.072
 39491190      3918214      1             -0.03         0.05          0.000         0.002         -2            2.813         0.073         0.055
 39491190      3918229      1             -0.02         0.03          0.000         0.001         -1            2.010         0.055         0.041
 39491190      3918244      1             -0.01         0.02          0.000         0.001         -1            1.397         0.041         0.029
 39491190      3918259      0             -0.01         0.02          0.000         0.001         -1            0.944         0.029         0.021
 39491190      3918274      0             -0.01         0.01          0.000         0.000         0             0.622         0.020         0.014
 39491190      3918289      0             -0.01         0.01          0.000         0.000         0             0.398         0.014         0.010
 39491190      3918304      0             0.00          0.00          0.000         0.000         0             0.247         0.009         0.006
 39491190      3918319      0             0.00          0.00          0.000         0.000         0             0.149         0.006         0.004
 39491190      3918334      0             0.00          0.00          0.000         0.000         0             0.088         0.003         0.002
 39491190      3918349      0             0.00          0.00          0.000         0.000         0             0.050         0.002         0.001
 39491190      3918364      0             0.00          0.00          0.000         0.000         0             0.026         0.001         0.001
 39491190      3918379      0             0.00          0.00          0.000         0.000         0             0.014         0.001         0.000
 39491190      3918394      0             0.00          0.00          0.000         0.000         0             0.007         0.000         0.000
 39491190      3918409      0             0.00          0.00          0.000         0.000         0             0.003         0.000         0.000
 39491190      3918424      0             0.00          0.00          0.000         0.000         0             0.000         0.000         0.000
 39491190      3918439      0             0.00          0.00          0.000         0.000         0             0.000         0.000         0.000
 39491190      3918454      0             0.00          0.00          0.000         0.000         0             0.000         0.000         0.000
 39491190      3918469      0             0.00          0.00          0.000         0.000         0             0.000         0.000         0.000
 39491190      3918484      0             0.00          0.00          0.000         0.000         0             0.000         0.000         0.000
 39491190      3918499      0             0.00          0.00          0.000         0.000         0             0.000         0.000         0.000
 39491190      3918514      0             0.00          0.00          0.000         0.000         0             0.000         0.000         0.000
 39491190      3918529      0             0.00          0.00          0.000         0.000         0             0.000         0.000         0.000
 39491190      3918544      0             0.00          0.00          0.000         0.000         0             0.000         0.000         0.000
 39491190      3918559      0             0.00          0.00          0.000         0.000         0             0.000         0.000         0.000
 39491210      3917329      0             0.00          0.00          0.000         0.000         0             0.000         0.000         0.000
 39491210      3917344      0             0.00          0.00          0.000         0.000         0             0.000         0.000         0.000
 39491210      3917359      0             0.00          0.00          0.000         0.000         0             0.000         0.000         0.000
 39491210      3917374      0             0.00          0.00          0.000         0.000         0             0.000         0.000         0.000
 39491210      3917389      0             0.00          0.00          0.000         0.000         0             0.000         0.000         0.000
 39491210      3917404      0             0.00          0.00          0.000         0.000         0             0.000         0.000         0.000
 39491210      3917419      0             0.00          0.00          0.000         0.000         0             0.000         0.000         0.000
 39491210      3917434      0             0.00          0.00          0.000         0.000         0             0.000         0.000         0.000
 39491210      3917449      0             0.00          0.00          0.000         0.000         0             0.000         0.000         0.000
 39491210      3917464      0             0.00          0.00          0.000         0.000         0             0.000         0.000         0.000
 39491210      3917479      0             0.00          0.00          0.000         0.000         0             0.000         0.000         0.000
 39491210      3917494      0             0.00          0.00          0.000         0.000         0             0.000         0.000         0.000
 39491210      3917509      0             0.00          0.00          0.000         0.000         0             0.001         0.000         0.000
 39491210      3917524      0             0.00          0.00          0.000         0.000         0             0.004         0.000         0.000
 39491210      3917539      0             0.00          0.00          0.000         0.000         0             0.011         0.000         0.001
 39491210      3917554      0             0.00          0.00          0.000         0.000         0             0.024         0.001         0.001
 39491210      3917569      0             0.00          0.00          0.000         0.000         0             0.049         0.002         0.002
 39491210      3917584      0             0.00          0.00          0.000         0.000         0             0.095         0.003         0.004
 39491210      3917599      0             0.00          0.00          0.000         0.000         0             0.179         0.005         0.007
 39491210      3917614      0             0.01          0.01          0.000         0.000         0             0.320         0.008         0.012
 39491210      3917629      0             0.01          0.01          0.000         0.000         0             0.550         0.013         0.020
 39491210      3917644      0             0.01          0.02          0.000         0.001         1             0.912         0.021         0.031
 39491210      3917659      1             0.02          0.03          0.000         0.001         1             1.451         0.031         0.046
 39491210      3917674      1             0.03          0.04          0.001         0.001         2             2.227         0.044         0.066
 39491210      3917689      2             0.04          0.06          0.001         0.002         2             3.298         0.062         0.092
 39491210      3917704      2             0.05          0.08          0.001         0.003         3             4.713         0.083         0.124
 39491210      3917719      3             0.06          0.12          0.001         0.004         3             6.507         0.109         0.161
 39491210      3917734      4             0.07          0.16          0.001         0.005         4             8.689         0.140         0.203
 39491210      3917749      5             0.08          0.20          0.001         0.007         4             11.235        0.175         0.249
 39491210      3917764      6             0.09          0.25          0.000         0.009         5             14.084        0.213         0.297
 39491210      3917779      8             0.10          0.31          0.000         0.011         5             17.145        0.255         0.347
 39491210      3917794      9             0.10          0.36          0.000         0.013         5             20.303        0.299         0.396
 39491210      3917809      11            0.10          0.42          0.000         0.014         5             23.438        0.344         0.443
 39491210      3917824      12            0.09          0.47          0.000         0.016         5             26.436        0.390         0.488
 39491210      3917839      14            0.08          0.52          -0.001        0.018         4             29.201        0.433         0.529
 39491210      3917854      15            0.07          0.57          -0.001        0.019         4             31.670        0.474         0.565
 39491210      3917869      16            0.06          0.60          -0.001        0.020         3             33.815        0.511         0.597
 39491210      3917884      17            0.05          0.64          -0.001        0.021         3             35.632        0.543         0.623
 39491210      3917899      17            0.04          0.66          -0.001        0.022         2             37.138        0.570         0.645
 39491210      3917914      18            0.04          0.68          -0.001        0.023         2             38.360        0.592         0.661
 39491210      3917929      18            0.03          0.70          -0.001        0.023         1             39.321        0.608         0.672
 39491210      3917944      19            0.02          0.71          -0.001        0.023         1             40.032        0.618         0.677
 39491210      3917959      19            0.01          0.71          -0.001        0.023         0             40.486        0.623         0.676
 39491210      3917974      19            0.00          0.71          -0.001        0.023         0             40.656        0.623         0.669
 39491210      3917989      19            -0.01         0.71          -0.001        0.023         -1            40.501        0.618         0.656
 39491210      3918004      19            -0.02         0.70          -0.001        0.023         -2            39.968        0.609         0.637
 39491210      3918019      18            -0.04         0.68          -0.001        0.022         -2            39.009        0.595         0.611
 39491210      3918034      18            -0.05         0.65          -0.001        0.021         -3            37.585        0.576         0.580
 39491210      3918049      17            -0.07         0.62          -0.001        0.020         -4            35.681        0.552         0.543
 39491210      3918064      16            -0.08         0.58          -0.001        0.019         -5            33.312        0.524         0.501
 39491210      3918079      14            -0.09         0.53          -0.001        0.017         -6            30.535        0.491         0.456
 39491210      3918094      13            -0.10         0.47          0.000         0.015         -6            27.432        0.454         0.410
 39491210      3918109      11            -0.11         0.41          0.000         0.013         -6            24.121        0.414         0.362
 39491210      3918124      10            -0.11         0.36          0.000         0.012         -6            20.731        0.371         0.314
 39491210      3918139      8             -0.10         0.30          0.000         0.010         -6            17.398        0.326         0.268
 39491210      3918154      7             -0.10         0.24          0.001         0.008         -6            14.244        0.281         0.225
 39491210      3918169      5             -0.09         0.19          0.001         0.006         -5            11.370        0.237         0.185
 39491210      3918184      4             -0.07         0.15          0.001         0.005         -4            8.842         0.195         0.149
 39491210      3918199      3             -0.06         0.11          0.001         0.004         -4            6.696         0.157         0.117
 39491210      3918214      2             -0.05         0.08          0.001         0.003         -3            4.937         0.123         0.090
 39491210      3918229      2             -0.04         0.06          0.001         0.002         -2            3.544         0.094         0.068
 39491210      3918244      1             -0.03         0.04          0.001         0.001         -2            2.475         0.069         0.049
 39491210      3918259      1             -0.02         0.03          0.000         0.001         -1            1.683         0.050         0.035
 39491210      3918274      0             -0.01         0.02          0.000         0.001         -1            1.112         0.035         0.024
 39491210      3918289      0             -0.01         0.01          0.000         0.000         -1            0.716         0.024         0.017
 39491210      3918304      0             -0.01         0.01          0.000         0.000         0             0.449         0.016         0.011
 39491210      3918319      0             0.00          0.00          0.000         0.000         0             0.273         0.010         0.007
 39491210      3918334      0             0.00          0.00          0.000         0.000         0             0.160         0.006         0.004
 39491210      3918349      0             0.00          0.00          0.000         0.000         0             0.093         0.004         0.003
 39491210      3918364      0             0.00          0.00          0.000         0.000         0             0.052         0.002         0.002
 39491210      3918379      0             0.00          0.00          0.000         0.000         0             0.028         0.001         0.001
 39491210      3918394      0             0.00          0.00          0.000         0.000         0             0.014         0.001         0.000
 39491210      3918409      0             0.00          0.00          0.000         0.000         0             0.007         0.000         0.000
 39491210      3918424      0             0.00          0.00          0.000         0.000         0             0.003         0.000         0.000
 39491210      3918439      0             0.00          0.00          0.000         0.000         0             0.001         0.000         0.000
 39491210      3918454      0             0.00          0.00          0.000         0.000         0             0.000         0.000         0.000
 39491210      3918469      0             0.00          0.00          0.000         0.000         0             0.000         0.000         0.000
 39491210      3918484      0             0.00          0.00          0.000         0.000         0             0.000         0.000         0.000
 39491210      3918499      0             0.00          0.00          0.000         0.000         0             0.000         0.000         0.000
 39491210      3918514      0             0.00          0.00          0.000         0.000         0             0.000         0.000         0.000
 39491210      3918529      0             0.00          0.00          0.000         0.000         0             0.000         0.000         0.000
 39491210      3918544      0             0.00          0.00          0.000         0.000         0             0.000         0.000         0.000
 39491210      3918559      0             0.00          0.00          0.000         0.000         0             0.000         0.000         0.000
 39491220      3917329      0             0.00          0.00          0.000         0.000         0             0.000         0.000         0.000
 39491220      3917344      0             0.00          0.00          0.000         0.000         0             0.000         0.000         0.000
 39491220      3917359      0             0.00          0.00          0.000         0.000         0             0.000         0.000         0.000
 39491220      3917374      0             0.00          0.00          0.000         0.000         0             0.000         0.000         0.000
 39491220      3917389      0             0.00          0.00          0.000         0.000         0             0.000         0.000         0.000
 39491220      3917404      0             0.00          0.00          0.000         0.000         0             0.000         0.000         0.000
 39491220      3917419      0             0.00          0.00          0.000         0.000         0             0.000         0.000         0.000
 39491220      3917434      0             0.00          0.00          0.000         0.000         0             0.000         0.000         0.000
 39491220      3917449      0             0.00          0.00          0.000         0.000         0             0.000         0.000         0.000
 39491220      3917464      0             0.00          0.00          0.000         0.000         0             0.000         0.000         0.000
 39491220      3917479      0             0.00          0.00          0.000         0.000         0             0.000         0.000         0.000
 39491220      3917494      0             0.00          0.00          0.000         0.000         0             0.001         0.000         0.000
 39491220      3917509      0             0.00          0.00          0.000         0.000         0             0.003         0.000         0.000
 39491220      3917524      0             0.00          0.00          0.000         0.000         0             0.008         0.000         0.000
 39491220      3917539      0             0.00          0.00          0.000         0.000         0             0.018         0.001         0.001
 39491220      3917554      0             0.00          0.00          0.000         0.000         0             0.037         0.001         0.002
 39491220      3917569      0             0.00          0.00          0.000         0.000         0             0.075         0.002         0.004
 39491220      3917584      0             0.00          0.00          0.000         0.000         0             0.147         0.005         0.007
 39491220      3917599      0             0.01          0.00          0.000         0.000         0             0.273         0.008         0.011
 39491220      3917614      0             0.01          0.01          0.000         0.000         0             0.486         0.013         0.019
 39491220      3917629      0             0.01          0.01          0.000         0.000         1             0.834         0.020         0.030
 39491220      3917644      1             0.02          0.02          0.001         0.001         1             1.376         0.031         0.046
 39491220      3917659      1             0.03          0.04          0.001         0.001         2             2.187         0.045         0.068
 39491220      3917674      2             0.04          0.06          0.001         0.002         2             3.353         0.064         0.097
 39491220      3917689      2             0.06          0.09          0.001         0.003         3             4.957         0.089         0.134
 39491220      3917704      3             0.08          0.13          0.001         0.004         4             7.075         0.119         0.179
 39491220      3917719      5             0.10          0.18          0.001         0.006         5             9.756         0.155         0.231
 39491220      3917734      6             0.12          0.23          0.001         0.008         6             13.012        0.196         0.289
 39491220      3917749      8             0.13          0.30          0.001         0.010         7             16.804        0.244         0.352
 39491220      3917764      10            0.14          0.38          0.001         0.012         8             21.041        0.296         0.419
 39491220      3917779      12            0.15          0.46          0.000         0.015         8             25.583        0.352         0.486
 39491220      3917794      15            0.15          0.54          0.000         0.017         8             30.261        0.412         0.552
 39491220      3917809      17            0.15          0.63          0.000         0.020         8             34.892        0.473         0.616
 39491220      3917824      19            0.14          0.70          -0.001        0.022         7             39.305        0.534         0.676
 39491220      3917839      21            0.13          0.78          -0.001        0.025         7             43.360        0.594         0.730
 39491220      3917854      23            0.11          0.84          -0.001        0.027         6             46.962        0.650         0.778
 39491220      3917869      25            0.10          0.89          -0.001        0.028         5             50.068        0.700         0.820
 39491220      3917884      26            0.08          0.94          -0.001        0.029         4             52.672        0.744         0.855
 39491220      3917899      27            0.07          0.97          -0.001        0.030         3             54.804        0.781         0.883
 39491220      3917914      28            0.05          1.00          -0.001        0.031         2             56.504        0.810         0.903
 39491220      3917929      29            0.04          1.02          -0.001        0.032         2             57.810        0.830         0.916
 39491220      3917944      29            0.03          1.04          -0.001        0.032         1             58.743        0.843         0.921
 39491220      3917959      30            0.01          1.04          -0.001        0.032         0             59.297        0.849         0.918
 39491220      3917974      30            0.00          1.04          -0.001        0.032         0             59.440        0.848         0.907
 39491220      3917989      29            -0.02         1.03          -0.001        0.031         -1            59.117        0.840         0.887
 39491220      3918004      29            -0.04         1.02          -0.001        0.031         -3            58.260        0.826         0.859
 39491220      3918019      28            -0.06         0.99          -0.002        0.030         -4            56.800        0.806         0.823
 39491220      3918034      27            -0.08         0.95          -0.002        0.029         -5            54.684        0.780         0.779
 39491220      3918049      26            -0.11         0.90          -0.002        0.027         -7            51.892        0.748         0.729
 39491220      3918064      24            -0.13         0.84          -0.001        0.025         -8            48.448        0.711         0.673
 39491220      3918079      22            -0.15         0.77          -0.001        0.023         -9            44.421        0.668         0.614
 39491220      3918094      20            -0.16         0.69          -0.001        0.021         -9            39.937        0.620         0.552
 39491220      3918109      17            -0.16         0.60          0.000         0.018         -10           35.155        0.567         0.489
 39491220      3918124      15            -0.16         0.52          0.000         0.016         -10           30.259        0.511         0.426
 39491220      3918139      12            -0.16         0.44          0.001         0.013         -9            25.439        0.452         0.365
 39491220      3918154      10            -0.15         0.36          0.001         0.011         -9            20.873        0.392         0.308
 39491220      3918169      8             -0.13         0.29          0.001         0.009         -8            16.701        0.332         0.255
 39491220      3918184      6             -0.11         0.22          0.001         0.007         -7            13.024        0.276         0.206
 39491220      3918199      5             -0.09         0.17          0.001         0.005         -5            9.894         0.223         0.164
 39491220      3918214      3             -0.07         0.12          0.001         0.004         -4            7.319         0.176         0.127
 39491220      3918229      2             -0.06         0.09          0.001         0.003         -3            5.271         0.135         0.096
 39491220      3918244      2             -0.04         0.06          0.001         0.002         -3            3.697         0.101         0.071
 39491220      3918259      1             -0.03         0.04          0.001         0.001         -2            2.523         0.073         0.051
 39491220      3918274      1             -0.02         0.03          0.001         0.001         -1            1.675         0.052         0.036
 39491220      3918289      0             -0.01         0.02          0.000         0.001         -1            1.083         0.035         0.024
 39491220      3918304      0             -0.01         0.01          0.000         0.000         -1            0.681         0.024         0.016
 39491220      3918319      0             -0.01         0.01          0.000         0.000         0             0.416         0.015         0.010
 39491220      3918334      0             0.00          0.00          0.000         0.000         0             0.247         0.010         0.006
 39491220      3918349      0             0.00          0.00          0.000         0.000         0             0.142         0.006         0.004
 39491220      3918364      0             0.00          0.00          0.000         0.000         0             0.080         0.003         0.002
 39491220      3918379      0             0.00          0.00          0.000         0.000         0             0.043         0.002         0.001
 39491220      3918394      0             0.00          0.00          0.000         0.000         0             0.022         0.001         0.001
 39491220      3918409      0             0.00          0.00          0.000         0.000         0             0.010         0.001         0.000
 39491220      3918424      0             0.00          0.00          0.000         0.000         0             0.005         0.000         0.000
 39491220      3918439      0             0.00          0.00          0.000         0.000         0             0.002         0.000         0.000
 39491220      3918454      0             0.00          0.00          0.000         0.000         0             0.000         0.000         0.000
 39491220      3918469      0             0.00          0.00          0.000         0.000         0             0.000         0.000         0.000
 39491220      3918484      0             0.00          0.00          0.000         0.000         0             0.000         0.000         0.000
 39491220      3918499      0             0.00          0.00          0.000         0.000         0             0.000         0.000         0.000
 39491220      3918514      0             0.00          0.00          0.000         0.000         0             0.000         0.000         0.000
 39491220      3918529      0             0.00          0.00          0.000         0.000         0             0.000         0.000         0.000
 39491220      3918544      0             0.00          0.00          0.000         0.000         0             0.000         0.000         0.000
 39491220      3918559      0             0.00          0.00          0.000         0.000         0             0.000         0.000         0.000
 39491240      3917329      0             0.00          0.00          0.000         0.000         0             0.000         0.000         0.000
 39491240      3917344      0             0.00          0.00          0.000         0.000         0             0.000         0.000         0.000
 39491240      3917359      0             0.00          0.00          0.000         0.000         0             0.000         0.000         0.000
 39491240      3917374      0             0.00          0.00          0.000         0.000         0             0.000         0.000         0.000
 39491240      3917389      0             0.00          0.00          0.000         0.000         0             0.000         0.000         0.000
 39491240      3917404      0             0.00          0.00          0.000         0.000         0             0.000         0.000         0.000
 39491240      3917419      0             0.00          0.00          0.000         0.000         0             0.000         0.000         0.000
 39491240      3917434      0             0.00          0.00          0.000         0.000         0             0.000         0.000         0.000
 39491240      3917449      0             0.00          0.00          0.000         0.000         0             0.000         0.000         0.000
 39491240      3917464      0             0.00          0.00          0.000         0.000         0             0.000         0.000         0.000
 39491240      3917479      0             0.00          0.00          0.000         0.000         0             0.000         0.000         0.000
 39491240      3917494      0             0.00          0.00          0.000         0.000         0             0.002         0.000         0.000
 39491240      3917509      0             0.00          0.00          0.000         0.000         0             0.006         0.000         0.000
 39491240      3917524      0             0.00          0.00          0.000         0.000         0             0.014         0.001         0.001
 39491240      3917539      0             0.00          0.00          0.000         0.000         0             0.030         0.001         0.002
 39491240      3917554      0             0.00          0.00          0.000         0.000         0             0.064         0.002         0.003
 39491240      3917569      0             0.00          0.00          0.000         0.000         0             0.129         0.004         0.006
 39491240      3917584      0             0.01          0.00          0.000         0.000         0             0.247         0.008         0.011
 39491240      3917599      0             0.01          0.01          0.000         0.000         1             0.456         0.013         0.019
 39491240      3917614      0             0.02          0.01          0.001         0.000         1             0.810         0.021         0.031
 39491240      3917629      1             0.02          0.02          0.001         0.001         1             1.386         0.033         0.049
 39491240      3917644      1             0.04          0.04          0.001         0.001         2             2.282         0.049         0.074
 39491240      3917659      2             0.06          0.07          0.001         0.002         3             3.621         0.072         0.109
 39491240      3917674      3             0.08          0.10          0.002         0.003         4             5.539         0.101         0.154
 39491240      3917689      4             0.11          0.15          0.002         0.004         6             8.174         0.138         0.211
 39491240      3917704      6             0.14          0.21          0.002         0.006         7             11.645        0.182         0.278
 39491240      3917719      8             0.17          0.29          0.002         0.008         9             16.032        0.234         0.356
 39491240      3917734      11            0.20          0.38          0.002         0.011         11            21.347        0.294         0.442
 39491240      3917749      14            0.23          0.49          0.002         0.014         12            27.523        0.361         0.534
 39491240      3917764      18            0.25          0.62          0.001         0.018         13            34.408        0.435         0.629
 39491240      3917779      22            0.27          0.75          0.001         0.022         14            41.772        0.514         0.725
 39491240      3917794      26            0.27          0.88          0.000         0.026         14            49.335        0.597         0.818
 39491240      3917809      30            0.26          1.02          -0.001        0.029         14            56.796        0.684         0.906
 39491240      3917824      34            0.24          1.14          -0.001        0.033         13            63.876        0.770         0.989
 39491240      3917839      37            0.22          1.26          -0.002        0.036         11            70.348        0.855         1.064
 39491240      3917854      40            0.19          1.36          -0.002        0.039         10            76.059        0.936         1.131
 39491240      3917869      43            0.16          1.44          -0.002        0.041         8             80.934        1.009         1.188
 39491240      3917884      45            0.13          1.51          -0.002        0.043         7             84.972        1.073         1.236
 39491240      3917899      47            0.11          1.56          -0.002        0.044         5             88.221        1.126         1.273
 39491240      3917914      49            0.08          1.61          -0.002        0.045         4             90.751        1.166         1.299
 39491240      3917929      50            0.06          1.64          -0.001        0.046         3             92.632        1.195         1.314
 39491240      3917944      50            0.04          1.65          -0.001        0.046         1             93.904        1.212         1.318
 39491240      3917959      51            0.02          1.66          -0.002        0.046         0             94.572        1.218         1.310
 39491240      3917974      51            -0.01         1.66          -0.002        0.045         -1            94.597        1.214         1.290
 39491240      3917989      51            -0.04         1.64          -0.002        0.045         -3            93.904        1.201         1.259
 39491240      3918004      50            -0.07         1.61          -0.002        0.044         -5            92.395        1.179         1.215
 39491240      3918019      49            -0.11         1.56          -0.003        0.042         -7            89.970        1.149         1.162
 39491240      3918034      47            -0.14         1.50          -0.003        0.041         -9            86.553        1.112         1.098
 39491240      3918049      44            -0.18         1.42          -0.002        0.038         -11           82.110        1.068         1.026
 39491240      3918064      41            -0.22         1.32          -0.002        0.036         -13           76.675        1.017         0.948
 39491240      3918079      38            -0.25         1.21          -0.002        0.033         -15           70.355        0.959         0.865
 39491240      3918094      34            -0.27         1.09          -0.001        0.030         -16           63.330        0.895         0.780
 39491240      3918109      30            -0.28         0.96          0.000         0.026         -17           55.842        0.824         0.694
 39491240      3918124      25            -0.28         0.82          0.000         0.023         -17           48.173        0.748         0.609
 39491240      3918139      21            -0.27         0.69          0.001         0.019         -16           40.611        0.667         0.527
 39491240      3918154      17            -0.25         0.57          0.002         0.016         -15           33.425        0.584         0.448
 39491240      3918169      14            -0.22         0.46          0.002         0.013         -13           26.839        0.501         0.374
 39491240      3918184      11            -0.19         0.36          0.002         0.010         -11           21.014        0.419         0.306
 39491240      3918199      8             -0.16         0.27          0.002         0.008         -9            16.033        0.343         0.246
 39491240      3918214      6             -0.13         0.20          0.002         0.006         -8            11.917        0.273         0.193
 39491240      3918229      4             -0.10         0.15          0.002         0.004         -6            8.626         0.212         0.147
 39491240      3918244      3             -0.08         0.10          0.002         0.003         -4            6.080         0.160         0.110
 39491240      3918259      2             -0.05         0.07          0.001         0.002         -3            4.172         0.117         0.080
 39491240      3918274      1             -0.04         0.05          0.001         0.001         -2            2.786         0.084         0.057
 39491240      3918289      1             -0.03         0.03          0.001         0.001         -2            1.811         0.058         0.039
 39491240      3918304      1             -0.02         0.02          0.000         0.001         -1            1.145         0.039         0.026
 39491240      3918319      0             -0.01         0.01          0.000         0.000         -1            0.704         0.025         0.017
 39491240      3918334      0             -0.01         0.01          0.000         0.000         0             0.421         0.016         0.011
 39491240      3918349      0             0.00          0.00          0.000         0.000         0             0.244         0.010         0.007
 39491240      3918364      0             0.00          0.00          0.000         0.000         0             0.138         0.006         0.004
 39491240      3918379      0             0.00          0.00          0.000         0.000         0             0.075         0.003         0.002
 39491240      3918394      0             0.00          0.00          0.000         0.000         0             0.040         0.002         0.001
 39491240      3918409      0             0.00          0.00          0.000         0.000         0             0.020         0.001         0.001
 39491240      3918424      0             0.00          0.00          0.000         0.000         0             0.009         0.000         0.000
 39491240      3918439      0             0.00          0.00          0.000         0.000         0             0.004         0.000         0.000
 39491240      3918454      0             0.00          0.00          0.000         0.000         0             0.001         0.000         0.000
 39491240      3918469      0             0.00          0.00          0.000         0.000         0             0.000         0.000         0.000
 39491240      3918484      0             0.00          0.00          0.000         0.000         0             0.000         0.000         0.000
 39491240      3918499      0             0.00          0.00          0.000         0.000         0             0.000         0.000         0.000
 39491240      3918514      0             0.00          0.00          0.000         0.000         0             0.000         0.000         0.000
 39491240      3918529      0             0.00          0.00          0.000         0.000         0             0.000         0.000         0.000
 39491240      3918544      0             0.00          0.00          0.000         0.000         0             0.000         0.000         0.000
 39491240      3918559      0             0.00          0.00          0.000         0.000         0             0.000         0.000         0.000
 39491250      3917329      0             0.00          0.00          0.000         0.000         0             0.000         0.000         0.000
 39491250      3917344      0             0.00          0.00          0.000         0.000         0             0.000         0.000         0.000
 39491250      3917359      0             0.00          0.00          0.000         0.000         0             0.000         0.000         0.000
 39491250      3917374      0             0.00          0.00          0.000         0.000         0             0.000         0.000         0.000
 39491250      3917389      0             0.00          0.00          0.000         0.000         0             0.000         0.000         0.000
 39491250      3917404      0             0.00          0.00          0.000         0.000         0             0.000         0.000         0.000
 39491250      3917419      0             0.00          0.00          0.000         0.000         0             0.000         0.000         0.000
 39491250      3917434      0             0.00          0.00          0.000         0.000         0             0.000         0.000         0.000
 39491250      3917449      0             0.00          0.00          0.000         0.000         0             0.000         0.000         0.000
 39491250      3917464      0             0.00          0.00          0.000         0.000         0             0.000         0.000         0.000
 39491250      3917479      0             0.00          0.00          0.000         0.000         0             0.001         0.000         0.000
 39491250      3917494      0             0.00          0.00          0.000         0.000         0             0.003         0.000         0.000
 39491250      3917509      0             0.00          0.00          0.000         0.000         0             0.009         0.000         0.001
 39491250      3917524      0             0.00          0.00          0.000         0.000         0             0.022         0.001         0.001
 39491250      3917539      0             0.00          0.00          0.000         0.000         0             0.049         0.002         0.003
 39491250      3917554      0             0.00          0.00          0.000         0.000         0             0.103         0.004         0.005
 39491250      3917569      0             0.01          0.00          0.000         0.000         0             0.205         0.007         0.010
 39491250      3917584      0             0.01          0.01          0.000         0.000         0             0.393         0.012         0.017
 39491250      3917599      0             0.02          0.01          0.001         0.000         1             0.725         0.021         0.030
 39491250      3917614      1             0.03          0.02          0.001         0.001         1             1.285         0.033         0.048
 39491250      3917629      1             0.04          0.04          0.001         0.001         2             2.192         0.051         0.076
 39491250      3917644      2             0.06          0.06          0.002         0.002         3             3.602         0.076         0.115
 39491250      3917659      3             0.09          0.10          0.002         0.003         5             5.703         0.109         0.167
 39491250      3917674      5             0.13          0.16          0.003         0.004         7             8.706         0.152         0.233
 39491250      3917689      7             0.18          0.23          0.003         0.006         10            12.825        0.204         0.315
 39491250      3917704      10            0.23          0.33          0.004         0.009         12            18.240        0.265         0.412
 39491250      3917719      14            0.29          0.45          0.004         0.012         15            25.067        0.336         0.522
 39491250      3917734      19            0.34          0.60          0.003         0.016         18            33.321        0.416         0.641
 39491250      3917749      24            0.39          0.77          0.003         0.020         21            42.891        0.504         0.766
 39491250      3917764      31            0.43          0.96          0.002         0.025         23            53.536        0.600         0.893
 39491250      3917779      37            0.45          1.16          0.001         0.030         24            64.894        0.702         1.018
 39491250      3917794      44            0.45          1.37          0.000         0.035         24            76.526        0.811         1.139
 39491250      3917809      50            0.43          1.57          -0.002        0.040         23            87.963        0.923         1.253
 39491250      3917824      57            0.40          1.76          -0.002        0.045         21            98.775        1.038         1.359
 39491250      3917839      63            0.36          1.94          -0.003        0.049         19            108.608       1.151         1.455
 39491250      3917854      68            0.31          2.09          -0.003        0.053         16            117.226       1.260         1.540
 39491250      3917869      72            0.26          2.21          -0.003        0.056         13            124.518       1.360         1.614
 39491250      3917884      76            0.21          2.31          -0.003        0.058         10            130.484       1.448         1.674
 39491250      3917899      78            0.17          2.39          -0.003        0.060         8             135.203       1.521         1.721
 39491250      3917914      81            0.13          2.45          -0.003        0.061         6             138.791       1.576         1.753
 39491250      3917929      82            0.09          2.49          -0.002        0.062         4             141.365       1.615         1.770
 39491250      3917944      83            0.05          2.51          -0.002        0.062         2             143.001       1.637         1.771
 39491250      3917959      84            0.02          2.52          -0.003        0.062         0             143.724       1.643         1.755
 39491250      3917974      84            -0.02         2.51          -0.003        0.061         -3            143.491       1.634         1.724
 39491250      3917989      83            -0.07         2.48          -0.003        0.060         -5            142.207       1.613         1.676
 39491250      3918004      82            -0.12         2.43          -0.004        0.059         -8            139.737       1.582         1.614
 39491250      3918019      80            -0.18         2.36          -0.004        0.057         -12           135.945       1.541         1.539
 39491250      3918034      76            -0.24         2.26          -0.004        0.055         -15           130.720       1.491         1.452
 39491250      3918049      72            -0.30         2.14          -0.004        0.052         -18           124.012       1.435         1.356
 39491250      3918064      67            -0.36         1.99          -0.003        0.048         -22           115.865       1.371         1.253
 39491250      3918079      62            -0.40         1.83          -0.003        0.044         -24           106.426       1.300         1.147
 39491250      3918094      55            -0.44         1.64          -0.002        0.040         -26           95.949        1.221         1.038
 39491250      3918109      49            -0.45         1.45          -0.001        0.036         -27           84.782        1.134         0.929
 39491250      3918124      42            -0.45         1.25          0.001         0.031         -27           73.325        1.039         0.821
 39491250      3918139      35            -0.44         1.06          0.002         0.026         -26           62.004        0.936         0.717
 39491250      3918154      29            -0.41         0.87          0.002         0.022         -24           51.213        0.828         0.616
 39491250      3918169      23            -0.36         0.70          0.003         0.018         -22           41.285        0.718         0.521
 39491250      3918184      18            -0.31         0.55          0.003         0.014         -19           32.461        0.608         0.432
 39491250      3918199      14            -0.26         0.42          0.003         0.011         -16           24.884        0.503         0.351
 39491250      3918214      10            -0.21         0.31          0.003         0.008         -13           18.587        0.405         0.279
 39491250      3918229      7             -0.17         0.23          0.003         0.006         -10           13.524        0.318         0.216
 39491250      3918244      5             -0.13         0.16          0.002         0.004         -7            9.584         0.242         0.164
 39491250      3918259      3             -0.09         0.11          0.002         0.003         -5            6.613         0.180         0.120
 39491250      3918274      2             -0.07         0.07          0.002         0.002         -4            4.441         0.129         0.086
 39491250      3918289      1             -0.04         0.05          0.001         0.001         -3            2.903         0.090         0.060
 39491250      3918304      1             -0.03         0.03          0.001         0.001         -2            1.846         0.061         0.041
 39491250      3918319      1             -0.02         0.02          0.001         0.001         -1            1.141         0.041         0.027
 39491250      3918334      0             -0.01         0.01          0.000         0.000         -1            0.687         0.026         0.017
 39491250      3918349      0             -0.01         0.01          0.000         0.000         0             0.402         0.016         0.011
 39491250      3918364      0             0.00          0.00          0.000         0.000         0             0.228         0.010         0.006
 39491250      3918379      0             0.00          0.00          0.000         0.000         0             0.125         0.006         0.004
 39491250      3918394      0             0.00          0.00          0.000         0.000         0             0.067         0.003         0.002
 39491250      3918409      0             0.00          0.00          0.000         0.000         0             0.035         0.002         0.001
 39491250      3918424      0             0.00          0.00          0.000         0.000         0             0.017         0.001         0.001
 39491250      3918439      0             0.00          0.00          0.000         0.000         0             0.008         0.000         0.000
 39491250      3918454      0             0.00          0.00          0.000         0.000         0             0.003         0.000         0.000
 39491250      3918469      0             0.00          0.00          0.000         0.000         0             0.001         0.000         0.000
 39491250      3918484      0             0.00          0.00          0.000         0.000         0             0.000         0.000         0.000
 39491250      3918499      0             0.00          0.00          0.000         0.000         0             0.000         0.000         0.000
 39491250      3918514      0             0.00          0.00          0.000         0.000         0             0.000         0.000         0.000
 39491250      3918529      0             0.00          0.00          0.000         0.000         0             0.000         0.000         0.000
 39491250      3918544      0             0.00          0.00          0.000         0.000         0             0.000         0.000         0.000
 39491250      3918559      0             0.00          0.00          0.000         0.000         0             0.000         0.000         0.000
 39491270      3917329      0             0.00          0.00          0.000         0.000         0             0.000         0.000         0.000
 39491270      3917344      0             0.00          0.00          0.000         0.000         0             0.000         0.000         0.000
 39491270      3917359      0             0.00          0.00          0.000         0.000         0             0.000         0.000         0.000
 39491270      3917374      0             0.00          0.00          0.000         0.000         0             0.000         0.000         0.000
 39491270      3917389      0             0.00          0.00          0.000         0.000         0             0.000         0.000         0.000
 39491270      3917404      0             0.00          0.00          0.000         0.000         0             0.000         0.000         0.000
 39491270      3917419      0             0.00          0.00          0.000         0.000         0             0.000         0.000         0.000
 39491270      3917434      0             0.00          0.00          0.000         0.000         0             0.000         0.000         0.000
 39491270      3917449      0             0.00          0.00          0.000         0.000         0             0.000         0.000         0.000
 39491270      3917464      0             0.00          0.00          0.000         0.000         0             0.001         0.000         0.000
 39491270      3917479      0             0.00          0.00          0.000         0.000         0             0.002         0.000         0.000
 39491270      3917494      0             0.00          0.00          0.000         0.000         0             0.006         0.000         0.000
 39491270      3917509      0             0.00          0.00          0.000         0.000         0             0.015         0.001         0.001
 39491270      3917524      0             0.00          0.00          0.000         0.000         0             0.034         0.002         0.002
 39491270      3917539      0             0.00          0.00          0.000         0.000         0             0.075         0.003         0.004
 39491270      3917554      0             0.00          0.00          0.000         0.000         0             0.157         0.006         0.008
 39491270      3917569      0             0.01          0.01          0.000         0.000         0             0.312         0.011         0.015
 39491270      3917584      0             0.02          0.01          0.001         0.000         1             0.597         0.019         0.027
 39491270      3917599      1             0.03          0.02          0.001         0.000         1             1.096         0.031         0.045
 39491270      3917614      1             0.04          0.03          0.001         0.001         2             1.937         0.050         0.072
 39491270      3917629      2             0.07          0.06          0.002         0.001         4             3.297         0.076         0.113
 39491270      3917644      3             0.11          0.10          0.003         0.002         6             5.407         0.112         0.169
 39491270      3917659      5             0.15          0.15          0.004         0.004         8             8.545         0.159         0.243
 39491270      3917674      8             0.22          0.23          0.005         0.005         12            13.020        0.217         0.336
 39491270      3917689      12            0.29          0.34          0.005         0.008         16            19.143        0.287         0.449
 39491270      3917704      17            0.38          0.49          0.006         0.011         20            27.174        0.367         0.580
 39491270      3917719      23            0.46          0.67          0.006         0.015         25            37.279        0.457         0.725
 39491270      3917734      31            0.55          0.88          0.005         0.020         30            49.470        0.555         0.879
 39491270      3917749      40            0.63          1.14          0.005         0.026         34            63.576        0.660         1.037
 39491270      3917764      49            0.68          1.42          0.003         0.032         36            79.227        0.773         1.194
 39491270      3917779      60            0.72          1.71          0.001         0.039         38            95.885        0.894         1.345
 39491270      3917794      71            0.72          2.01          -0.001        0.045         38            112.899       1.022         1.488
 39491270      3917809      81            0.69          2.31          -0.003        0.052         36            129.577       1.157         1.622
 39491270      3917824      91            0.64          2.59          -0.004        0.058         33            145.282       1.297         1.745
 39491270      3917839      100           0.57          2.84          -0.005        0.063         29            159.495       1.438         1.857
 39491270      3917854      108           0.49          3.05          -0.006        0.068         25            171.874       1.576         1.957
 39491270      3917869      115           0.41          3.23          -0.006        0.071         20            182.259       1.705         2.044
 39491270      3917884      121           0.33          3.37          -0.005        0.074         16            190.655       1.819         2.116
 39491270      3917899      125           0.25          3.48          -0.005        0.076         12            197.187       1.915         2.171
 39491270      3917914      128           0.19          3.56          -0.004        0.077         8             202.035       1.988         2.208
 39491270      3917929      131           0.13          3.61          -0.004        0.078         5             205.385       2.038         2.225
 39491270      3917944      132           0.07          3.63          -0.004        0.078         2             207.368       2.065         2.221
 39491270      3917959      133           0.01          3.64          -0.004        0.078         -2            208.041       2.071         2.196
 39491270      3917974      133           -0.05         3.61          -0.004        0.077         -5            207.367       2.057         2.150
 39491270      3917989      131           -0.12         3.57          -0.005        0.076         -9            205.231       2.028         2.084
 39491270      3918004      129           -0.20         3.49          -0.006        0.074         -14           201.461       1.986         2.001
 39491270      3918019      125           -0.29         3.39          -0.006        0.072         -19           195.873       1.933         1.902
 39491270      3918034      120           -0.38         3.25          -0.006        0.069         -24           188.315       1.873         1.791
 39491270      3918049      114           -0.47         3.07          -0.006        0.065         -29           178.713       1.807         1.671
 39491270      3918064      106           -0.56         2.87          -0.005        0.061         -34           167.117       1.735         1.546
 39491270      3918079      97            -0.63         2.63          -0.004        0.056         -38           153.717       1.655         1.418
 39491270      3918094      87            -0.68         2.37          -0.003        0.051         -41           138.853       1.568         1.291
 39491270      3918109      77            -0.71         2.10          -0.001        0.045         -42           122.992       1.471         1.164
 39491270      3918124      66            -0.71         1.82          0.001         0.040         -42           106.687       1.364         1.040
 39491270      3918139      56            -0.68         1.54          0.002         0.034         -41           90.524        1.245         0.919
 39491270      3918154      46            -0.64         1.27          0.004         0.028         -38           75.059        1.116         0.801
 39491270      3918169      37            -0.57         1.03          0.005         0.023         -34           60.767        0.980         0.687
 39491270      3918184      29            -0.50         0.81          0.005         0.019         -29           48.004        0.841         0.578
 39491270      3918199      22            -0.42         0.63          0.005         0.015         -25           36.979        0.705         0.477
 39491270      3918214      16            -0.34         0.47          0.005         0.011         -20           27.767        0.575         0.385
 39491270      3918229      12            -0.27         0.34          0.005         0.008         -16           20.315        0.456         0.303
 39491270      3918244      8             -0.20         0.24          0.004         0.006         -12           14.477        0.352         0.232
 39491270      3918259      6             -0.15         0.17          0.003         0.004         -9            10.046        0.264         0.174
 39491270      3918274      4             -0.11         0.11          0.002         0.003         -6            6.786         0.192         0.126
 39491270      3918289      2             -0.07         0.07          0.002         0.002         -4            4.461         0.136         0.089
 39491270      3918304      2             -0.05         0.05          0.001         0.001         -3            2.853         0.093         0.061
 39491270      3918319      1             -0.03         0.03          0.001         0.001         -2            1.775         0.062         0.041
 39491270      3918334      1             -0.02         0.02          0.001         0.000         -1            1.073         0.040         0.026
 39491270      3918349      0             -0.01         0.01          0.000         0.000         -1            0.630         0.025         0.017
 39491270      3918364      0             -0.01         0.01          0.000         0.000         0             0.360         0.015         0.010
 39491270      3918379      0             0.00          0.00          0.000         0.000         0             0.199         0.009         0.006
 39491270      3918394      0             0.00          0.00          0.000         0.000         0             0.107         0.005         0.003
 39491270      3918409      0             0.00          0.00          0.000         0.000         0             0.056         0.003         0.002
 39491270      3918424      0             0.00          0.00          0.000         0.000         0             0.028         0.002         0.001
 39491270      3918439      0             0.00          0.00          0.000         0.000         0             0.013         0.001         0.000
 39491270      3918454      0             0.00          0.00          0.000         0.000         0             0.006         0.000         0.000
 39491270      3918469      0             0.00          0.00          0.000         0.000         0             0.003         0.000         0.000
 39491270      3918484      0             0.00          0.00          0.000         0.000         0             0.001         0.000         0.000
 39491270      3918499      0             0.00          0.00          0.000         0.000         0             0.000         0.000         0.000
 39491270      3918514      0             0.00          0.00          0.000         0.000         0             0.000         0.000         0.000
 39491270      3918529      0             0.00          0.00          0.000         0.000         0             0.000         0.000         0.000
 39491270      3918544      0             0.00          0.00          0.000         0.000         0             0.000         0.000         0.000
 39491270      3918559      0             0.00          0.00          0.000         0.000         0             0.000         0.000         0.000
 39491280      3917329      0             0.00          0.00          0.000         0.000         0             0.000         0.000         0.000
 39491280      3917344      0             0.00          0.00          0.000         0.000         0             0.000         0.000         0.000
 39491280      3917359      0             0.00          0.00          0.000         0.000         0             0.000         0.000         0.000
 39491280      3917374      0             0.00          0.00          0.000         0.000         0             0.000         0.000         0.000
 39491280      3917389      0             0.00          0.00          0.000         0.000         0             0.000         0.000         0.000
 39491280      3917404      0             0.00          0.00          0.000         0.000         0             0.000         0.000         0.000
 39491280      3917419      0             0.00          0.00          0.000         0.000         0             0.000         0.000         0.000
 39491280      3917434      0             0.00          0.00          0.000         0.000         0             0.000         0.000         0.000
 39491280      3917449      0             0.00          0.00          0.000         0.000         0             0.000         0.000         0.000
 39491280      3917464      0             0.00          0.00          0.000         0.000         0             0.001         0.000         0.000
 39491280      3917479      0             0.00          0.00          0.000         0.000         0             0.003         0.000         0.000
 39491280      3917494      0             0.00          0.00          0.000         0.000         0             0.008         0.000         0.001
 39491280      3917509      0             0.00          0.00          0.000         0.000         0             0.020         0.001         0.001
 39491280      3917524      0             0.00          0.00          0.000         0.000         0             0.047         0.002         0.003
 39491280      3917539      0             0.00          0.00          0.000         0.000         0             0.101         0.004         0.006
 39491280      3917554      0             0.01          0.00          0.000         0.000         0             0.209         0.008         0.011
 39491280      3917569      0             0.01          0.01          0.000         0.000         1             0.413         0.015         0.020
 39491280      3917584      1             0.02          0.01          0.001         0.000         1             0.788         0.026         0.035
 39491280      3917599      1             0.04          0.03          0.001         0.001         2             1.446         0.042         0.059
 39491280      3917614      2             0.06          0.05          0.002         0.001         3             2.551         0.066         0.095
 39491280      3917629      3             0.10          0.08          0.003         0.002         5             4.335         0.101         0.147
 39491280      3917644      5             0.15          0.13          0.004         0.003         8             7.096         0.146         0.219
 39491280      3917659      7             0.22          0.20          0.005         0.004         12            11.196        0.205         0.312
 39491280      3917674      11            0.30          0.30          0.006         0.006         16            17.034        0.276         0.429
 39491280      3917689      16            0.41          0.45          0.007         0.009         22            25.008        0.359         0.567
 39491280      3917704      23            0.52          0.63          0.008         0.013         28            35.451        0.452         0.725
 39491280      3917719      32            0.65          0.87          0.008         0.018         35            48.569        0.553         0.896
 39491280      3917734      43            0.77          1.15          0.008         0.024         41            64.367        0.661         1.074
 39491280      3917749      55            0.87          1.47          0.006         0.030         47            82.616        0.773         1.252
 39491280      3917764      69            0.95          1.83          0.004         0.037         51            102.830       0.892         1.424
 39491280      3917779      83            0.99          2.22          0.002         0.045         53            124.306       1.017         1.586
 39491280      3917794      98            0.99          2.60          -0.001        0.053         52            146.194       1.152         1.737
 39491280      3917809      113           0.95          2.98          -0.004        0.060         50            167.603       1.296         1.876
 39491280      3917824      127           0.88          3.34          -0.006        0.067         46            187.705       1.449         2.004
 39491280      3917839      139           0.78          3.65          -0.007        0.073         40            205.835       1.606         2.121
 39491280      3917854      150           0.67          3.93          -0.008        0.078         34            221.554       1.764         2.226
 39491280      3917869      159           0.55          4.15          -0.008        0.082         27            234.659       1.913         2.319
 39491280      3917884      167           0.44          4.33          -0.007        0.085         21            245.165       2.048         2.397
 39491280      3917899      173           0.34          4.46          -0.007        0.087         16            253.238       2.162         2.458
 39491280      3917914      177           0.24          4.56          -0.006        0.088         10            259.125       2.249         2.497
 39491280      3917929      180           0.16          4.61          -0.005        0.089         6             263.074       2.309         2.513
 39491280      3917944      182           0.08          4.64          -0.005        0.089         1             265.275       2.341         2.505
 39491280      3917959      182           0.00          4.64          -0.005        0.088         -3            265.819       2.346         2.471
 39491280      3917974      182           -0.08         4.60          -0.006        0.087         -8            264.682       2.329         2.414
 39491280      3917989      180           -0.18         4.54          -0.007        0.086         -13           261.737       2.294         2.333
 39491280      3918004      176           -0.28         4.44          -0.007        0.084         -19           256.783       2.244         2.234
 39491280      3918019      171           -0.40         4.30          -0.008        0.081         -26           249.597       2.185         2.118
 39491280      3918034      164           -0.52         4.13          -0.008        0.078         -33           239.990       2.120         1.990
 39491280      3918049      156           -0.64         3.91          -0.008        0.074         -40           227.865       2.050         1.856
 39491280      3918064      145           -0.75         3.65          -0.007        0.069         -46           213.268       1.977         1.719
 39491280      3918079      133           -0.85         3.36          -0.006        0.064         -51           196.422       1.898         1.582
 39491280      3918094      120           -0.92         3.03          -0.004        0.058         -55           177.730       1.813         1.447
 39491280      3918109      106           -0.96         2.69          -0.001        0.052         -57           157.758       1.718         1.315
 39491280      3918124      91            -0.96         2.33          0.001         0.046         -57           137.182       1.609         1.186
 39491280      3918139      77            -0.93         1.98          0.003         0.039         -55           116.727       1.485         1.060
 39491280      3918154      63            -0.87         1.64          0.005         0.033         -52           97.091        1.347         0.935
 39491280      3918169      51            -0.78         1.33          0.006         0.027         -46           78.876        1.197         0.813
 39491280      3918184      40            -0.68         1.06          0.007         0.022         -40           62.539        1.039         0.694
 39491280      3918199      31            -0.57         0.82          0.007         0.017         -34           48.367        0.880         0.581
 39491280      3918214      23            -0.47         0.61          0.007         0.013         -28           36.467        0.725         0.475
 39491280      3918229      17            -0.37         0.45          0.006         0.010         -22           26.793        0.581         0.378
 39491280      3918244      12            -0.28         0.32          0.005         0.007         -17           19.176        0.453         0.294
 39491280      3918259      8             -0.21         0.22          0.004         0.005         -12           13.364        0.343         0.222
 39491280      3918274      5             -0.15         0.15          0.003         0.003         -9            9.066         0.252         0.163
 39491280      3918289      4             -0.10         0.10          0.003         0.002         -6            5.985         0.180         0.116
 39491280      3918304      2             -0.07         0.06          0.002         0.002         -4            3.844         0.124         0.081
 39491280      3918319      1             -0.05         0.04          0.001         0.001         -3            2.401         0.083         0.054
 39491280      3918334      1             -0.03         0.02          0.001         0.001         -2            1.457         0.054         0.035
 39491280      3918349      0             -0.02         0.01          0.001         0.000         -1            0.860         0.034         0.022
 39491280      3918364      0             -0.01         0.01          0.000         0.000         -1            0.492         0.021         0.014
 39491280      3918379      0             -0.01         0.00          0.000         0.000         0             0.274         0.012         0.008
 39491280      3918394      0             0.00          0.00          0.000         0.000         0             0.147         0.007         0.005
 39491280      3918409      0             0.00          0.00          0.000         0.000         0             0.077         0.004         0.003
 39491280      3918424      0             0.00          0.00          0.000         0.000         0             0.039         0.002         0.001
 39491280      3918439      0             0.00          0.00          0.000         0.000         0             0.018         0.001         0.001
 39491280      3918454      0             0.00          0.00          0.000         0.000         0             0.009         0.001         0.000
 39491280      3918469      0             0.00          0.00          0.000         0.000         0             0.004         0.000         0.000
 39491280      3918484      0             0.00          0.00          0.000         0.000         0             0.001         0.000         0.000
 39491280      3918499      0             0.00          0.00          0.000         0.000         0             0.000         0.000         0.000
 39491280      3918514      0             0.00          0.00          0.000         0.000         0             0.000         0.000         0.000
 39491280      3918529      0             0.00          0.00          0.000         0.000         0             0.000         0.000         0.000
 39491280      3918544      0             0.00          0.00          0.000         0.000         0             0.000         0.000         0.000
 39491280      3918559      0             0.00          0.00          0.000         0.000         0             0.000         0.000         0.000
 39491300      3917329      0             0.00          0.00          0.000         0.000         0             0.000         0.000         0.000
 39491300      3917344      0             0.00          0.00          0.000         0.000         0             0.000         0.000         0.000
 39491300      3917359      0             0.00          0.00          0.000         0.000         0             0.000         0.000         0.000
 39491300      3917374      0             0.00          0.00          0.000         0.000         0             0.000         0.000         0.000
 39491300      3917389      0             0.00          0.00          0.000         0.000         0             0.000         0.000         0.000
 39491300      3917404      0             0.00          0.00          0.000         0.000         0             0.000         0.000         0.000
 39491300      3917419      0             0.00          0.00          0.000         0.000         0             0.000         0.000         0.000
 39491300      3917434      0             0.00          0.00          0.000         0.000         0             0.000         0.000         0.000
 39491300      3917449      0             0.00          0.00          0.000         0.000         0             0.000         0.000         0.000
 39491300      3917464      0             0.00          0.00          0.000         0.000         0             0.001         0.000         0.000
 39491300      3917479      0             0.00          0.00          0.000         0.000         0             0.005         0.000         0.000
 39491300      3917494      0             0.00          0.00          0.000         0.000         0             0.012         0.001         0.001
 39491300      3917509      0             0.00          0.00          0.000         0.000         0             0.029         0.002         0.002
 39491300      3917524      0             0.00          0.00          0.000         0.000         0             0.065         0.003         0.004
 39491300      3917539      0             0.00          0.00          0.000         0.000         0             0.141         0.007         0.008
 39491300      3917554      0             0.01          0.01          0.000         0.000         1             0.291         0.012         0.016
 39491300      3917569      0             0.02          0.01          0.001         0.000         1             0.576         0.022         0.029
 39491300      3917584      1             0.03          0.02          0.001         0.000         2             1.094         0.037         0.050
 39491300      3917599      1             0.06          0.04          0.002         0.001         3             2.000         0.060         0.083
 39491300      3917614      3             0.09          0.06          0.003         0.001         5             3.522         0.094         0.133
 39491300      3917629      4             0.15          0.11          0.004         0.002         8             5.970         0.140         0.203
 39491300      3917644      7             0.22          0.17          0.006         0.003         12            9.752         0.201         0.298
 39491300      3917659      11            0.33          0.27          0.008         0.005         18            15.353        0.277         0.420
 39491300      3917674      17            0.46          0.42          0.010         0.007         25            23.311        0.366         0.569
 39491300      3917689      25            0.61          0.61          0.011         0.011         33            34.155        0.465         0.742
 39491300      3917704      35            0.79          0.86          0.012         0.015         42            48.326        0.572         0.933
 39491300      3917719      49            0.97          1.18          0.012         0.021         52            66.084        0.680         1.133
 39491300      3917734      64            1.15          1.56          0.011         0.027         62            87.426        0.789         1.333
 39491300      3917749      83            1.30          1.99          0.009         0.034         70            112.022       0.896         1.524
 39491300      3917764      103           1.41          2.47          0.006         0.042         75            139.202       1.003         1.699
 39491300      3917779      125           1.47          2.99          0.002         0.051         78            168.009       1.116         1.857
 39491300      3917794      147           1.47          3.50          -0.002        0.059         78            197.291       1.240         1.997
 39491300      3917809      169           1.41          4.01          -0.006        0.067         74            225.844       1.377         2.122
 39491300      3917824      189           1.30          4.48          -0.009        0.075         68            252.558       1.531         2.237
 39491300      3917839      207           1.15          4.89          -0.011        0.081         59            276.545       1.699         2.344
 39491300      3917854      223           0.98          5.25          -0.012        0.087         50            297.220       1.874         2.445
 39491300      3917869      237           0.80          5.55          -0.012        0.091         40            314.324       2.047         2.537
 39491300      3917884      247           0.63          5.77          -0.011        0.094         30            327.886       2.207         2.617
 39491300      3917899      256           0.47          5.94          -0.010        0.097         22            338.146       2.345         2.680
 39491300      3917914      262           0.33          6.05          -0.009        0.098         14            345.452       2.453         2.721
 39491300      3917929      266           0.20          6.12          -0.008        0.098         7             350.162       2.527         2.735
 39491300      3917944      268           0.09          6.15          -0.008        0.098         1             352.560       2.566         2.721
 39491300      3917959      268           -0.03         6.13          -0.008        0.097         -6            352.800       2.573         2.677
 39491300      3917974      267           -0.15         6.08          -0.008        0.096         -13           350.886       2.552         2.605
 39491300      3917989      264           -0.28         5.99          -0.009        0.095         -20           346.685       2.510         2.507
 39491300      3918004      258           -0.43         5.86          -0.010        0.092         -29           339.958       2.454         2.388
 39491300      3918019      251           -0.59         5.68          -0.011        0.090         -38           330.430       2.389         2.254
 39491300      3918034      241           -0.76         5.45          -0.012        0.086         -48           317.852       2.322         2.111
 39491300      3918049      228           -0.93         5.17          -0.011        0.082         -58           302.086       2.257         1.966
 39491300      3918064      213           -1.09         4.83          -0.010        0.077         -67           283.165       2.194         1.823
 39491300      3918079      195           -1.23         4.45          -0.008        0.072         -75           261.338       2.131         1.687
 39491300      3918094      176           -1.33         4.03          -0.005        0.066         -80           237.089       2.065         1.558
 39491300      3918109      156           -1.39         3.58          -0.002        0.059         -83           211.110       1.989         1.436
 39491300      3918124      135           -1.40         3.12          0.001         0.052         -83           184.247       1.897         1.318
 39491300      3918139      114           -1.35         2.66          0.004         0.045         -81           157.421       1.784         1.202
 39491300      3918154      94            -1.27         2.22          0.007         0.039         -76           131.535       1.648         1.085
 39491300      3918169      76            -1.15         1.81          0.009         0.032         -68           107.384       1.492         0.965
 39491300      3918184      60            -1.00         1.44          0.010         0.026         -60           85.590        1.318         0.842
 39491300      3918199      46            -0.85         1.12          0.010         0.021         -50           66.557        1.134         0.720
 39491300      3918214      34            -0.69         0.85          0.010         0.016         -41           50.469        0.950         0.601
 39491300      3918229      25            -0.55         0.63          0.009         0.012         -33           37.297        0.773         0.488
 39491300      3918244      18            -0.42         0.45          0.008         0.009         -25           26.851        0.611         0.386
 39491300      3918259      12            -0.31         0.31          0.007         0.006         -19           18.823        0.468         0.297
 39491300      3918274      8             -0.23         0.21          0.005         0.004         -13           12.845        0.348         0.221
 39491300      3918289      5             -0.16         0.14          0.004         0.003         -9            8.528         0.251         0.160
 39491300      3918304      3             -0.11         0.09          0.003         0.002         -6            5.507         0.176         0.113
 39491300      3918319      2             -0.07         0.06          0.002         0.001         -4            3.458         0.119         0.077
 39491300      3918334      1             -0.04         0.04          0.001         0.001         -3            2.110         0.078         0.051
 39491300      3918349      1             -0.03         0.02          0.001         0.000         -2            1.251         0.050         0.032
 39491300      3918364      0             -0.02         0.01          0.001         0.000         -1            0.720         0.031         0.020
 39491300      3918379      0             -0.01         0.01          0.000         0.000         -1            0.402         0.018         0.012
 39491300      3918394      0             -0.01         0.00          0.000         0.000         0             0.218         0.011         0.007
 39491300      3918409      0             0.00          0.00          0.000         0.000         0             0.114         0.006         0.004
 39491300      3918424      0             0.00          0.00          0.000         0.000         0             0.058         0.003         0.002
 39491300      3918439      0             0.00          0.00          0.000         0.000         0             0.028         0.002         0.001
 39491300      3918454      0             0.00          0.00          0.000         0.000         0             0.013         0.001         0.001
 39491300      3918469      0             0.00          0.00          0.000         0.000         0             0.005         0.000         0.000
 39491300      3918484      0             0.00          0.00          0.000         0.000         0             0.002         0.000         0.000
 39491300      3918499      0             0.00          0.00          0.000         0.000         0             0.001         0.000         0.000
 39491300      3918514      0             0.00          0.00          0.000         0.000         0             0.000         0.000         0.000
 39491300      3918529      0             0.00          0.00          0.000         0.000         0             0.000         0.000         0.000
 39491300      3918544      0             0.00          0.00          0.000         0.000         0             0.000         0.000         0.000
 39491300      3918559      0             0.00          0.00          0.000         0.000         0             0.000         0.000         0.000
 39491310      3917329      0             0.00          0.00          0.000         0.000         0             0.000         0.000         0.000
 39491310      3917344      0             0.00          0.00          0.000         0.000         0             0.000         0.000         0.000
 39491310      3917359      0             0.00          0.00          0.000         0.000         0             0.000         0.000         0.000
 39491310      3917374      0             0.00          0.00          0.000         0.000         0             0.000         0.000         0.000
 39491310      3917389      0             0.00          0.00          0.000         0.000         0             0.000         0.000         0.000
 39491310      3917404      0             0.00          0.00          0.000         0.000         0             0.000         0.000         0.000
 39491310      3917419      0             0.00          0.00          0.000         0.000         0             0.000         0.000         0.000
 39491310      3917434      0             0.00          0.00          0.000         0.000         0             0.000         0.000         0.000
 39491310      3917449      0             0.00          0.00          0.000         0.000         0             0.001         0.000         0.000
 39491310      3917464      0             0.00          0.00          0.000         0.000         0             0.002         0.000         0.000
 39491310      3917479      0             0.00          0.00          0.000         0.000         0             0.006         0.000         0.001
 39491310      3917494      0             0.00          0.00          0.000         0.000         0             0.016         0.001         0.001
 39491310      3917509      0             0.00          0.00          0.000         0.000         0             0.039         0.002         0.003
 39491310      3917524      0             0.00          0.00          0.000         0.000         0             0.088         0.005         0.006
 39491310      3917539      0             0.01          0.00          0.000         0.000         0             0.188         0.009         0.012
 39491310      3917554      0             0.01          0.01          0.001         0.000         1             0.386         0.017         0.022
 39491310      3917569      1             0.03          0.01          0.001         0.000         1             0.760         0.030         0.039
 39491310      3917584      1             0.05          0.03          0.002         0.000         3             1.440         0.051         0.068
 39491310      3917599      2             0.08          0.05          0.003         0.001         4             2.628         0.083         0.112
 39491310      3917614      4             0.13          0.08          0.004         0.001         7             4.616         0.128         0.177
 39491310      3917629      6             0.21          0.14          0.006         0.002         12            7.808         0.188         0.267
 39491310      3917644      10            0.32          0.23          0.009         0.003         18            12.724        0.266         0.388
 39491310      3917659      16            0.47          0.35          0.011         0.005         26            19.990        0.359         0.540
 39491310      3917674      25            0.66          0.54          0.014         0.008         36            30.287        0.465         0.721
 39491310      3917689      36            0.88          0.79          0.016         0.011         48            44.285        0.577         0.924
 39491310      3917704      51            1.13          1.11          0.017         0.016         61            62.535        0.687         1.140
 39491310      3917719      70            1.39          1.51          0.017         0.021         75            85.353        0.790         1.356
 39491310      3917734      93            1.64          2.00          0.016         0.028         88            112.712       0.879         1.559
 39491310      3917749      119           1.86          2.56          0.013         0.035         100           144.169       0.955         1.737
 39491310      3917764      148           2.02          3.17          0.008         0.044         108           178.851       1.023         1.886
 39491310      3917779      179           2.10          3.82          0.003         0.052         111           215.519       1.091         2.005
 39491310      3917794      211           2.09          4.47          -0.003        0.061         111           252.693       1.171         2.099
 39491310      3917809      242           2.00          5.11          -0.009        0.069         105           288.834       1.272         2.178
 39491310      3917824      270           1.84          5.69          -0.013        0.076         96            322.531       1.401         2.250
 39491310      3917839      296           1.62          6.22          -0.016        0.083         83            352.658       1.557         2.323
 39491310      3917854      319           1.37          6.66          -0.017        0.088         69            378.483       1.734         2.399
 39491310      3917869      337           1.11          7.02          -0.017        0.092         55            399.689       1.920         2.476
 39491310      3917884      352           0.86          7.30          -0.016        0.095         41            416.332       2.100         2.549
 39491310      3917899      363           0.63          7.50          -0.014        0.097         29            428.736       2.260         2.611
 39491310      3917914      371           0.43          7.63          -0.013        0.098         18            437.370       2.389         2.651
 39491310      3917929      376           0.25          7.71          -0.011        0.098         8             442.718       2.479         2.665
 39491310      3917944      379           0.09          7.73          -0.011        0.098         -1            445.177       2.529         2.647
 39491310      3917959      379           -0.07         7.70          -0.011        0.097         -10           444.982       2.540         2.595
 39491310      3917974      377           -0.23         7.63          -0.011        0.096         -19           442.181       2.518         2.512
 39491310      3917989      372           -0.41         7.52          -0.013        0.094         -30           436.645       2.473         2.402
 39491310      3918004      364           -0.61         7.35          -0.014        0.092         -41           428.107       2.414         2.270
 39491310      3918019      353           -0.83         7.13          -0.015        0.090         -54           416.234       2.351         2.126
 39491310      3918034      339           -1.07         6.84          -0.016        0.086         -67           400.718       2.293         1.979
 39491310      3918049      321           -1.30         6.50          -0.015        0.083         -80           381.362       2.245         1.837
 39491310      3918064      300           -1.52         6.09          -0.014        0.078         -93           358.166       2.210         1.707
 39491310      3918079      276           -1.71         5.62          -0.011        0.073         -104          331.385       2.183         1.592
 39491310      3918094      249           -1.85         5.11          -0.008        0.068         -112          301.557       2.160         1.494
 39491310      3918109      221           -1.93         4.56          -0.003        0.061         -116          269.479       2.130         1.407
 39491310      3918124      191           -1.95         3.99          0.001         0.055         -117          236.151       2.082         1.328
 39491310      3918139      162           -1.90         3.42          0.006         0.048         -113          202.686       2.007         1.248
 39491310      3918154      135           -1.78         2.86          0.009         0.041         -106          170.195       1.899         1.162
 39491310      3918169      109           -1.62         2.35          0.012         0.035         -97           139.682       1.758         1.066
 39491310      3918184      86            -1.42         1.88          0.014         0.028         -85           111.955       1.586         0.959
 39491310      3918199      67            -1.21         1.47          0.014         0.023         -72           87.565        1.392         0.843
 39491310      3918214      50            -1.00         1.12          0.014         0.018         -59           66.793        1.187         0.721
 39491310      3918229      37            -0.79         0.83          0.013         0.014         -47           49.658        0.982         0.600
 39491310      3918244      26            -0.61         0.60          0.011         0.010         -36           35.966        0.788         0.485
 39491310      3918259      18            -0.46         0.42          0.009         0.007         -27           25.365        0.613         0.380
 39491310      3918274      12            -0.33         0.29          0.007         0.005         -20           17.409        0.462         0.288
 39491310      3918289      8             -0.23         0.19          0.006         0.003         -14           11.625        0.338         0.212
 39491310      3918304      5             -0.16         0.13          0.004         0.002         -10           7.548         0.239         0.151
 39491310      3918319      3             -0.11         0.08          0.003         0.001         -6            4.765         0.164         0.104
 39491310      3918334      2             -0.07         0.05          0.002         0.001         -4            2.922         0.109         0.070
 39491310      3918349      1             -0.04         0.03          0.001         0.001         -3            1.740         0.070         0.045
 39491310      3918364      1             -0.03         0.02          0.001         0.000         -2            1.006         0.044         0.028
 39491310      3918379      0             -0.01         0.01          0.001         0.000         -1            0.564         0.026         0.017
 39491310      3918394      0             -0.01         0.01          0.000         0.000         -1            0.307         0.015         0.010
 39491310      3918409      0             0.00          0.00          0.000         0.000         0             0.162         0.009         0.006
 39491310      3918424      0             0.00          0.00          0.000         0.000         0             0.083         0.005         0.003
 39491310      3918439      0             0.00          0.00          0.000         0.000         0             0.040         0.002         0.002
 39491310      3918454      0             0.00          0.00          0.000         0.000         0             0.019         0.001         0.001
 39491310      3918469      0             0.00          0.00          0.000         0.000         0             0.009         0.001         0.000
 39491310      3918484      0             0.00          0.00          0.000         0.000         0             0.004         0.000         0.000
 39491310      3918499      0             0.00          0.00          0.000         0.000         0             0.001         0.000         0.000
 39491310      3918514      0             0.00          0.00          0.000         0.000         0             0.000         0.000         0.000
 39491310      3918529      0             0.00          0.00          0.000         0.000         0             0.000         0.000         0.000
 39491310      3918544      0             0.00          0.00          0.000         0.000         0             0.000         0.000         0.000
 39491310      3918559      0             0.00          0.00          0.000         0.000         0             0.000         0.000         0.000
 39491330      3917329      0             0.00          0.00          0.000         0.000         0             0.000         0.000         0.000
 39491330      3917344      0             0.00          0.00          0.000         0.000         0             0.000         0.000         0.000
 39491330      3917359      0             0.00          0.00          0.000         0.000         0             0.000         0.000         0.000
 39491330      3917374      0             0.00          0.00          0.000         0.000         0             0.000         0.000         0.000
 39491330      3917389      0             0.00          0.00          0.000         0.000         0             0.000         0.000         0.000
 39491330      3917404      0             0.00          0.00          0.000         0.000         0             0.000         0.000         0.000
 39491330      3917419      0             0.00          0.00          0.000         0.000         0             0.000         0.000         0.000
 39491330      3917434      0             0.00          0.00          0.000         0.000         0             0.000         0.000         0.000
 39491330      3917449      0             0.00          0.00          0.000         0.000         0             0.001         0.000         0.000
 39491330      3917464      0             0.00          0.00          0.000         0.000         0             0.003         0.000         0.000
 39491330      3917479      0             0.00          0.00          0.000         0.000         0             0.009         0.001         0.001
 39491330      3917494      0             0.00          0.00          0.000         0.000         0             0.021         0.002         0.002
 39491330      3917509      0             0.00          0.00          0.000         0.000         0             0.050         0.003         0.004
 39491330      3917524      0             0.00          0.00          0.000         0.000         0             0.111         0.007         0.008
 39491330      3917539      0             0.01          0.00          0.000         0.000         1             0.237         0.013         0.016
 39491330      3917554      0             0.02          0.01          0.001         0.000         1             0.484         0.023         0.029
 39491330      3917569      1             0.04          0.02          0.001         0.000         2             0.952         0.041         0.052
 39491330      3917584      2             0.07          0.03          0.002         0.000         4             1.800         0.068         0.089
 39491330      3917599      3             0.11          0.06          0.004         0.001         6             3.276         0.110         0.145
 39491330      3917614      5             0.19          0.10          0.006         0.001         10            5.738         0.167         0.226
 39491330      3917629      9             0.30          0.17          0.009         0.002         16            9.683         0.244         0.338
 39491330      3917644      14            0.45          0.28          0.012         0.003         24            15.743        0.339         0.485
 39491330      3917659      22            0.65          0.44          0.015         0.005         35            24.675        0.450         0.665
 39491330      3917674      34            0.91          0.66          0.019         0.007         49            37.304        0.569         0.873
 39491330      3917689      50            1.22          0.96          0.022         0.010         66            54.428        0.686         1.098
 39491330      3917704      71            1.56          1.36          0.024         0.015         84            76.700        0.788         1.325
 39491330      3917719      97            1.92          1.85          0.024         0.020         103           104.482       0.865         1.536
 39491330      3917734      128           2.26          2.43          0.022         0.026         122           137.715       0.910         1.713
 39491330      3917749      164           2.55          3.10          0.017         0.032         137           175.835       0.923         1.844
 39491330      3917764      204           2.76          3.84          0.011         0.039         148           217.763       0.913         1.926
 39491330      3917779      247           2.87          4.62          0.003         0.047         153           261.983       0.896         1.963
 39491330      3917794      290           2.85          5.40          -0.005        0.054         151           306.696       0.891         1.968
 39491330      3917809      332           2.72          6.16          -0.012        0.061         143           350.040       0.917         1.958
 39491330      3917824      371           2.49          6.86          -0.018        0.068         130           390.316       0.986         1.951
 39491330      3917839      406           2.18          7.48          -0.022        0.073         112           426.178       1.103         1.959
 39491330      3917854      436           1.83          8.00          -0.024        0.078         93            456.759       1.261         1.988
 39491330      3917869      461           1.48          8.43          -0.024        0.081         73            481.698       1.445         2.035
 39491330      3917884      481           1.13          8.75          -0.022        0.083         54            501.082       1.637         2.092
 39491330      3917899      495           0.82          8.98          -0.020        0.085         37            515.330       1.816         2.148
 39491330      3917914      505           0.54          9.12          -0.017        0.086         22            525.036       1.966         2.188
 39491330      3917929      512           0.30          9.20          -0.015        0.086         8             530.821       2.074         2.203
 39491330      3917944      515           0.08          9.21          -0.014        0.085         -4            533.201       2.136         2.185
 39491330      3917959      514           -0.13         9.17          -0.014        0.084         -16           532.508       2.155         2.132
 39491330      3917974      511           -0.35         9.08          -0.015        0.083         -28           528.846       2.137         2.044
 39491330      3917989      504           -0.58         8.94          -0.016        0.082         -41           522.102       2.094         1.929
 39491330      3918004      493           -0.84         8.75          -0.018        0.080         -56           511.991       2.039         1.795
 39491330      3918019      478           -1.12         8.49          -0.020        0.078         -72           498.133       1.986         1.653
 39491330      3918034      459           -1.43         8.16          -0.021        0.076         -90           480.151       1.948         1.516
 39491330      3918049      436           -1.73         7.76          -0.020        0.074         -107          457.779       1.932         1.396
 39491330      3918064      407           -2.03         7.29          -0.018        0.070         -124          430.960       1.942         1.300
 39491330      3918079      375           -2.28         6.75          -0.015        0.066         -138          399.921       1.975         1.232
 39491330      3918094      339           -2.47         6.16          -0.010        0.062         -149          365.211       2.022         1.192
 39491330      3918109      301           -2.59         5.51          -0.005        0.057         -156          327.690       2.068         1.172
 39491330      3918124      262           -2.62         4.85          0.001         0.052         -157          288.475       2.098         1.162
 39491330      3918139      223           -2.55         4.18          0.007         0.046         -153          248.834       2.094         1.151
 39491330      3918154      186           -2.41         3.52          0.012         0.040         -144          210.070       2.047         1.128
 39491330      3918169      151           -2.20         2.90          0.016         0.034         -131          173.389       1.951         1.085
 39491330      3918184      120           -1.94         2.34          0.018         0.028         -116          139.794       1.807         1.018
 39491330      3918199      93            -1.66         1.84          0.019         0.023         -99           110.007       1.624         0.928
 39491330      3918214      70            -1.37         1.41          0.019         0.018         -82           84.430        1.415         0.820
 39491330      3918229      52            -1.10         1.05          0.017         0.014         -66           63.161        1.193         0.702
 39491330      3918244      37            -0.86         0.77          0.015         0.011         -51           46.027        0.974         0.581
 39491330      3918259      26            -0.64         0.54          0.013         0.008         -38           32.656        0.770         0.465
 39491330      3918274      18            -0.47         0.37          0.010         0.005         -28           22.546        0.589         0.360
 39491330      3918289      12            -0.33         0.25          0.008         0.004         -20           15.141        0.436         0.270
 39491330      3918304      8             -0.23         0.16          0.006         0.002         -14           9.885         0.312         0.196
 39491330      3918319      5             -0.15         0.10          0.004         0.002         -9            6.271         0.217         0.137
 39491330      3918334      3             -0.10         0.06          0.003         0.001         -6            3.865         0.146         0.093
 39491330      3918349      2             -0.06         0.04          0.002         0.001         -4            2.312         0.095         0.061
 39491330      3918364      1             -0.04         0.02          0.001         0.000         -2            1.342         0.060         0.039
 39491330      3918379      1             -0.02         0.01          0.001         0.000         -1            0.756         0.036         0.024
 39491330      3918394      0             -0.01         0.01          0.000         0.000         -1            0.413         0.021         0.014
 39491330      3918409      0             -0.01         0.00          0.000         0.000         0             0.219         0.012         0.008
 39491330      3918424      0             0.00          0.00          0.000         0.000         0             0.112         0.007         0.004
 39491330      3918439      0             0.00          0.00          0.000         0.000         0             0.055         0.004         0.002
 39491330      3918454      0             0.00          0.00          0.000         0.000         0             0.027         0.002         0.001
 39491330      3918469      0             0.00          0.00          0.000         0.000         0             0.012         0.001         0.001
 39491330      3918484      0             0.00          0.00          0.000         0.000         0             0.005         0.000         0.000
 39491330      3918499      0             0.00          0.00          0.000         0.000         0             0.002         0.000         0.000
 39491330      3918514      0             0.00          0.00          0.000         0.000         0             0.001         0.000         0.000
 39491330      3918529      0             0.00          0.00          0.000         0.000         0             0.000         0.000         0.000
 39491330      3918544      0             0.00          0.00          0.000         0.000         0             0.000         0.000         0.000
 39491330      3918559      0             0.00          0.00          0.000         0.000         0             0.000         0.000         0.000
 39491340      3917329      0             0.00          0.00          0.000         0.000         0             0.000         0.000         0.000
 39491340      3917344      0             0.00          0.00          0.000         0.000         0             0.000         0.000         0.000
 39491340      3917359      0             0.00          0.00          0.000         0.000         0             0.000         0.000         0.000
 39491340      3917374      0             0.00          0.00          0.000         0.000         0             0.000         0.000         0.000
 39491340      3917389      0             0.00          0.00          0.000         0.000         0             0.000         0.000         0.000
 39491340      3917404      0             0.00          0.00          0.000         0.000         0             0.000         0.000         0.000
 39491340      3917419      0             0.00          0.00          0.000         0.000         0             0.000         0.000         0.000
 39491340      3917434      0             0.00          0.00          0.000         0.000         0             0.000         0.000         0.000
 39491340      3917449      0             0.00          0.00          0.000         0.000         0             0.001         0.000         0.000
 39491340      3917464      0             0.00          0.00          0.000         0.000         0             0.003         0.000         0.000
 39491340      3917479      0             0.00          0.00          0.000         0.000         0             0.010         0.001         0.001
 39491340      3917494      0             0.00          0.00          0.000         0.000         0             0.025         0.002         0.002
 39491340      3917509      0             0.00          0.00          0.000         0.000         0             0.058         0.004         0.005
 39491340      3917524      0             0.01          0.00          0.000         0.000         0             0.128         0.008         0.010
 39491340      3917539      0             0.01          0.00          0.001         0.000         1             0.272         0.016         0.019
 39491340      3917554      1             0.02          0.01          0.001         0.000         1             0.554         0.029         0.035
 39491340      3917569      1             0.05          0.02          0.002         0.000         3             1.088         0.050         0.062
 39491340      3917584      2             0.08          0.04          0.003         0.000         5             2.052         0.083         0.105
 39491340      3917599      4             0.14          0.07          0.005         0.001         8             3.727         0.133         0.171
 39491340      3917614      6             0.23          0.11          0.007         0.001         13            6.516         0.201         0.265
 39491340      3917629      11            0.37          0.19          0.011         0.002         20            10.974        0.290         0.393
 39491340      3917644      18            0.56          0.31          0.015         0.003         30            17.810        0.399         0.558
 39491340      3917659      28            0.81          0.49          0.019         0.004         44            27.866        0.521         0.756
 39491340      3917674      43            1.13          0.74          0.023         0.006         61            42.055        0.647         0.980
 39491340      3917689      62            1.51          1.08          0.027         0.009         82            61.258        0.761         1.213
 39491340      3917704      88            1.93          1.52          0.029         0.012         105           86.189        0.848         1.435
 39491340      3917719      120           2.37          2.06          0.029         0.016         128           117.228       0.892         1.624
 39491340      3917734      159           2.79          2.71          0.026         0.021         150           154.291       0.885         1.760
 39491340      3917749      204           3.15          3.46          0.021         0.026         169           196.727       0.827         1.829
 39491340      3917764      253           3.41          4.28          0.013         0.032         182           243.319       0.733         1.831
 39491340      3917779      305           3.53          5.13          0.003         0.038         188           292.364       0.623         1.776
 39491340      3917794      358           3.51          6.00          -0.007        0.044         186           341.859       0.525         1.683
 39491340      3917809      410           3.34          6.83          -0.016        0.049         176           389.734       0.467         1.579
 39491340      3917824      458           3.05          7.60          -0.023        0.054         159           434.111       0.466         1.488
 39491340      3917839      501           2.66          8.28          -0.028        0.058         137           473.508       0.533         1.427
 39491340      3917854      538           2.23          8.85          -0.030        0.062         113           506.979       0.660         1.405
 39491340      3917869      568           1.78          9.30          -0.029        0.064         88            534.140       0.833         1.419
 39491340      3917884      591           1.36          9.65          -0.027        0.066         65            555.110       1.026         1.459
 39491340      3917899      609           0.97          9.89          -0.024        0.066         43            570.376       1.216         1.508
 39491340      3917914      621           0.63          10.04         -0.021        0.067         25            580.623       1.380         1.549
 39491340      3917929      628           0.34          10.12         -0.019        0.067         8             586.567       1.503         1.568
 39491340      3917944      631           0.07          10.13         -0.017        0.066         -6            588.815       1.577         1.554
 39491340      3917959      630           -0.18         10.08         -0.017        0.066         -21           587.771       1.605         1.504
 39491340      3917974      625           -0.44         9.98          -0.018        0.065         -35           583.587       1.593         1.420
 39491340      3917989      617           -0.72         9.83          -0.019        0.064         -51           576.171       1.555         1.307
 39491340      3918004      604           -1.03         9.61          -0.022        0.063         -69           565.233       1.507         1.178
 39491340      3918019      586           -1.37         9.34          -0.023        0.062         -88           550.364       1.467         1.047
 39491340      3918034      562           -1.73         8.99          -0.024        0.061         -109          531.139       1.450         0.928
 39491340      3918049      534           -2.09         8.56          -0.024        0.059         -130          507.232       1.467         0.836
 39491340      3918064      500           -2.44         8.06          -0.022        0.057         -150          478.527       1.523         0.779
 39491340      3918079      461           -2.75         7.49          -0.018        0.055         -168          445.203       1.614         0.763
 39491340      3918094      417           -2.99         6.85          -0.013        0.052         -181          407.782       1.731         0.785
 39491340      3918109      371           -3.14         6.15          -0.006        0.049         -189          367.133       1.854         0.836
 39491340      3918124      324           -3.18         5.43          0.001         0.045         -191          324.413       1.963         0.900
 39491340      3918139      277           -3.11         4.70          0.008         0.040         -187          280.974       2.037         0.963
 39491340      3918154      231           -2.95         3.98          0.014         0.036         -177          238.230       2.059         1.009
 39491340      3918169      188           -2.70         3.29          0.019         0.031         -162          197.525       2.019         1.025
 39491340      3918184      150           -2.40         2.66          0.022         0.026         -143          159.999       1.917         1.007
 39491340      3918199      117           -2.06         2.10          0.023         0.021         -123          126.507       1.761         0.953
 39491340      3918214      89            -1.71         1.62          0.023         0.017         -102          97.560        1.562         0.869
 39491340      3918229      65            -1.38         1.22          0.021         0.013         -82           73.332        1.339         0.764
 39491340      3918244      47            -1.07         0.89          0.019         0.010         -64           53.689        1.109         0.646
 39491340      3918259      33            -0.81         0.63          0.016         0.008         -48           38.267        0.888         0.528
 39491340      3918274      23            -0.59         0.44          0.013         0.005         -36           26.538        0.687         0.415
 39491340      3918289      15            -0.42         0.30          0.010         0.004         -25           17.896        0.514         0.316
 39491340      3918304      10            -0.29         0.19          0.008         0.003         -17           11.731        0.372         0.232
 39491340      3918319      6             -0.19         0.12          0.005         0.002         -12           7.470         0.261         0.164
 39491340      3918334      4             -0.13         0.08          0.004         0.001         -8            4.620         0.177         0.113
 39491340      3918349      2             -0.08         0.05          0.003         0.001         -5            2.773         0.116         0.075
 39491340      3918364      1             -0.05         0.03          0.002         0.000         -3            1.616         0.073         0.048
 39491340      3918379      1             -0.03         0.02          0.001         0.000         -2            0.912         0.045         0.030
 39491340      3918394      0             -0.02         0.01          0.001         0.000         -1            0.500         0.027         0.018
 39491340      3918409      0             -0.01         0.00          0.000         0.000         -1            0.265         0.015         0.010
 39491340      3918424      0             0.00          0.00          0.000         0.000         0             0.136         0.008         0.006
 39491340      3918439      0             0.00          0.00          0.000         0.000         0             0.068         0.005         0.003
 39491340      3918454      0             0.00          0.00          0.000         0.000         0             0.032         0.002         0.002
 39491340      3918469      0             0.00          0.00          0.000         0.000         0             0.015         0.001         0.001
 39491340      3918484      0             0.00          0.00          0.000         0.000         0             0.007         0.001         0.000
 39491340      3918499      0             0.00          0.00          0.000         0.000         0             0.003         0.000         0.000
 39491340      3918514      0             0.00          0.00          0.000         0.000         0             0.001         0.000         0.000
 39491340      3918529      0             0.00          0.00          0.000         0.000         0             0.000         0.000         0.000
 39491340      3918544      0             0.00          0.00          0.000         0.000         0             0.000         0.000         0.000
 39491340      3918559      0             0.00          0.00          0.000         0.000         0             0.000         0.000         0.000
 39491360      3917329      0             0.00          0.00          0.000         0.000         0             0.000         0.000         0.000
 39491360      3917344      0             0.00          0.00          0.000         0.000         0             0.000         0.000         0.000
 39491360      3917359      0             0.00          0.00          0.000         0.000         0             0.000         0.000         0.000
 39491360      3917374      0             0.00          0.00          0.000         0.000         0             0.000         0.000         0.000
 39491360      3917389      0             0.00          0.00          0.000         0.000         0             0.000         0.000         0.000
 39491360      3917404      0             0.00          0.00          0.000         0.000         0             0.000         0.000         0.000
 39491360      3917419      0             0.00          0.00          0.000         0.000         0             0.000         0.000         0.000
 39491360      3917434      0             0.00          0.00          0.000         0.000         0             0.000         0.000         0.000
 39491360      3917449      0             0.00          0.00          0.000         0.000         0             0.001         0.000         0.000
 39491360      3917464      0             0.00          0.00          0.000         0.000         0             0.004         0.000         0.000
 39491360      3917479      0             0.00          0.00          0.000         0.000         0             0.012         0.001         0.001
 39491360      3917494      0             0.00          0.00          0.000         0.000         0             0.029         0.003         0.003
 39491360      3917509      0             0.00          0.00          0.000         0.000         0             0.067         0.005         0.006
 39491360      3917524      0             0.01          0.00          0.000         0.000         0             0.147         0.011         0.012
 39491360      3917539      0             0.02          0.01          0.001         0.000         1             0.311         0.020         0.024
 39491360      3917554      1             0.03          0.01          0.001         0.000         2             0.632         0.037         0.043
 39491360      3917569      1             0.06          0.02          0.002         0.000         3             1.235         0.064         0.076
 39491360      3917584      3             0.11          0.04          0.004         0.000         6             2.324         0.105         0.129
 39491360      3917599      5             0.19          0.07          0.006         0.000         10            4.208         0.166         0.207
 39491360      3917614      8             0.30          0.13          0.010         0.001         17            7.338         0.249         0.317
 39491360      3917629      14            0.48          0.22          0.014         0.001         26            12.325        0.355         0.465
 39491360      3917644      23            0.73          0.35          0.019         0.002         39            19.952        0.481         0.651
 39491360      3917659      36            1.05          0.55          0.025         0.003         57            31.138        0.618         0.868
 39491360      3917674      55            1.46          0.82          0.030         0.004         79            46.880        0.748         1.102
 39491360      3917689      81            1.95          1.19          0.035         0.005         106           68.129        0.851         1.332
 39491360      3917704      114           2.49          1.67          0.037         0.007         135           95.643        0.903         1.529
 39491360      3917719      155           3.05          2.27          0.037         0.009         165           129.810       0.885         1.664
 39491360      3917734      205           3.58          2.98          0.033         0.012         193           170.505       0.784         1.713
 39491360      3917749      262           4.03          3.79          0.026         0.014         216           216.985       0.604         1.665
 39491360      3917764      325           4.35          4.68          0.016         0.017         233           267.889       0.363         1.522
 39491360      3917779      392           4.50          5.61          0.004         0.020         240           321.337       0.093         1.305
 39491360      3917794      459           4.46          6.54          -0.009        0.022         236           375.133       -0.165        1.044
 39491360      3917809      525           4.23          7.43          -0.021        0.024         223           427.019       -0.371        0.779
 39491360      3917824      585           3.85          8.26          -0.030        0.026         201           474.958       -0.496        0.546
 39491360      3917839      640           3.36          8.98          -0.036        0.028         173           517.356       -0.523        0.371
 39491360      3917854      686           2.80          9.59          -0.038        0.029         142           553.206       -0.457        0.265
 39491360      3917869      723           2.22          10.07         -0.038        0.030         110           582.120       -0.316        0.225
 39491360      3917884      753           1.68          10.43         -0.035        0.030         80            604.259       -0.130        0.236
 39491360      3917899      774           1.18          10.68         -0.031        0.030         52            620.190       0.069         0.276
 39491360      3917914      788           0.75          10.83         -0.027        0.030         29            630.697       0.251         0.321
 39491360      3917929      797           0.38          10.90         -0.023        0.029         8             636.605       0.394         0.350
 39491360      3917944      800           0.04          10.91         -0.021        0.029         -11           638.623       0.487         0.349
 39491360      3917959      798           -0.27         10.85         -0.021        0.028         -28           637.241       0.530         0.311
 39491360      3917974      792           -0.58         10.74         -0.022        0.028         -46           632.678       0.530         0.238
 39491360      3917989      781           -0.92         10.58         -0.024        0.028         -65           624.879       0.502         0.138
 39491360      3918004      764           -1.29         10.36         -0.026        0.028         -86           613.560       0.469         0.026
 39491360      3918019      742           -1.70         10.08         -0.029        0.029         -110          598.286       0.450         -0.082
 39491360      3918034      713           -2.14         9.72          -0.030        0.029         -136          578.576       0.466         -0.165
 39491360      3918049      677           -2.60         9.29          -0.030        0.030         -162          554.023       0.534         -0.207
 39491360      3918064      635           -3.03         8.78          -0.028        0.030         -187          524.413       0.661         -0.195
 39491360      3918079      587           -3.42         8.18          -0.023        0.031         -209          489.824       0.845         -0.124
 39491360      3918094      533           -3.72         7.52          -0.017        0.030         -226          450.690       1.072         0.001
 39491360      3918109      475           -3.92         6.79          -0.009        0.030         -237          407.822       1.320         0.168
 39491360      3918124      416           -3.99         6.03          0.000         0.029         -240          362.364       1.562         0.357
 39491360      3918139      356           -3.93         5.25          0.009         0.027         -236          315.705       1.767         0.545
 39491360      3918154      299           -3.74         4.47          0.016         0.025         -224          269.350       1.911         0.710
 39491360      3918169      245           -3.44         3.73          0.023         0.023         -206          224.772       1.978         0.834
 39491360      3918184      196           -3.07         3.04          0.027         0.020         -184          183.274       1.961         0.906
 39491360      3918199      153           -2.65         2.41          0.029         0.017         -158          145.876       1.866         0.923
 39491360      3918214      117           -2.21         1.87          0.029         0.014         -132          113.245       1.705         0.890
 39491360      3918229      87            -1.79         1.42          0.027         0.011         -107          85.679        1.499         0.817
 39491360      3918244      63            -1.41         1.04          0.024         0.009         -84           63.132        1.270         0.716
 39491360      3918259      44            -1.07         0.75          0.021         0.006         -64           45.275        1.036         0.602
 39491360      3918274      30            -0.79         0.52          0.017         0.005         -47           31.583        0.816         0.486
 39491360      3918289      20            -0.56         0.35          0.013         0.003         -34           21.419        0.620         0.377
 39491360      3918304      13            -0.39         0.23          0.010         0.002         -23           14.115        0.455         0.282
 39491360      3918319      8             -0.26         0.15          0.007         0.001         -16           9.033         0.322         0.203
 39491360      3918334      5             -0.17         0.09          0.005         0.001         -10           5.613         0.221         0.141
 39491360      3918349      3             -0.11         0.06          0.003         0.001         -6            3.384         0.146         0.095
 39491360      3918364      2             -0.07         0.03          0.002         0.000         -4            1.979         0.094         0.062
 39491360      3918379      1             -0.04         0.02          0.001         0.000         -2            1.122         0.058         0.039
 39491360      3918394      1             -0.02         0.01          0.001         0.000         -1            0.617         0.035         0.023
 39491360      3918409      0             -0.01         0.01          0.000         0.000         -1            0.329         0.020         0.014
 39491360      3918424      0             -0.01         0.00          0.000         0.000         0             0.169         0.011         0.008
 39491360      3918439      0             0.00          0.00          0.000         0.000         0             0.084         0.006         0.004
 39491360      3918454      0             0.00          0.00          0.000         0.000         0             0.041         0.003         0.002
 39491360      3918469      0             0.00          0.00          0.000         0.000         0             0.019         0.002         0.001
 39491360      3918484      0             0.00          0.00          0.000         0.000         0             0.008         0.001         0.000
 39491360      3918499      0             0.00          0.00          0.000         0.000         0             0.003         0.000         0.000
 39491360      3918514      0             0.00          0.00          0.000         0.000         0             0.001         0.000         0.000
 39491360      3918529      0             0.00          0.00          0.000         0.000         0             0.001         0.000         0.000
 39491360      3918544      0             0.00          0.00          0.000         0.000         0             0.000         0.000         0.000
 39491360      3918559      0             0.00          0.00          0.000         0.000         0             0.000         0.000         0.000
 39491370      3917329      0             0.00          0.00          0.000         0.000         0             0.000         0.000         0.000
 39491370      3917344      0             0.00          0.00          0.000         0.000         0             0.000         0.000         0.000
 39491370      3917359      0             0.00          0.00          0.000         0.000         0             0.000         0.000         0.000
 39491370      3917374      0             0.00          0.00          0.000         0.000         0             0.000         0.000         0.000
 39491370      3917389      0             0.00          0.00          0.000         0.000         0             0.000         0.000         0.000
 39491370      3917404      0             0.00          0.00          0.000         0.000         0             0.000         0.000         0.000
 39491370      3917419      0             0.00          0.00          0.000         0.000         0             0.000         0.000         0.000
 39491370      3917434      0             0.00          0.00          0.000         0.000         0             0.000         0.000         0.000
 39491370      3917449      0             0.00          0.00          0.000         0.000         0             0.002         0.000         0.000
 39491370      3917464      0             0.00          0.00          0.000         0.000         0             0.005         0.001         0.001
 39491370      3917479      0             0.00          0.00          0.000         0.000         0             0.013         0.001         0.002
 39491370      3917494      0             0.00          0.00          0.000         0.000         0             0.032         0.003         0.004
 39491370      3917509      0             0.00          0.00          0.000         0.000         0             0.072         0.007         0.007
 39491370      3917524      0             0.01          0.00          0.001         0.000         1             0.159         0.013         0.015
 39491370      3917539      0             0.02          0.01          0.001         0.000         1             0.334         0.025         0.028
 39491370      3917554      1             0.04          0.01          0.002         0.000         2             0.677         0.045         0.052
 39491370      3917569      2             0.08          0.02          0.003         0.000         4             1.319         0.078         0.091
 39491370      3917584      3             0.14          0.04          0.005         0.000         7             2.473         0.129         0.151
 39491370      3917599      6             0.23          0.08          0.008         0.000         13            4.465         0.201         0.241
 39491370      3917614      11            0.38          0.14          0.012         0.000         21            7.762         0.299         0.366
 39491370      3917629      18            0.60          0.23          0.017         0.000         33            13.001        0.423         0.531
 39491370      3917644      29            0.90          0.36          0.023         0.000         49            20.986        0.565         0.732
 39491370      3917659      45            1.30          0.57          0.030         0.000         71            32.665        0.713         0.959
 39491370      3917674      69            1.81          0.85          0.037         0.000         98            49.049        0.842         1.193
 39491370      3917689      100           2.41          1.23          0.042         0.000         131           71.103        0.926         1.402
 39491370      3917704      141           3.07          1.73          0.046         0.000         167           99.578        0.932         1.552
 39491370      3917719      192           3.76          2.34          0.045         -0.001        203           134.843       0.835         1.607
 39491370      3917734      254           4.41          3.06          0.041         -0.002        238           176.732       0.619         1.540
 39491370      3917749      324           4.95          3.89          0.032         -0.003        266           224.450       0.291         1.340
 39491370      3917764      401           5.33          4.79          0.019         -0.004        286           276.573       -0.126        1.018
 39491370      3917779      483           5.51          5.73          0.004         -0.005        294           331.158       -0.587        0.603
 39491370      3917794      565           5.45          6.67          -0.012        -0.007        289           385.947       -1.037        0.142
 39491370      3917809      645           5.16          7.57          -0.026        -0.009        272           438.639       -1.422        -0.311
 39491370      3917824      719           4.69          8.39          -0.037        -0.011        245           487.166       -1.699        -0.709
 39491370      3917839      785           4.07          9.12          -0.044        -0.012        210           529.925       -1.845        -1.016
 39491370      3917854      841           3.38          9.72          -0.047        -0.014        171           565.917       -1.860        -1.217
 39491370      3917869      886           2.67          10.19         -0.046        -0.016        132           594.782       -1.765        -1.316
 39491370      3917884      921           2.00          10.54         -0.043        -0.017        95            616.721       -1.597        -1.335
 39491370      3917899      947           1.39          10.78         -0.038        -0.018        61            632.351       -1.395        -1.302
 39491370      3917914      964           0.86          10.93         -0.033        -0.019        32            642.516       -1.198        -1.248
 39491370      3917929      973           0.41          10.99         -0.028        -0.019        7             648.104       -1.034        -1.203
 39491370      3917944      976           0.01          10.99         -0.025        -0.020        -15           649.890       -0.921        -1.184
 39491370      3917959      974           -0.36         10.94         -0.024        -0.019        -36           648.427       -0.861        -1.201
 39491370      3917974      965           -0.73         10.83         -0.025        -0.019        -57           643.990       -0.846        -1.254
 39491370      3917989      952           -1.12         10.68         -0.027        -0.018        -79           636.567       -0.861        -1.333
 39491370      3918004      932           -1.55         10.47         -0.031        -0.016        -104          625.898       -0.879        -1.421
 39491370      3918019      905           -2.03         10.21         -0.033        -0.014        -132          611.542       -0.876        -1.497
 39491370      3918034      870           -2.55         9.87          -0.035        -0.012        -162          592.980       -0.824        -1.537
 39491370      3918049      828           -3.09         9.47          -0.036        -0.009        -193          569.728       -0.704        -1.520
 39491370      3918064      778           -3.61         8.98          -0.034        -0.006        -223          541.463       -0.503        -1.430
 39491370      3918079      720           -4.08         8.42          -0.029        -0.003        -250          508.128       -0.222        -1.262
 39491370      3918094      656           -4.46         7.78          -0.021        0.001         -272          470.012       0.125         -1.020
 39491370      3918109      587           -4.72         7.07          -0.012        0.004         -286          427.788       0.512         -0.720
 39491370      3918124      515           -4.82         6.31          -0.002        0.006         -291          382.492       0.904         -0.387
 39491370      3918139      443           -4.77         5.53          0.009         0.008         -287          335.453       1.265         -0.052
 39491370      3918154      373           -4.56         4.75          0.018         0.009         -274          288.171       1.560         0.256
 39491370      3918169      307           -4.23         3.99          0.026         0.009         -254          242.176       1.764         0.513
 39491370      3918184      247           -3.79         3.27          0.032         0.009         -227          198.871       1.864         0.700
 39491370      3918199      193           -3.29         2.62          0.034         0.009         -197          159.415       1.861         0.812
 39491370      3918214      148           -2.77         2.05          0.035         0.008         -166          124.623       1.766         0.852
 39491370      3918229      110           -2.25         1.56          0.033         0.007         -135          94.931        1.601         0.829
 39491370      3918244      80            -1.78         1.16          0.030         0.005         -107          70.411        1.391         0.759
 39491370      3918259      57            -1.36         0.83          0.026         0.004         -82           50.815        1.160         0.660
 39491370      3918274      39            -1.01         0.59          0.021         0.003         -60           35.661        0.930         0.548
 39491370      3918289      26            -0.72         0.40          0.017         0.002         -43           24.322        0.719         0.435
 39491370      3918304      17            -0.50         0.26          0.013         0.002         -30           16.113        0.535         0.332
 39491370      3918319      11            -0.34         0.17          0.009         0.001         -20           10.363        0.384         0.244
 39491370      3918334      7             -0.22         0.11          0.007         0.001         -13           6.468         0.266         0.172
 39491370      3918349      4             -0.14         0.06          0.004         0.000         -8            3.917         0.178         0.117
 39491370      3918364      2             -0.09         0.04          0.003         0.000         -5            2.299         0.115         0.077
 39491370      3918379      1             -0.05         0.02          0.002         0.000         -3            1.309         0.072         0.048
 39491370      3918394      1             -0.03         0.01          0.001         0.000         -2            0.721         0.043         0.030
 39491370      3918409      0             -0.02         0.01          0.001         0.000         -1            0.385         0.025         0.017
 39491370      3918424      0             -0.01         0.00          0.000         0.000         -1            0.199         0.014         0.010
 39491370      3918439      0             0.00          0.00          0.000         0.000         0             0.100         0.008         0.005
 39491370      3918454      0             0.00          0.00          0.000         0.000         0             0.048         0.004         0.003
 39491370      3918469      0             0.00          0.00          0.000         0.000         0             0.023         0.002         0.001
 39491370      3918484      0             0.00          0.00          0.000         0.000         0             0.010         0.001         0.001
 39491370      3918499      0             0.00          0.00          0.000         0.000         0             0.004         0.000         0.000
 39491370      3918514      0             0.00          0.00          0.000         0.000         0             0.001         0.000         0.000
 39491370      3918529      0             0.00          0.00          0.000         0.000         0             0.001         0.000         0.000
 39491370      3918544      0             0.00          0.00          0.000         0.000         0             0.000         0.000         0.000
 39491370      3918559      0             0.00          0.00          0.000         0.000         0             0.000         0.000         0.000
 39491390      3917329      0             0.00          0.00          0.000         0.000         0             0.000         0.000         0.000
 39491390      3917344      0             0.00          0.00          0.000         0.000         0             0.000         0.000         0.000
 39491390      3917359      0             0.00          0.00          0.000         0.000         0             0.000         0.000         0.000
 39491390      3917374      0             0.00          0.00          0.000         0.000         0             0.000         0.000         0.000
 39491390      3917389      0             0.00          0.00          0.000         0.000         0             0.000         0.000         0.000
 39491390      3917404      0             0.00          0.00          0.000         0.000         0             0.000         0.000         0.000
 39491390      3917419      0             0.00          0.00          0.000         0.000         0             0.000         0.000         0.000
 39491390      3917434      0             0.00          0.00          0.000         0.000         0             0.001         0.000         0.000
 39491390      3917449      0             0.00          0.00          0.000         0.000         0             0.002         0.000         0.000
 39491390      3917464      0             0.00          0.00          0.000         0.000         0             0.005         0.001         0.001
 39491390      3917479      0             0.00          0.00          0.000         0.000         0             0.013         0.002         0.002
 39491390      3917494      0             0.00          0.00          0.000         0.000         0             0.032         0.004         0.004
 39491390      3917509      0             0.01          0.00          0.000         0.000         0             0.073         0.008         0.009
 39491390      3917524      0             0.01          0.00          0.001         0.000         1             0.160         0.016         0.017
 39491390      3917539      1             0.03          0.01          0.001         0.000         1             0.335         0.030         0.033
 39491390      3917554      1             0.05          0.01          0.002         0.000         3             0.676         0.054         0.060
 39491390      3917569      2             0.09          0.02          0.004         0.000         5             1.313         0.093         0.104
 39491390      3917584      4             0.16          0.04          0.006         0.000         9             2.454         0.152         0.172
 39491390      3917599      7             0.28          0.08          0.010         0.000         15            4.415         0.237         0.271
 39491390      3917614      13            0.46          0.13          0.014         -0.001        25            7.650         0.349         0.408
 39491390      3917629      21            0.72          0.22          0.021         -0.001        39            12.772        0.489         0.585
 39491390      3917644      35            1.08          0.35          0.028         -0.002        59            20.552        0.647         0.795
 39491390      3917659      54            1.56          0.55          0.036         -0.003        85            31.891        0.803         1.024
 39491390      3917674      82            2.16          0.82          0.044         -0.004        118           47.747        0.929         1.245
 39491390      3917689      120           2.87          1.19          0.050         -0.006        156           69.020        0.989         1.420
 39491390      3917704      168           3.65          1.65          0.054         -0.009        198           96.401        0.943         1.505
 39491390      3917719      229           4.46          2.23          0.053         -0.013        241           130.209       0.759         1.461
 39491390      3917734      302           5.22          2.92          0.047         -0.017        282           170.247       0.420         1.258
 39491390      3917749      385           5.85          3.69          0.037         -0.022        315           215.724       -0.069        0.888
 39491390      3917764      476           6.30          4.54          0.022         -0.028        338           265.258       -0.673        0.368
 39491390      3917779      573           6.49          5.42          0.004         -0.034        347           316.983       -1.339        -0.259
 39491390      3917794      670           6.41          6.29          -0.015        -0.040        341           368.751       -1.995        -0.932
 39491390      3917809      764           6.06          7.13          -0.031        -0.047        320           418.387       -2.572        -1.583
 39491390      3917824      851           5.49          7.89          -0.044        -0.052        287           463.950       -3.016        -2.150
 39491390      3917839      928           4.75          8.56          -0.053        -0.058        246           503.948       -3.293        -2.590
 39491390      3917854      993           3.93          9.11          -0.056        -0.062        199           537.471       -3.401        -2.886
 39491390      3917869      1045          3.09          9.54          -0.055        -0.066        153           564.214       -3.363        -3.042
 39491390      3917884      1086          2.30          9.86          -0.051        -0.069        109           584.410       -3.220        -3.086
 39491390      3917899      1115          1.58          10.07         -0.044        -0.071        69            598.683       -3.020        -3.054
 39491390      3917914      1134          0.97          10.20         -0.038        -0.073        35            607.881       -2.811        -2.987
 39491390      3917929      1144          0.44          10.26         -0.032        -0.073        6             612.891       -2.629        -2.918
 39491390      3917944      1147          -0.02         10.25         -0.029        -0.073        -20           614.500       -2.495        -2.873
 39491390      3917959      1144          -0.44         10.20         -0.028        -0.072        -43           613.285       -2.418        -2.864
 39491390      3917974      1134          -0.85         10.11         -0.028        -0.071        -67           609.558       -2.390        -2.892
 39491390      3917989      1118          -1.30         9.98          -0.031        -0.069        -92           603.351       -2.392        -2.946
 39491390      3918004      1095          -1.78         9.81          -0.034        -0.066        -120          594.441       -2.399        -3.008
 39491390      3918019      1064          -2.33         9.59          -0.038        -0.063        -152          582.407       -2.378        -3.050
 39491390      3918034      1025          -2.92         9.32          -0.040        -0.058        -186          566.718       -2.299        -3.047
 39491390      3918049      977           -3.53         8.98          -0.041        -0.053        -221          546.838       -2.135        -2.973
 39491390      3918064      919           -4.14         8.56          -0.039        -0.047        -256          522.334       -1.870        -2.808
 39491390      3918079      853           -4.69         8.07          -0.034        -0.041        -288          492.996       -1.500        -2.544
 39491390      3918094      779           -5.15         7.51          -0.026        -0.035        -314          458.923       -1.039        -2.186
 39491390      3918109      699           -5.46         6.88          -0.016        -0.028        -332          420.579       -0.515        -1.752
 39491390      3918124      616           -5.61         6.19          -0.004        -0.022        -340          378.801       0.032         -1.272
 39491390      3918139      532           -5.58         5.47          0.008         -0.016        -337          334.751       0.557         -0.781
 39491390      3918154      449           -5.37         4.73          0.020         -0.012        -324          289.816       1.018         -0.318
 39491390      3918169      371           -5.01         4.01          0.029         -0.008        -301          245.480       1.379         0.085
 39491390      3918184      300           -4.51         3.32          0.036         -0.004        -271          203.172       1.619         0.404
 39491390      3918199      236           -3.94         2.68          0.040         -0.002        -237          164.124       1.733         0.627
 39491390      3918214      181           -3.34         2.11          0.041         -0.001        -200          129.272       1.730         0.756
 39491390      3918229      136           -2.73         1.62          0.039         0.000         -164          99.191        1.629         0.799
 39491390      3918244      99            -2.17         1.21          0.036         0.001         -130          74.083        1.458         0.773
 39491390      3918259      71            -1.67         0.88          0.031         0.001         -100          53.818        1.246         0.700
 39491390      3918274      49            -1.24         0.62          0.026         0.001         -75           38.004        1.021         0.599
 39491390      3918289      33            -0.90         0.43          0.020         0.001         -54           26.071        0.803         0.488
 39491390      3918304      21            -0.63         0.28          0.016         0.001         -38           17.365        0.607         0.380
 39491390      3918319      14            -0.43         0.18          0.012         0.000         -26           11.225        0.442         0.283
 39491390      3918334      8             -0.28         0.11          0.008         0.000         -17           7.039         0.310         0.203
 39491390      3918349      5             -0.18         0.07          0.006         0.000         -11           4.280         0.210         0.140
 39491390      3918364      3             -0.11         0.04          0.004         0.000         -7            2.522         0.137         0.093
 39491390      3918379      2             -0.06         0.02          0.002         0.000         -4            1.441         0.086         0.059
 39491390      3918394      1             -0.04         0.01          0.001         0.000         -2            0.797         0.052         0.036
 39491390      3918409      0             -0.02         0.01          0.001         0.000         -1            0.427         0.031         0.022
 39491390      3918424      0             -0.01         0.00          0.000         0.000         -1            0.221         0.017         0.012
 39491390      3918439      0             -0.01         0.00          0.000         0.000         0             0.111         0.009         0.007
 39491390      3918454      0             0.00          0.00          0.000         0.000         0             0.054         0.005         0.004
 39491390      3918469      0             0.00          0.00          0.000         0.000         0             0.025         0.002         0.002
 39491390      3918484      0             0.00          0.00          0.000         0.000         0             0.011         0.001         0.001
 39491390      3918499      0             0.00          0.00          0.000         0.000         0             0.005         0.001         0.000
 39491390      3918514      0             0.00          0.00          0.000         0.000         0             0.002         0.000         0.000
 39491390      3918529      0             0.00          0.00          0.000         0.000         0             0.001         0.000         0.000
 39491390      3918544      0             0.00          0.00          0.000         0.000         0             0.000         0.000         0.000
 39491390      3918559      0             0.00          0.00          0.000         0.000         0             0.000         0.000         0.000
 39491400      3917329      0             0.00          0.00          0.000         0.000         0             0.000         0.000         0.000
 39491400      3917344      0             0.00          0.00          0.000         0.000         0             0.000         0.000         0.000
 39491400      3917359      0             0.00          0.00          0.000         0.000         0             0.000         0.000         0.000
 39491400      3917374      0             0.00          0.00          0.000         0.000         0             0.000         0.000         0.000
 39491400      3917389      0             0.00          0.00          0.000         0.000         0             0.000         0.000         0.000
 39491400      3917404      0             0.00          0.00          0.000         0.000         0             0.000         0.000         0.000
 39491400      3917419      0             0.00          0.00          0.000         0.000         0             0.000         0.000         0.000
 39491400      3917434      0             0.00          0.00          0.000         0.000         0             0.001         0.000         0.000
 39491400      3917449      0             0.00          0.00          0.000         0.000         0             0.002         0.000         0.000
 39491400      3917464      0             0.00          0.00          0.000         0.000         0             0.005         0.001         0.001
 39491400      3917479      0             0.00          0.00          0.000         0.000         0             0.013         0.002         0.002
 39491400      3917494      0             0.00          0.00          0.000         0.000         0             0.031         0.004         0.005
 39491400      3917509      0             0.01          0.00          0.000         0.000         0             0.070         0.009         0.010
 39491400      3917524      0             0.01          0.00          0.001         0.000         1             0.152         0.018         0.019
 39491400      3917539      1             0.03          0.01          0.001         0.000         2             0.318         0.034         0.036
 39491400      3917554      1             0.06          0.01          0.002         0.000         3             0.641         0.061         0.065
 39491400      3917569      2             0.10          0.02          0.004         0.000         6             1.241         0.104         0.112
 39491400      3917584      4             0.18          0.04          0.007         0.000         10            2.312         0.169         0.185
 39491400      3917599      8             0.31          0.07          0.011         -0.001        17            4.146         0.262         0.290
 39491400      3917614      14            0.51          0.12          0.016         -0.001        28            7.163         0.385         0.434
 39491400      3917629      24            0.80          0.20          0.023         -0.002        44            11.925        0.537         0.616
 39491400      3917644      39            1.20          0.33          0.031         -0.003        66            19.135        0.705         0.829
 39491400      3917659      61            1.74          0.50          0.040         -0.005        95            29.613        0.867         1.054
 39491400      3917674      91            2.40          0.75          0.049         -0.007        131           44.222        0.990         1.259
 39491400      3917689      133           3.18          1.08          0.056         -0.011        173           63.768        1.032         1.401
 39491400      3917704      187           4.05          1.51          0.059         -0.016        220           88.856        0.947         1.432
 39491400      3917719      255           4.94          2.03          0.058         -0.021        268           119.750       0.700         1.308
 39491400      3917734      335           5.78          2.64          0.052         -0.029        312           156.242       0.271         1.000
 39491400      3917749      427           6.47          3.34          0.040         -0.037        349           197.588       -0.333        0.501
 39491400      3917764      528           6.96          4.10          0.023         -0.046        374           242.512       -1.074        -0.166
 39491400      3917779      635           7.16          4.88          0.004         -0.055        383           289.309       -1.887        -0.948
 39491400      3917794      742           7.06          5.66          -0.017        -0.065        376           336.032       -2.693        -1.773
 39491400      3917809      845           6.67          6.40          -0.035        -0.075        353           380.719       -3.412        -2.563
 39491400      3917824      941           6.03          7.08          -0.050        -0.084        316           421.630       -3.978        -3.248
 39491400      3917839      1025          5.21          7.66          -0.059        -0.092        270           457.441       -4.353        -3.779
 39491400      3917854      1097          4.30          8.14          -0.062        -0.098        218           487.357       -4.532        -4.137
 39491400      3917869      1154          3.37          8.52          -0.061        -0.104        167           511.134       -4.538        -4.328
 39491400      3917884      1198          2.49          8.80          -0.056        -0.108        118           529.014       -4.417        -4.385
 39491400      3917899      1230          1.71          8.98          -0.049        -0.110        74            541.596       -4.222        -4.349
 39491400      3917914      1250          1.03          9.09          -0.042        -0.112        37            549.683       -4.006        -4.267
 39491400      3917929      1261          0.46          9.14          -0.035        -0.113        5             554.115       -3.812        -4.178
 39491400      3917944      1264          -0.04         9.14          -0.031        -0.113        -23           555.644       -3.666        -4.112
 39491400      3917959      1260          -0.49         9.10          -0.029        -0.112        -48           554.835       -3.577        -4.082
 39491400      3917974      1249          -0.93         9.03          -0.030        -0.110        -73           552.009       -3.541        -4.091
 39491400      3917989      1232          -1.40         8.93          -0.033        -0.107        -100          547.225       -3.538        -4.127
 39491400      3918004      1207          -1.92         8.79          -0.037        -0.103        -130          540.298       -3.541        -4.169
 39491400      3918019      1174          -2.50         8.63          -0.041        -0.099        -164          530.843       -3.514        -4.191
 39491400      3918034      1132          -3.14         8.41          -0.044        -0.093        -201          518.342       -3.424        -4.161
 39491400      3918049      1080          -3.80         8.14          -0.045        -0.086        -239          502.236       -3.239        -4.051
 39491400      3918064      1018          -4.47         7.80          -0.043        -0.079        -278          482.032       -2.938        -3.838
 39491400      3918079      946           -5.08         7.40          -0.038        -0.071        -313          457.401       -2.515        -3.512
 39491400      3918094      866           -5.59         6.93          -0.030        -0.062        -342          428.285       -1.983        -3.077
 39491400      3918109      779           -5.96         6.39          -0.019        -0.053        -363          394.957       -1.368        -2.553
 39491400      3918124      688           -6.15         5.79          -0.006        -0.045        -373          358.052       -0.714        -1.969
 39491400      3918139      596           -6.14         5.15          0.007         -0.036        -371          318.541       -0.070        -1.368
 39491400      3918154      505           -5.93         4.49          0.020         -0.029        -358          277.657       0.514         -0.792
 39491400      3918169      418           -5.55         3.83          0.031         -0.022        -335          236.773       0.996         -0.279
 39491400      3918184      339           -5.03         3.19          0.038         -0.016        -303          197.271       1.349         0.141
 39491400      3918199      268           -4.42         2.60          0.043         -0.012        -266          160.390       1.561         0.453
 39491400      3918214      207           -3.75         2.06          0.045         -0.008        -226          127.121       1.638         0.654
 39491400      3918229      155           -3.09         1.59          0.043         -0.005        -186          98.121        1.598         0.752
 39491400      3918244      114           -2.46         1.19          0.040         -0.003        -148          73.698        1.468         0.766
 39491400      3918259      81            -1.90         0.87          0.035         -0.002        -114          53.823        1.282         0.718
 39491400      3918274      56            -1.42         0.62          0.029         -0.001        -86           38.195        1.068         0.630
 39491400      3918289      38            -1.03         0.43          0.023         -0.001        -62           26.322        0.852         0.523
 39491400      3918304      25            -0.72         0.29          0.018         0.000         -44           17.607        0.652         0.413
 39491400      3918319      16            -0.49         0.19          0.013         0.000         -30           11.426        0.480         0.312
 39491400      3918334      10            -0.32         0.12          0.009         0.000         -19           7.190         0.339         0.226
 39491400      3918349      6             -0.21         0.07          0.006         0.000         -12           4.386         0.231         0.157
 39491400      3918364      3             -0.13         0.04          0.004         0.000         -8            2.593         0.152         0.105
 39491400      3918379      2             -0.08         0.02          0.003         0.000         -5            1.485         0.096         0.067
 39491400      3918394      1             -0.04         0.01          0.002         0.000         -3            0.823         0.059         0.042
 39491400      3918409      1             -0.02         0.01          0.001         0.000         -1            0.442         0.035         0.025
 39491400      3918424      0             -0.01         0.00          0.001         0.000         -1            0.230         0.020         0.014
 39491400      3918439      0             -0.01         0.00          0.000         0.000         0             0.116         0.011         0.008
 39491400      3918454      0             0.00          0.00          0.000         0.000         0             0.056         0.006         0.004
 39491400      3918469      0             0.00          0.00          0.000         0.000         0             0.026         0.003         0.002
 39491400      3918484      0             0.00          0.00          0.000         0.000         0             0.012         0.001         0.001
 39491400      3918499      0             0.00          0.00          0.000         0.000         0             0.005         0.001         0.000
 39491400      3918514      0             0.00          0.00          0.000         0.000         0             0.002         0.000         0.000
 39491400      3918529      0             0.00          0.00          0.000         0.000         0             0.001         0.000         0.000
 39491400      3918544      0             0.00          0.00          0.000         0.000         0             0.000         0.000         0.000
 39491400      3918559      0             0.00          0.00          0.000         0.000         0             0.000         0.000         0.000
 39491420      3917329      0             0.00          0.00          0.000         0.000         0             0.000         0.000         0.000
 39491420      3917344      0             0.00          0.00          0.000         0.000         0             0.000         0.000         0.000
 39491420      3917359      0             0.00          0.00          0.000         0.000         0             0.000         0.000         0.000
 39491420      3917374      0             0.00          0.00          0.000         0.000         0             0.000         0.000         0.000
 39491420      3917389      0             0.00          0.00          0.000         0.000         0             0.000         0.000         0.000
 39491420      3917404      0             0.00          0.00          0.000         0.000         0             0.000         0.000         0.000
 39491420      3917419      0             0.00          0.00          0.000         0.000         0             0.000         0.000         0.000
 39491420      3917434      0             0.00          0.00          0.000         0.000         0             0.000         0.000         0.000
 39491420      3917449      0             0.00          0.00          0.000         0.000         0             0.002         0.000         0.000
 39491420      3917464      0             0.00          0.00          0.000         0.000         0             0.005         0.001         0.001
 39491420      3917479      0             0.00          0.00          0.000         0.000         0             0.011         0.002         0.002
 39491420      3917494      0             0.00          0.00          0.000         0.000         0             0.027         0.005         0.005
 39491420      3917509      0             0.01          0.00          0.000         0.000         0             0.060         0.010         0.010
 39491420      3917524      0             0.02          0.00          0.001         0.000         1             0.131         0.020         0.021
 39491420      3917539      1             0.03          0.00          0.001         0.000         2             0.273         0.038         0.039
 39491420      3917554      1             0.06          0.01          0.003         0.000         3             0.545         0.068         0.071
 39491420      3917569      3             0.12          0.02          0.005         0.000         6             1.050         0.117         0.121
 39491420      3917584      5             0.21          0.03          0.008         -0.001        11            1.946         0.190         0.198
 39491420      3917599      9             0.35          0.06          0.012         -0.001        19            3.473         0.293         0.309
 39491420      3917614      16            0.57          0.10          0.018         -0.002        31            5.969         0.429         0.458
 39491420      3917629      27            0.90          0.16          0.026         -0.003        49            9.888         0.594         0.643
 39491420      3917644      44            1.35          0.26          0.035         -0.005        74            15.791        0.775         0.854
 39491420      3917659      68            1.94          0.40          0.044         -0.008        106           24.325        0.945         1.068
 39491420      3917674      102           2.68          0.60          0.054         -0.011        146           36.164        1.065         1.246
 39491420      3917689      149           3.54          0.86          0.061         -0.017        193           51.925        1.087         1.342
 39491420      3917704      209           4.50          1.19          0.065         -0.024        245           72.058        0.960         1.300
 39491420      3917719      284           5.48          1.60          0.064         -0.032        298           96.735        0.641         1.075
 39491420      3917734      373           6.40          2.07          0.057         -0.043        347           125.755       0.109         0.636
 39491420      3917749      475           7.17          2.61          0.044         -0.054        387           158.492       -0.627        -0.019
 39491420      3917764      587           7.69          3.18          0.025         -0.067        414           193.912       -1.525        -0.859
 39491420      3917779      705           7.91          3.78          0.003         -0.081        424           230.658       -2.509        -1.819
 39491420      3917794      823           7.79          4.37          -0.019        -0.095        415           267.197       -3.490        -2.817
 39491420      3917809      937           7.34          4.93          -0.039        -0.108        389           302.001       -4.374        -3.763
 39491420      3917824      1042          6.63          5.43          -0.055        -0.120        348           333.730       -5.084        -4.575
 39491420      3917839      1134          5.72          5.87          -0.065        -0.131        296           361.381       -5.577        -5.202
 39491420      3917854      1213          4.70          6.23          -0.069        -0.140        239           384.370       -5.842        -5.622
 39491420      3917869      1275          3.67          6.50          -0.067        -0.147        182           402.549       -5.904        -5.845
 39491420      3917884      1323          2.70          6.70          -0.061        -0.152        128           416.155       -5.812        -5.907
 39491420      3917899      1357          1.84          6.84          -0.054        -0.156        80            425.704       -5.626        -5.859
 39491420      3917914      1379          1.10          6.91          -0.045        -0.158        39            431.875       -5.406        -5.754
 39491420      3917929      1391          0.48          6.95          -0.038        -0.159        4             435.381       -5.200        -5.636
 39491420      3917944      1394          -0.05         6.95          -0.033        -0.158        -25           436.867       -5.042        -5.541
 39491420      3917959      1389          -0.53         6.93          -0.031        -0.157        -53           436.835       -4.943        -5.485
 39491420      3917974      1378          -1.00         6.90          -0.032        -0.154        -79           435.589       -4.902        -5.470
 39491420      3917989      1359          -1.50         6.85          -0.034        -0.151        -108          433.218       -4.899        -5.487
 39491420      3918004      1333          -2.04         6.78          -0.039        -0.147        -140          429.597       -4.905        -5.512
 39491420      3918019      1297          -2.66         6.69          -0.043        -0.141        -175          424.411       -4.883        -5.515
 39491420      3918034      1253          -3.34         6.58          -0.047        -0.135        -215          417.195       -4.794        -5.462
 39491420      3918049      1197          -4.06         6.42          -0.049        -0.127        -257          407.404       -4.601        -5.321
 39491420      3918064      1131          -4.79         6.22          -0.048        -0.118        -299          394.487       -4.278        -5.065
 39491420      3918079      1054          -5.47         5.97          -0.043        -0.107        -338          377.988       -3.814        -4.680
 39491420      3918094      967           -6.05         5.65          -0.034        -0.097        -372          357.637       -3.216        -4.168
 39491420      3918109      873           -6.48         5.28          -0.023        -0.085        -396          333.431       -2.510        -3.548
 39491420      3918124      774           -6.73         4.84          -0.009        -0.073        -409          305.688       -1.741        -2.852
 39491420      3918139      672           -6.76         4.37          0.005         -0.062        -410          275.056       -0.962        -2.126
 39491420      3918154      572           -6.57         3.85          0.019         -0.051        -398          242.469       -0.229        -1.417
 39491420      3918169      476           -6.19         3.33          0.032         -0.041        -374          209.064       0.406         -0.771
 39491420      3918184      387           -5.64         2.81          0.041         -0.032        -340          176.058       0.906         -0.224
 39491420      3918199      307           -4.98         2.31          0.047         -0.025        -300          144.618       1.251         0.202
 39491420      3918214      238           -4.26         1.85          0.049         -0.018        -257          115.742       1.442         0.498
 39491420      3918229      180           -3.52         1.44          0.048         -0.013        -212          90.162        1.492         0.672
 39491420      3918244      132           -2.83         1.09          0.045         -0.009        -170          68.304        1.430         0.740
 39491420      3918259      95            -2.19         0.81          0.039         -0.006        -132          50.283        1.287         0.728
 39491420      3918274      66            -1.65         0.58          0.033         -0.004        -99           35.947        1.099         0.660
 39491420      3918289      45            -1.20         0.40          0.027         -0.003        -72           24.942        0.894         0.562
 39491420      3918304      29            -0.85         0.27          0.021         -0.002        -51           16.788        0.696         0.453
 39491420      3918319      19            -0.58         0.18          0.015         -0.001        -35           10.957        0.519         0.347
 39491420      3918334      12            -0.38         0.11          0.011         -0.001        -23           6.930         0.372         0.255
 39491420      3918349      7             -0.24         0.07          0.008         0.000         -15           4.248         0.256         0.179
 39491420      3918364      4             -0.15         0.04          0.005         0.000         -9            2.522         0.170         0.121
 39491420      3918379      2             -0.09         0.02          0.003         0.000         -5            1.450         0.108         0.078
 39491420      3918394      1             -0.05         0.01          0.002         0.000         -3            0.806         0.067         0.049
 39491420      3918409      1             -0.03         0.01          0.001         0.000         -2            0.434         0.039         0.029
 39491420      3918424      0             -0.02         0.00          0.001         0.000         -1            0.226         0.023         0.017
 39491420      3918439      0             -0.01         0.00          0.000         0.000         0             0.114         0.012         0.009
 39491420      3918454      0             0.00          0.00          0.000         0.000         0             0.055         0.007         0.005
 39491420      3918469      0             0.00          0.00          0.000         0.000         0             0.026         0.003         0.003
 39491420      3918484      0             0.00          0.00          0.000         0.000         0             0.012         0.002         0.001
 39491420      3918499      0             0.00          0.00          0.000         0.000         0             0.005         0.001         0.001
 39491420      3918514      0             0.00          0.00          0.000         0.000         0             0.002         0.000         0.000
 39491420      3918529      0             0.00          0.00          0.000         0.000         0             0.001         0.000         0.000
 39491420      3918544      0             0.00          0.00          0.000         0.000         0             0.000         0.000         0.000
 39491420      3918559      0             0.00          0.00          0.000         0.000         0             0.000         0.000         0.000
 39491430      3917329      0             0.00          0.00          0.000         0.000         0             0.000         0.000         0.000
 39491430      3917344      0             0.00          0.00          0.000         0.000         0             0.000         0.000         0.000
 39491430      3917359      0             0.00          0.00          0.000         0.000         0             0.000         0.000         0.000
 39491430      3917374      0             0.00          0.00          0.000         0.000         0             0.000         0.000         0.000
 39491430      3917389      0             0.00          0.00          0.000         0.000         0             0.000         0.000         0.000
 39491430      3917404      0             0.00          0.00          0.000         0.000         0             0.000         0.000         0.000
 39491430      3917419      0             0.00          0.00          0.000         0.000         0             0.000         0.000         0.000
 39491430      3917434      0             0.00          0.00          0.000         0.000         0             0.000         0.000         0.000
 39491430      3917449      0             0.00          0.00          0.000         0.000         0             0.001         0.000         0.000
 39491430      3917464      0             0.00          0.00          0.000         0.000         0             0.004         0.001         0.001
 39491430      3917479      0             0.00          0.00          0.000         0.000         0             0.009         0.003         0.002
 39491430      3917494      0             0.00          0.00          0.000         0.000         0             0.020         0.006         0.005
 39491430      3917509      0             0.01          0.00          0.000         0.000         0             0.046         0.011         0.011
 39491430      3917524      0             0.02          0.00          0.001         0.000         1             0.098         0.022         0.022
 39491430      3917539      1             0.04          0.00          0.002         0.000         2             0.201         0.042         0.041
 39491430      3917554      1             0.07          0.01          0.003         0.000         4             0.399         0.075         0.074
 39491430      3917569      3             0.13          0.01          0.005         0.000         7             0.762         0.127         0.127
 39491430      3917584      5             0.22          0.02          0.008         -0.001        12            1.400         0.206         0.206
 39491430      3917599      10            0.38          0.04          0.013         -0.001        21            2.477         0.318         0.319
 39491430      3917614      17            0.62          0.07          0.019         -0.002        34            4.223         0.464         0.469
 39491430      3917629      29            0.97          0.11          0.027         -0.004        53            6.940         0.641         0.653
 39491430      3917644      47            1.45          0.17          0.037         -0.006        80            10.995        0.834         0.857
 39491430      3917659      73            2.09          0.27          0.048         -0.010        114           16.805        1.012         1.056
 39491430      3917674      110           2.88          0.39          0.058         -0.015        157           24.796        1.134         1.207
 39491430      3917689      160           3.80          0.55          0.066         -0.021        208           35.344        1.145         1.258
 39491430      3917704      225           4.82          0.76          0.070         -0.030        263           48.706        0.991         1.153
 39491430      3917719      305           5.87          1.01          0.068         -0.040        319           64.951        0.625         0.844
 39491430      3917734      401           6.84          1.30          0.061         -0.053        371           83.906        0.024         0.302
 39491430      3917749      510           7.65          1.63          0.046         -0.067        414           105.127       -0.804        -0.472
 39491430      3917764      629           8.20          1.97          0.026         -0.083        442           127.919       -1.811        -1.438
 39491430      3917779      754           8.42          2.33          0.003         -0.099        452           151.397       -2.917        -2.526
 39491430      3917794      879           8.28          2.67          -0.021        -0.116        442           174.579       -4.023        -3.642
 39491430      3917809      1000          7.80          3.00          -0.043        -0.132        414           196.509       -5.027        -4.689
 39491430      3917824      1112          7.03          3.29          -0.059        -0.146        369           216.364       -5.845        -5.581
 39491430      3917839      1210          6.05          3.53          -0.070        -0.159        314           233.545       -6.426        -6.262
 39491430      3917854      1293          4.97          3.73          -0.074        -0.169        253           247.730       -6.758        -6.711
 39491430      3917869      1359          3.87          3.89          -0.072        -0.177        192           258.875       -6.865        -6.942
 39491430      3917884      1409          2.84          4.00          -0.065        -0.183        134           267.183       -6.800        -6.996
 39491430      3917899      1445          1.93          4.07          -0.057        -0.187        84            273.037       -6.625        -6.928
 39491430      3917914      1468          1.15          4.11          -0.047        -0.190        40            276.927       -6.406        -6.797
 39491430      3917929      1480          0.50          4.14          -0.040        -0.190        4             279.369       -6.196        -6.653
 39491430      3917944      1483          -0.06         4.15          -0.034        -0.190        -27           280.841       -6.032        -6.532
 39491430      3917959      1479          -0.55         4.15          -0.032        -0.188        -55           281.728       -5.931        -6.455
 39491430      3917974      1467          -1.02         4.16          -0.032        -0.186        -82           282.289       -5.892        -6.424
 39491430      3917989      1448          -1.52         4.16          -0.035        -0.182        -111          282.629       -5.898        -6.430
 39491430      3918004      1421          -2.08         4.17          -0.040        -0.177        -144          282.690       -5.920        -6.449
 39491430      3918019      1385          -2.71         4.17          -0.045        -0.172        -180          282.254       -5.918        -6.447
 39491430      3918034      1339          -3.42         4.17          -0.049        -0.165        -222          280.950       -5.850        -6.390
 39491430      3918049      1282          -4.17         4.14          -0.051        -0.157        -266          278.293       -5.676        -6.241
 39491430      3918064      1214          -4.94         4.09          -0.051        -0.147        -310          273.732       -5.364        -5.971
 39491430      3918079      1134          -5.68         4.01          -0.046        -0.136        -353          266.724       -4.897        -5.561
 39491430      3918094      1044          -6.32         3.88          -0.038        -0.124        -390          256.818       -4.276        -5.010
 39491430      3918109      945           -6.81         3.70          -0.027        -0.111        -418          243.741       -3.525        -4.335
 39491430      3918124      841           -7.11         3.47          -0.013        -0.097        -434          227.474       -2.685        -3.568
 39491430      3918139      733           -7.19         3.19          0.003         -0.084        -437          208.286       -1.812        -2.755
 39491430      3918154      626           -7.03         2.87          0.018         -0.071        -427          186.737       -0.967        -1.949
 39491430      3918169      523           -6.66         2.53          0.031         -0.058        -403          163.628       -0.208        -1.200
 39491430      3918184      427           -6.11         2.17          0.042         -0.047        -370          139.912       0.420         -0.552
 39491430      3918199      341           -5.43         1.82          0.049         -0.037        -328          116.579       0.887         -0.032
 39491430      3918214      265           -4.67         1.48          0.052         -0.028        -282          94.547        1.187         0.348
 39491430      3918229      201           -3.88         1.17          0.052         -0.021        -234          74.558        1.329         0.589
 39491430      3918244      148           -3.13         0.90          0.048         -0.015        -189          57.121        1.339         0.708
 39491430      3918259      107           -2.44         0.67          0.043         -0.011        -147          42.485        1.249         0.730
 39491430      3918274      74            -1.85         0.48          0.036         -0.007        -111          30.658        1.094         0.683
 39491430      3918289      51            -1.35         0.34          0.030         -0.005        -81           21.454        0.909         0.594
 39491430      3918304      33            -0.96         0.23          0.023         -0.003        -58           14.551        0.720         0.487
 39491430      3918319      21            -0.66         0.15          0.017         -0.002        -40           9.563         0.545         0.379
 39491430      3918334      13            -0.43         0.10          0.012         -0.001        -26           6.087         0.395         0.281
 39491430      3918349      8             -0.28         0.06          0.009         -0.001        -17           3.752         0.275         0.199
 39491430      3918364      5             -0.17         0.04          0.006         0.000         -10           2.239         0.184         0.135
 39491430      3918379      3             -0.10         0.02          0.004         0.000         -6            1.293         0.118         0.088
 39491430      3918394      1             -0.06         0.01          0.002         0.000         -4            0.722         0.073         0.055
 39491430      3918409      1             -0.03         0.01          0.001         0.000         -2            0.390         0.044         0.033
 39491430      3918424      0             -0.02         0.00          0.001         0.000         -1            0.204         0.025         0.019
 39491430      3918439      0             -0.01         0.00          0.000         0.000         -1            0.103         0.014         0.011
 39491430      3918454      0             0.00          0.00          0.000         0.000         0             0.051         0.007         0.006
 39491430      3918469      0             0.00          0.00          0.000         0.000         0             0.024         0.004         0.003
 39491430      3918484      0             0.00          0.00          0.000         0.000         0             0.011         0.002         0.001
 39491430      3918499      0             0.00          0.00          0.000         0.000         0             0.005         0.001         0.001
 39491430      3918514      0             0.00          0.00          0.000         0.000         0             0.002         0.000         0.000
 39491430      3918529      0             0.00          0.00          0.000         0.000         0             0.001         0.000         0.000
 39491430      3918544      0             0.00          0.00          0.000         0.000         0             0.000         0.000         0.000
 39491430      3918559      0             0.00          0.00          0.000         0.000         0             0.000         0.000         0.000
 39491450      3917329      0             0.00          0.00          0.000         0.000         0             0.000         0.000         0.000
 39491450      3917344      0             0.00          0.00          0.000         0.000         0             0.000         0.000         0.000
 39491450      3917359      0             0.00          0.00          0.000         0.000         0             0.000         0.000         0.000
 39491450      3917374      0             0.00          0.00          0.000         0.000         0             0.000         0.000         0.000
 39491450      3917389      0             0.00          0.00          0.000         0.000         0             0.000         0.000         0.000
 39491450      3917404      0             0.00          0.00          0.000         0.000         0             0.000         0.000         0.000
 39491450      3917419      0             0.00          0.00          0.000         0.000         0             0.000         0.000         0.000
 39491450      3917434      0             0.00          0.00          0.000         0.000         0             0.000         0.000         0.000
 39491450      3917449      0             0.00          0.00          0.000         0.000         0             0.001         0.000         0.000
 39491450      3917464      0             0.00          0.00          0.000         0.000         0             0.002         0.001         0.001
 39491450      3917479      0             0.00          0.00          0.000         0.000         0             0.005         0.003         0.003
 39491450      3917494      0             0.00          0.00          0.000         0.000         0             0.012         0.006         0.006
 39491450      3917509      0             0.01          0.00          0.000         0.000         0             0.026         0.012         0.012
 39491450      3917524      0             0.02          0.00          0.001         0.000         1             0.055         0.024         0.023
 39491450      3917539      1             0.04          0.00          0.002         0.000         2             0.111         0.044         0.042
 39491450      3917554      2             0.07          0.00          0.003         0.000         4             0.215         0.079         0.075
 39491450      3917569      3             0.13          0.01          0.005         0.000         7             0.401         0.135         0.128
 39491450      3917584      6             0.23          0.01          0.009         -0.001        13            0.722         0.218         0.208
 39491450      3917599      10            0.40          0.02          0.013         -0.001        22            1.250         0.336         0.320
 39491450      3917614      18            0.65          0.03          0.020         -0.003        35            2.084         0.490         0.467
 39491450      3917629      30            1.01          0.04          0.028         -0.004        55            3.347         0.676         0.646
 39491450      3917644      49            1.51          0.07          0.038         -0.007        83            5.184         0.878         0.841
 39491450      3917659      76            2.16          0.10          0.049         -0.011        119           7.745         1.066         1.022
 39491450      3917674      115           2.98          0.14          0.059         -0.016        163           11.170        1.195         1.148
 39491450      3917689      166           3.93          0.20          0.067         -0.023        215           15.566        1.209         1.165
 39491450      3917704      233           4.98          0.26          0.072         -0.033        272           20.979        1.049         1.015
 39491450      3917719      316           6.05          0.33          0.070         -0.044        330           27.375        0.668         0.652
 39491450      3917734      414           7.05          0.41          0.062         -0.058        383           34.628        0.040         0.048
 39491450      3917749      527           7.87          0.49          0.047         -0.073        427           42.521        -0.825        -0.791
 39491450      3917764      649           8.43          0.58          0.026         -0.090        456           50.762        -1.880        -1.822
 39491450      3917779      778           8.65          0.66          0.002         -0.108        465           59.017        -3.043        -2.969
 39491450      3917794      907           8.50          0.73          -0.022        -0.125        455           66.942        -4.209        -4.133
 39491450      3917809      1031          7.99          0.79          -0.044        -0.142        425           74.232        -5.274        -5.215
 39491450      3917824      1145          7.20          0.84          -0.061        -0.157        379           80.647        -6.149        -6.128
 39491450      3917839      1246          6.19          0.88          -0.072        -0.170        322           86.040        -6.780        -6.815
 39491450      3917854      1330          5.07          0.91          -0.076        -0.181        259           90.369        -7.153        -7.257
 39491450      3917869      1398          3.95          0.92          -0.073        -0.190        196           93.692        -7.290        -7.472
 39491450      3917884      1449          2.89          0.93          -0.067        -0.196        137           96.154        -7.245        -7.503
 39491450      3917899      1485          1.96          0.94          -0.058        -0.200        85            97.964        -7.083        -7.410
 39491450      3917914      1509          1.17          0.95          -0.048        -0.202        41            99.375        -6.870        -7.254
 39491450      3917929      1521          0.51          0.96          -0.040        -0.203        4             100.655       -6.664        -7.087
 39491450      3917944      1525          -0.04         0.98          -0.034        -0.203        -27           102.067       -6.503        -6.948
 39491450      3917959      1520          -0.52         1.01          -0.031        -0.201        -54           103.844       -6.408        -6.858
 39491450      3917974      1509          -0.99         1.06          -0.032        -0.199        -81           106.168       -6.379        -6.821
 39491450      3917989      1490          -1.48         1.12          -0.034        -0.196        -110          109.150       -6.403        -6.826
 39491450      3918004      1464          -2.03         1.19          -0.039        -0.191        -142          112.803       -6.449        -6.849
 39491450      3918019      1429          -2.66         1.28          -0.045        -0.186        -179          117.022       -6.481        -6.858
 39491450      3918034      1384          -3.37         1.39          -0.049        -0.180        -220          121.570       -6.453        -6.816
 39491450      3918049      1328          -4.13         1.49          -0.052        -0.172        -265          126.069       -6.323        -6.683
 39491450      3918064      1260          -4.93         1.60          -0.053        -0.163        -311          130.025       -6.054        -6.429
 39491450      3918079      1180          -5.69         1.68          -0.049        -0.152        -355          132.870       -5.622        -6.030
 39491450      3918094      1089          -6.37         1.75          -0.041        -0.140        -395          134.025       -5.025        -5.483
 39491450      3918109      990           -6.91         1.78          -0.030        -0.127        -425          132.987       -4.279        -4.799
 39491450      3918124      883           -7.26         1.77          -0.016        -0.113        -445          129.410       -3.421        -4.010
 39491450      3918139      773           -7.39         1.72          0.000         -0.099        -451          123.176       -2.508        -3.161
 39491450      3918154      663           -7.27         1.63          0.015         -0.084        -442          114.425       -1.600        -2.305
 39491450      3918169      556           -6.93         1.49          0.030         -0.070        -421          103.554       -0.761        -1.498
 39491450      3918184      456           -6.40         1.33          0.041         -0.058        -388          91.163        -0.042        -0.785
 39491450      3918199      365           -5.71         1.15          0.049         -0.046        -346          77.974        0.521         -0.202
 39491450      3918214      285           -4.94         0.96          0.053         -0.036        -299          64.736        0.912         0.236
 39491450      3918229      217           -4.14         0.78          0.054         -0.027        -250          52.128        1.136         0.526
 39491450      3918244      160           -3.35         0.61          0.051         -0.020        -202          40.687        1.213         0.684
 39491450      3918259      116           -2.63         0.47          0.045         -0.014        -159          30.767        1.175         0.733
 39491450      3918274      81            -2.00         0.34          0.039         -0.010        -120          22.531        1.059         0.703
 39491450      3918289      55            -1.47         0.24          0.032         -0.007        -88           15.974        0.898         0.622
 39491450      3918304      37            -1.04         0.17          0.025         -0.004        -63           10.961        0.722         0.516
 39491450      3918319      24            -0.72         0.11          0.019         -0.003        -43           7.278         0.554         0.405
 39491450      3918334      15            -0.48         0.07          0.013         -0.002        -29           4.675         0.406         0.303
 39491450      3918349      9             -0.31         0.04          0.009         -0.001        -19           2.905         0.286         0.216
 39491450      3918364      5             -0.19         0.03          0.006         -0.001        -12           1.746         0.193         0.148
 39491450      3918379      3             -0.11         0.02          0.004         0.000         -7            1.014         0.125         0.097
 39491450      3918394      2             -0.07         0.01          0.002         0.000         -4            0.570         0.078         0.061
 39491450      3918409      1             -0.04         0.00          0.001         0.000         -2            0.310         0.047         0.037
 39491450      3918424      0             -0.02         0.00          0.001         0.000         -1            0.163         0.027         0.021
 39491450      3918439      0             -0.01         0.00          0.000         0.000         -1            0.083         0.015         0.012
 39491450      3918454      0             -0.01         0.00          0.000         0.000         0             0.041         0.008         0.006
 39491450      3918469      0             0.00          0.00          0.000         0.000         0             0.019         0.004         0.003
 39491450      3918484      0             0.00          0.00          0.000         0.000         0             0.009         0.002         0.002
 39491450      3918499      0             0.00          0.00          0.000         0.000         0             0.004         0.001         0.001
 39491450      3918514      0             0.00          0.00          0.000         0.000         0             0.002         0.000         0.000
 39491450      3918529      0             0.00          0.00          0.000         0.000         0             0.001         0.000         0.000
 39491450      3918544      0             0.00          0.00          0.000         0.000         0             0.000         0.000         0.000
 39491450      3918559      0             0.00          0.00          0.000         0.000         0             0.000         0.000         0.000
 39491460      3917329      0             0.00          0.00          0.000         0.000         0             0.000         0.000         0.000
 39491460      3917344      0             0.00          0.00          0.000         0.000         0             0.000         0.000         0.000
 39491460      3917359      0             0.00          0.00          0.000         0.000         0             0.000         0.000         0.000
 39491460      3917374      0             0.00          0.00          0.000         0.000         0             0.000         0.000         0.000
 39491460      3917389      0             0.00          0.00          0.000         0.000         0             0.000         0.000         0.000
 39491460      3917404      0             0.00          0.00          0.000         0.000         0             0.000         0.000         0.000
 39491460      3917419      0             0.00          0.00          0.000         0.000         0             0.000         0.000         0.000
 39491460      3917434      0             0.00          0.00          0.000         0.000         0             0.000         0.000         0.000
 39491460      3917449      0             0.00          0.00          0.000         0.000         0             0.001         0.000         0.000
 39491460      3917464      0             0.00          0.00          0.000         0.000         0             0.001         0.001         0.001
 39491460      3917479      0             0.00          0.00          0.000         0.000         0             0.002         0.003         0.003
 39491460      3917494      0             0.00          0.00          0.000         0.000         0             0.005         0.006         0.006
 39491460      3917509      0             0.01          0.00          0.000         0.000         1             0.010         0.012         0.011
 39491460      3917524      0             0.02          0.00          0.001         0.000         1             0.019         0.024         0.022
 39491460      3917539      1             0.04          0.00          0.002         0.000         2             0.035         0.045         0.042
 39491460      3917554      2             0.07          0.00          0.003         0.000         4             0.062         0.081         0.075
 39491460      3917569      3             0.13          0.00          0.005         0.000         7             0.105         0.138         0.127
 39491460      3917584      6             0.24          0.00          0.009         -0.001        13            0.168         0.223         0.205
 39491460      3917599      11            0.40          0.00          0.013         -0.002        22            0.251         0.343         0.315
 39491460      3917614      18            0.65          0.00          0.020         -0.003        36            0.350         0.501         0.458
 39491460      3917629      31            1.01          -0.01         0.029         -0.004        56            0.450         0.692         0.631
 39491460      3917644      49            1.51          -0.02         0.038         -0.007        83            0.515         0.901         0.817
 39491460      3917659      77            2.17          -0.03         0.049         -0.011        119           0.493         1.096         0.987
 39491460      3917674      115           2.99          -0.05         0.059         -0.016        164           0.302         1.234         1.098
 39491460      3917689      167           3.94          -0.09         0.067         -0.023        216           -0.156        1.258         1.098
 39491460      3917704      234           4.99          -0.14         0.071         -0.033        273           -0.993        1.110         0.930
 39491460      3917719      317           6.05          -0.20         0.070         -0.044        330           -2.315        0.740         0.549
 39491460      3917734      415           7.05          -0.29         0.061         -0.058        384           -4.201        0.124         -0.070
 39491460      3917749      527           7.86          -0.39         0.046         -0.073        427           -6.686        -0.732        -0.918
 39491460      3917764      650           8.41          -0.51         0.026         -0.089        455           -9.740        -1.780        -1.952
 39491460      3917779      778           8.62          -0.64         0.002         -0.107        465           -13.269       -2.938        -3.093
 39491460      3917794      907           8.47          -0.77         -0.022        -0.124        454           -17.119       -4.103        -4.246
 39491460      3917809      1030          7.96          -0.91         -0.044        -0.140        424           -21.096       -5.171        -5.308
 39491460      3917824      1144          7.16          -1.04         -0.061        -0.155        378           -24.994       -6.052        -6.196
 39491460      3917839      1244          6.16          -1.16         -0.072        -0.168        321           -28.618       -6.692        -6.855
 39491460      3917854      1328          5.04          -1.26         -0.075        -0.179        258           -31.803       -7.075        -7.269
 39491460      3917869      1395          3.92          -1.35         -0.073        -0.187        195           -34.423       -7.224        -7.457
 39491460      3917884      1446          2.88          -1.41         -0.066        -0.193        137           -36.390       -7.189        -7.464
 39491460      3917899      1482          1.95          -1.45         -0.057        -0.197        85            -37.638       -7.036        -7.351
 39491460      3917914      1505          1.17          -1.47         -0.047        -0.199        41            -38.111       -6.832        -7.178
 39491460      3917929      1518          0.52          -1.47         -0.039        -0.200        5             -37.743       -6.633        -6.999
 39491460      3917944      1522          -0.01         -1.44         -0.033        -0.199        -25           -36.452       -6.480        -6.852
 39491460      3917959      1518          -0.49         -1.40         -0.030        -0.198        -52           -34.134       -6.394        -6.758
 39491460      3917974      1507          -0.94         -1.33         -0.030        -0.196        -78           -30.673       -6.378        -6.721
 39491460      3917989      1490          -1.41         -1.23         -0.033        -0.193        -106          -25.965       -6.418        -6.731
 39491460      3918004      1465          -1.94         -1.11         -0.038        -0.190        -137          -19.943       -6.488        -6.765
 39491460      3918019      1431          -2.56         -0.96         -0.044        -0.185        -173          -12.617       -6.550        -6.790
 39491460      3918034      1387          -3.25         -0.78         -0.049        -0.180        -214          -4.113        -6.561        -6.768
 39491460      3918049      1333          -4.01         -0.59         -0.052        -0.173        -258          5.304         -6.475        -6.662
 39491460      3918064      1267          -4.80         -0.38         -0.053        -0.164        -304          15.217        -6.255        -6.436
 39491460      3918079      1189          -5.57         -0.16         -0.050        -0.155        -349          25.080        -5.874        -6.068
 39491460      3918094      1100          -6.27         0.04          -0.043        -0.143        -390          34.264        -5.322        -5.550
 39491460      3918109      1002          -6.84         0.23          -0.032        -0.131        -422          42.132        -4.613        -4.890
 39491460      3918124      896           -7.22         0.38          -0.018        -0.118        -443          48.126        -3.779        -4.118
 39491460      3918139      786           -7.38         0.50          -0.003        -0.104        -451          51.847        -2.872        -3.276
 39491460      3918154      676           -7.30         0.58          0.013         -0.089        -445          53.120        -1.954        -2.419
 39491460      3918169      568           -6.99         0.61          0.028         -0.075        -425          52.013        -1.089        -1.601
 39491460      3918184      467           -6.47         0.61          0.040         -0.062        -393          48.827        -0.332        -0.870
 39491460      3918199      375           -5.81         0.57          0.048         -0.050        -352          44.033        0.277         -0.265
 39491460      3918214      293           -5.04         0.51          0.053         -0.039        -305          38.203        0.717         0.194
 39491460      3918229      224           -4.24         0.44          0.054         -0.030        -256          31.919        0.988         0.505
 39491460      3918244      166           -3.45         0.36          0.051         -0.022        -208          25.702        1.108         0.680
 39491460      3918259      120           -2.71         0.28          0.046         -0.016        -164          19.956        1.105         0.741
 39491460      3918274      84            -2.07         0.21          0.040         -0.011        -125          14.948        1.016         0.718
 39491460      3918289      58            -1.52         0.16          0.033         -0.008        -92           10.805        0.875         0.640
 39491460      3918304      38            -1.08         0.11          0.026         -0.005        -66           7.538         0.712         0.535
 39491460      3918319      25            -0.75         0.07          0.019         -0.003        -45           5.078         0.551         0.422
 39491460      3918334      15            -0.50         0.05          0.014         -0.002        -30           3.303         0.407         0.317
 39491460      3918349      9             -0.32         0.03          0.010         -0.001        -19           2.074         0.288         0.227
 39491460      3918364      6             -0.20         0.02          0.007         -0.001        -12           1.258         0.195         0.155
 39491460      3918379      3             -0.12         0.01          0.004         0.000         -7            0.738         0.127         0.102
 39491460      3918394      2             -0.07         0.01          0.003         0.000         -4            0.417         0.080         0.064
 39491460      3918409      1             -0.04         0.00          0.002         0.000         -2            0.228         0.048         0.039
 39491460      3918424      0             -0.02         0.00          0.001         0.000         -1            0.121         0.028         0.023
 39491460      3918439      0             -0.01         0.00          0.000         0.000         -1            0.061         0.015         0.013
 39491460      3918454      0             -0.01         0.00          0.000         0.000         0             0.030         0.008         0.007
 39491460      3918469      0             0.00          0.00          0.000         0.000         0             0.014         0.004         0.004
 39491460      3918484      0             0.00          0.00          0.000         0.000         0             0.007         0.002         0.002
 39491460      3918499      0             0.00          0.00          0.000         0.000         0             0.003         0.001         0.001
 39491460      3918514      0             0.00          0.00          0.000         0.000         0             0.001         0.000         0.000
 39491460      3918529      0             0.00          0.00          0.000         0.000         0             0.000         0.000         0.000
 39491460      3918544      0             0.00          0.00          0.000         0.000         0             0.000         0.000         0.000
[truncated: 400,208 more chars]
