# Supplementary material for: Adaptive dynamic prediction model of mining subsidence aided by measured data
Source: Sci Rep. 2025 Apr 28;15:14754. doi: 10.1038/s41598-025-99869-x (PMC12037819; doi:10.1038/s41598-025-99869-x)
Supplement: Supplementary file 2 — Supplementary Information 2. [file 41598_2025_99869_MOESM2_ESM.zip › MSDPS/CKPVOUTPUT.txt]

c= 0.0262     k= 1 
���            ����³�ֵ          ʵ���³�ֵ
 1              0                   0 
 2              0                   0 
 3              0                   0 
 4              0                   0 
 5              0                   0 
 6              0                   0 
 7              0                   0 
 8              0                   0 
 9              0                   0 
 10             0                   0 
 11             0                   0 
 12             0                   0 
 13             0                   0 
 14             0                   0 
 15             0                   0 
 16             0                   0 
 17             0                   0 
 18             0                   0 
 19             0                   0 
 20             0                   0 
 21             0                   0 
 22             0                   0 
 23             0                   0 
 24             0                   0 
 25             0                   0 
 26             0                   0 
 27             0                   0 
 28             0                   0 
 29             0                   0 
 30             0                   0 
 31             0                   0 
 32             0                   0 
 33             0                   0 
 34             0                   0 
 35             0                   0 
 36             0                   0 
 37             0                   0 
 38             0                   0 
 39             0                   0 
 40             0                   0 
 41             0                   0 
 42             0                   0 
 43             0                   0 
 44             0                   0 
 45             0                   0 
 46             0                   0 
 47             0                   0 
 48             0                   0 
 49             0                   0 
 50             0                   0 
 51             0                   0 
 52             0                   0 
 53             0                   0 
 54             0                   0 
 55             0                   0 
 56             0                   0 
 57             0                   0 
 58             0                   0 
 59             0                   0 
 60             0                   0 
 61             0                   0 
 62             0                   0 
 63             0                   0 
 64             0                   0 
 65             0                   0 
 66             0                   0 
 67             0                   0 
 68             0                   0 
 69             0                   0 
 70             0                   0 
 71             0                   0 
 72             0                   0 
 73             0                   0 
 74             0                   0 
 75             0                   0 
 76             0                   0 
 77             0                   0 
 78             0                   0 
 79             0                   0 
 80             0                   0 
 81             0                   0 
 82             0                   0 
 83             0                   0 
 84             0                   0 
 85             0                   0 
 86             0                   0 
 87             1                   0 
 88             1                   0 
 89             1                   0 
 90             1                   0 
 91             1                   0 
 92             1                   0 
 93             1                   0 
 94             1                   0 
 95             0                   0 
 96             0                   0 
 97             0                   0 
 98             0                   0 
 99             0                   0 
 100            0                   0 
 101            0                   0 
 102            0                   0 
 103            0                   0 
 104            0                   0 
 105            0                   0 
 106            0                   0 
 107            0                   0 
 108            0                   0 
 109            0                   0 
 110            0                   0 
 111            0                   0 
 112            0                   0 
 113            0                   0 
 114            0                   0 
 115            0                   0 
 116            0                   0 
 117            0                   0 
 118            0                   0 
 119            0                   0 
 120            0                   0 
 121            0                   0 
 122            0                   0 
 123            0                   0 
 124            0                   0 
 125            0                   0 
 126            0                   0 
 127            0                   0 
 128            0                   0 
 129            0                   0 
 130            0                   0 
 131            0                   0 
 132            0                   0 
 133            0                   0 
 134            0                   0 
 135            0                   0 
 136            0                   0 
 137            1                   0 
 138            1                   0 
 139            1                   0 
 140            1                   0 
 141            1                   0 
 142            1                   0 
 143            1                   0 
 144            1                   0 
 145            1                   0 
 146            1                   0 
 147            1                   0 
 148            1                   0 
 149            1                   0 
 150            1                   0 
 151            1                   0 
 152            1                   0 
 153            1                   0 
 154            1                   0 
 155            1                   0 
 156            1                   0 
 157            1                   0 
 158            0                   0 
 159            0                   0 
 160            0                   0 
 161            0                   0 
 162            0                   0 
 163            0                   0 
 164            0                   0 
 165            0                   0 
 166            0                   0 
 167            0                   0 
 168            0                   0 
 169            0                   0 
 170            0                   0 
 171            0                   0 
 172            0                   0 
 173            0                   0 
 174            0                   0 
 175            0                   0 
 176            0                   0 
 177            0                   0 
 178            0                   0 
 179            0                   0 
 180            0                   0 
 181            0                   0 
 182            0                   0 
 183            0                   0 
 184            0                   0 
 185            0                   0 
 186            0                   0 
 187            0                   0 
 188            0                   0 
 189            0                   0 
 190            0                   0 
 191            1                   0 
 192            1                   0 
 193            1                   0 
 194            1                   0 
 195            1                   0 
 196            1                   0 
 197            1                   0 
 198            2                   0 
 199            2                   0 
 200            2                   0 
 201            2                   0 
 202            2                   0 
 203            2                   0 
 204            2                   0 
 205            2                   0 
 206            2                   0 
 207            2                   0 
 208            2                   0 
 209            2                   0 
 210            2                   0 
 211            2                   0 
 212            1                   0 
 213            1                   0 
 214            1                   0 
 215            1                   0 
 216            1                   0 
 217            1                   0 
 218            0                   0 
 219            0                   0 
 220            0                   0 
 221            0                   0 
 222            0                   0 
 223            0                   0 
 224            0                   0 
 225            0                   0 
 226            0                   0 
 227            0                   0 
 228            0                   0 
 229            0                   0 
 230            0                   0 
 231            0                   0 
 232            0                   0 
 233            0                   0 
 234            0                   0 
 235            0                   0 
 236            0                   0 
 237            0                   0 
 238            0                   0 
 239            0                   0 
 240            0                   0 
 241            0                   0 
 242            0                   0 
 243            0                   0 
 244            0                   0 
 245            1                   0 
 246            1                   0 
 247            1                   0 
 248            1                   0 
 249            1                   0 
 250            2                   0 
 251            2                   0 
 252            2                   0 
 253            2                   0 
 254            3                   0 
 255            3                   0 
 256            3                   0 
 257            3                   0 
 258            3                   0 
 259            4                   0 
 260            4                   0 
 261            4                   0 
 262            4                   0 
 263            4                   0 
 264            4                   0 
 265            3                   0 
 266            3                   0 
 267            3                   0 
 268            3                   0 
 269            3                   0 
 270            2                   0 
 271            2                   0 
 272            2                   0 
 273            1                   0 
 274            1                   0 
 275            1                   0 
 276            1                   0 
 277            0                   0 
 278            0                   0 
 279            0                   0 
 280            0                   0 
 281            0                   0 
 282            0                   0 
 283            0                   0 
 284            0                   0 
 285            0                   0 
 286            0                   0 
 287            0                   0 
 288            0                   0 
 289            0                   0 
 290            0                   0 
 291            0                   0 
 292            0                   0 
 293            0                   0 
 294            0                   0 
 295            0                   0 
 296            0                   0 
 297            0                   0 
 298            0                   0 
 299            0                   0 
 300            1                   0 
 301            1                   0 
 302            1                   0 
 303            1                   0 
 304            2                   0 
 305            2                   0 
 306            2                   0 
 307            3                   0 
 308            3                   0 
 309            4                   0 
 310            4                   0 
 311            5                   0 
 312            5                   0 
 313            5                   0 
 314            6                   0 
 315            6                   0 
 316            6                   0 
 317            7                   0 
 318            7                   0 
 319            7                   0 
 320            7                   0 
 321            6                   0 
 322            6                   0 
 323            6                   0 
 324            5                   0 
 325            5                   0 
 326            4                   0 
 327            4                   0 
 328            3                   0 
 329            3                   0 
 330            2                   0 
 331            2                   0 
 332            1                   0 
 333            1                   0 
 334            1                   0 
 335            1                   0 
 336            0                   0 
 337            0                   0 
 338            0                   0 
 339            0                   0 
 340            0                   0 
 341            0                   0 
 342            0                   0 
 343            0                   0 
 344            0                   0 
 345            0                   0 
 346            0                   0 
 347            0                   0 
 348            0                   0 
 349            0                   0 
 350            0                   0 
 351            0                   0 
 352            0                   0 
 353            0                   0 
 354            0                   0 
 355            0                   0 
 356            1                   0 
 357            1                   0 
 358            1                   0 
 359            2                   0 
 360            2                   0 
 361            3                   0 
 362            3                   0 
 363            4                   0 
 364            5                   0 
 365            6                   0 
 366            6                   0 
 367            7                   0 
 368            8                   0 
 369            9                   0 
 370            9                   0 
 371            10                  0 
 372            11                  0 
 373            11                  0 
 374            11                  0 
 375            11                  0 
 376            11                  0 
 377            11                  0 
 378            11                  0 
 379            11                  0 
 380            10                  0 
 381            9                   0 
 382            8                   0 
 383            8                   0 
 384            7                   0 
 385            6                   0 
 386            5                   0 
 387            4                   0 
 388            3                   0 
 389            2                   0 
 390            2                   0 
 391            1                   0 
 392            1                   0 
 393            1                   0 
 394            0                   0 
 395            0                   0 
 396            0                   0 
 397            0                   0 
 398            0                   0 
 399            0                   0 
 400            0                   0 
 401            0                   0 
 402            0                   0 
 403            0                   0 
 404            0                   0 
 405            0                   0 
 406            0                   0 
 407            0                   0 
 408            0                   0 
 409            0                   0 
 410            0                   0 
 411            1                   0 
 412            1                   0 
 413            1                   0 
 414            2                   0 
 415            2                   0 
 416            3                   0 
 417            4                   0 
 418            4                   0 
 419            6                   0 
 420            7                   0 
 421            8                   0 
 422            9                   0 
 423            11                  0 
 424            12                  0 
 425            13                  0 
 426            14                  0 
 427            16                  0 
 428            17                  0 
 429            17                  0 
 430            18                  0 
 431            19                  0 
 432            19                  0 
 433            19                  0 
 434            19                  0 
 435            18                  0 
 436            17                  0 
 437            17                  0 
 438            15                  0 
 439            14                  0 
 440            13                  0 
 441            11                  0 
 442            10                  0 
 443            8                   0 
 444            7                   0 
 445            5                   0 
 446            4                   0 
 447            3                   0 
 448            2                   0 
 449            2                   0 
 450            1                   0 
 451            1                   0 
 452            1                   0 
 453            0                   0 
 454            0                   0 
 455            0                   0 
 456            0                   0 
 457            0                   0 
 458            0                   0 
 459            0                   0 
 460            0                   0 
 461            0                   0 
 462            0                   0 
 463            0                   0 
 464            0                   0 
 465            0                   0 
 466            0                   0 
 467            1                   0 
 468            1                   0 
 469            1                   0 
 470            2                   0 
 471            2                   0 
 472            3                   0 
 473            4                   0 
 474            6                   0 
 475            7                   0 
 476            9                   0 
 477            11                  0 
 478            13                  0 
 479            15                  0 
 480            17                  0 
 481            19                  0 
 482            21                  0 
 483            23                  0 
 484            25                  0 
 485            27                  0 
 486            28                  0 
 487            29                  0 
 488            30                  0 
 489            30                  0 
 490            31                  0 
 491            30                  0 
 492            29                  0 
 493            28                  0 
 494            27                  0 
 495            25                  0 
 496            23                  0 
 497            20                  0 
 498            18                  0 
 499            15                  0 
 500            13                  0 
 501            11                  0 
 502            9                   0 
 503            7                   0 
 504            5                   0 
 505            4                   0 
 506            3                   0 
 507            2                   0 
 508            1                   0 
 509            1                   0 
 510            1                   0 
 511            0                   0 
 512            0                   0 
 513            0                   0 
 514            0                   0 
 515            0                   0 
 516            0                   0 
 517            0                   0 
 518            0                   0 
 519            0                   0 
 520            0                   0 
 521            0                   0 
 522            0                   0 
 523            1                   0 
 524            1                   0 
 525            1                   0 
 526            2                   0 
 527            3                   0 
 528            4                   0 
 529            5                   0 
 530            7                   0 
 531            9                   0 
 532            11                  0 
 533            14                  0 
 534            17                  0 
 535            20                  0 
 536            23                  0 
 537            27                  0 
 538            30                  0 
 539            33                  0 
 540            37                  0 
 541            40                  0 
 542            42                  0 
 543            44                  0 
 544            46                  0 
 545            47                  0 
 546            48                  0 
 547            48                  0 
 548            47                  0 
 549            46                  0 
 550            44                  0 
 551            42                  0 
 552            39                  0 
 553            36                  0 
 554            32                  0 
 555            28                  0 
 556            24                  0 
 557            20                  0 
 558            17                  0 
 559            13                  0 
 560            10                  0 
 561            8                   0 
 562            6                   0 
 563            4                   0 
 564            3                   0 
 565            2                   0 
 566            1                   0 
 567            1                   0 
 568            1                   0 
 569            0                   0 
 570            0                   0 
 571            0                   0 
 572            0                   0 
 573            0                   0 
 574            0                   0 
 575            0                   0 
 576            0                   0 
 577            0                   0 
 578            0                   0 
 579            1                   0 
 580            1                   0 
 581            1                   0 
 582            2                   0 
 583            3                   0 
 584            4                   0 
 585            6                   0 
 586            8                   0 
 587            11                  0 
 588            14                  0 
 589            17                  0 
 590            21                  0 
 591            26                  0 
 592            30                  0 
 593            36                  0 
 594            41                  0 
 595            46                  0 
 596            51                  0 
 597            56                  0 
 598            60                  0 
 599            64                  0 
 600            67                  0 
 601            70                  0 
 602            72                  0 
 603            73                  0 
 604            73                  0 
 605            72                  0 
 606            70                  0 
 607            67                  0 
 608            64                  0 
 609            59                  0 
 610            54                  0 
 611            49                  0 
 612            43                  0 
 613            37                  0 
 614            31                  0 
 615            25                  0 
 616            20                  0 
 617            16                  0 
 618            12                  0 
 619            9                   0 
 620            6                   0 
 621            4                   0 
 622            3                   0 
 623            2                   0 
 624            1                   0 
 625            1                   0 
 626            0                   0 
 627            0                   0 
 628            0                   0 
 629            0                   0 
 630            0                   0 
 631            0                   0 
 632            0                   0 
 633            0                   0 
 634            0                   0 
 635            0                   0 
 636            1                   0 
 637            1                   0 
 638            2                   0 
 639            3                   0 
 640            4                   0 
 641            6                   0 
 642            9                   0 
 643            12                  0 
 644            15                  0 
 645            20                  0 
 646            25                  0 
 647            31                  0 
 648            38                  0 
 649            45                  0 
 650            52                  0 
 651            60                  0 
 652            68                  0 
 653            75                  0 
 654            82                  0 
 655            89                  0 
 656            94                  0 
 657            99                  0 
 658            103                 0 
 659            106                 0 
 660            107                 0 
 661            107                 0 
 662            106                 0 
 663            103                 0 
 664            99                  0 
 665            94                  0 
 666            87                  0 
 667            80                  0 
 668            72                  0 
 669            63                  0 
 670            54                  0 
 671            45                  0 
 672            37                  0 
 673            30                  0 
 674            23                  0 
 675            18                  0 
 676            13                  0 
 677            9                   0 
 678            7                   0 
 679            4                   0 
 680            3                   0 
 681            2                   0 
 682            1                   0 
 683            1                   0 
 684            0                   0 
 685            0                   0 
 686            0                   0 
 687            0                   0 
 688            0                   0 
 689            0                   0 
 690            0                   0 
 691            0                   0 
 692            1                   0 
 693            1                   0 
 694            2                   0 
 695            3                   0 
 696            4                   0 
 697            6                   0 
 698            9                   0 
 699            12                  0 
 700            17                  0 
 701            22                  0 
 702            29                  0 
 703            36                  0 
 704            45                  0 
 705            54                  0 
 706            64                  0 
 707            75                  0 
 708            86                  0 
 709            97                  0 
 710            107                 0 
 711            117                 0 
 712            127                 0 
 713            135                 0 
 714            142                 0 
 715            147                 0 
 716            151                 0 
 717            153                 0 
 718            153                 0 
 719            151                 0 
 720            148                 0 
 721            142                 0 
 722            134                 0 
 723            125                 0 
 724            114                 0 
 725            102                 0 
 726            90                  0 
 727            77                  0 
 728            65                  0 
 729            53                  0 
 730            43                  0 
 731            33                  0 
 732            25                  0 
 733            19                  0 
 734            13                  0 
 735            9                   0 
 736            6                   0 
 737            4                   0 
 738            3                   0 
 739            2                   0 
 740            1                   0 
 741            1                   0 
 742            0                   0 
 743            0                   0 
 744            0                   0 
 745            0                   0 
 746            0                   0 
 747            0                   0 
 748            1                   0 
 749            1                   0 
 750            2                   0 
 751            2                   0 
 752            4                   0 
 753            6                   0 
 754            9                   0 
 755            12                  0 
 756            17                  0 
 757            23                  0 
 758            31                  0 
 759            40                  0 
 760            50                  0 
 761            62                  0 
 762            75                  0 
 763            89                  0 
 764            104                 0 
 765            119                 0 
 766            134                 0 
 767            149                 0 
 768            163                 0 
 769            176                 0 
 770            187                 0 
 771            197                 0 
 772            205                 0 
 773            210                 0 
 774            213                 0 
 775            213                 0 
 776            210                 0 
 777            205                 0 
 778            197                 0 
 779            186                 0 
 780            173                 0 
 781            158                 0 
 782            142                 0 
 783            125                 0 
 784            107                 0 
 785            90                  0 
 786            74                  0 
 787            59                  0 
 788            46                  0 
 789            35                  0 
 790            26                  0 
 791            19                  0 
 792            13                  0 
 793            9                   0 
 794            6                   0 
 795            4                   0 
 796            2                   0 
 797            1                   0 
 798            1                   0 
 799            0                   0 
 800            0                   0 
 801            0                   0 
 802            0                   0 
 803            0                   0 
 804            0                   0 
 805            1                   0 
 806            1                   0 
 807            2                   0 
 808            3                   0 
 809            5                   0 
 810            8                   0 
 811            12                  0 
 812            16                  0 
 813            23                  0 
 814            31                  0 
 815            41                  0 
 816            53                  0 
 817            68                  0 
 818            83                  0 
 819            101                 0 
 820            120                 0 
 821            140                 0 
 822            160                 0 
 823            181                 0 
 824            201                 0 
 825            220                 0 
 826            237                 0 
 827            252                 0 
 828            265                 0 
 829            275                 0 
 830            283                 0 
 831            286                 0 
 832            287                 0 
 833            283                 0 
 834            276                 0 
 835            265                 0 
 836            251                 0 
 837            233                 0 
 838            213                 0 
 839            191                 0 
 840            168                 0 
 841            145                 0 
 842            121                 0 
 843            100                 0 
 844            80                  0 
 845            62                  0 
 846            47                  0 
 847            35                  0 
 848            25                  0 
 849            17                  0 
 850            12                  0 
 851            8                   0 
 852            5                   0 
 853            3                   0 
 854            2                   0 
 855            1                   0 
 856            0                   0 
 857            0                   0 
 858            0                   0 
 859            0                   0 
 860            0                   0 
 861            1                   0 
 862            1                   0 
 863            2                   0 
 864            3                   0 
 865            4                   0 
 866            7                   0 
 867            10                  0 
 868            15                  0 
 869            21                  0 
 870            30                  0 
 871            41                  0 
 872            54                  0 
 873            70                  0 
 874            88                  0 
 875            109                 0 
 876            132                 0 
 877            157                 0 
 878            183                 0 
 879            210                 0 
 880            236                 0 
 881            262                 0 
 882            287                 0 
 883            310                 0 
 884            330                 0 
 885            347                 0 
 886            360                 0 
 887            369                 0 
 888            374                 0 
 889            375                 0 
 890            370                 0 
 891            361                 0 
 892            346                 0 
 893            328                 0 
 894            305                 0 
 895            279                 0 
 896            250                 0 
 897            220                 0 
 898            189                 0 
 899            159                 0 
 900            130                 0 
 901            104                 0 
 902            81                  0 
 903            62                  0 
 904            45                  0 
 905            33                  0 
 906            23                  0 
 907            15                  0 
 908            10                  0 
 909            6                   0 
 910            4                   0 
 911            2                   0 
 912            1                   0 
 913            0                   0 
 914            0                   0 
 915            0                   0 
 916            0                   0 
 917            0                   0 
 918            1                   0 
 919            1                   0 
 920            2                   0 
 921            3                   0 
 922            5                   0 
 923            9                   0 
 924            13                  0 
 925            19                  0 
 926            27                  0 
 927            38                  0 
 928            52                  0 
 929            68                  0 
 930            88                  0 
 931            112                 0 
 932            138                 0 
 933            167                 0 
 934            199                 0 
 935            232                 0 
 936            266                 0 
 937            300                 0 
 938            332                 0 
 939            364                 0 
 940            392                 0 
 941            418                 0 
 942            439                 0 
 943            456                 0 
 944            468                 0 
 945            475                 0 
 946            475                 0 
 947            469                 0 
 948            457                 0 
 949            439                 0 
 950            416                 0 
 951            387                 0 
 952            353                 0 
 953            317                 0 
 954            278                 0 
 955            239                 0 
 956            201                 0 
 957            165                 0 
 958            132                 0 
 959            103                 0 
 960            78                  0 
 961            58                  0 
 962            41                  0 
 963            29                  0 
 964            19                  0 
 965            13                  0 
 966            8                   0 
 967            5                   0 
 968            3                   0 
 969            2                   0 
 970            0                   0 
 971            0                   0 
 972            0                   0 
 973            0                   0 
 974            0                   0 
 975            1                   0 
 976            2                   0 
 977            3                   0 
 978            4                   0 
 979            7                   0 
 980            10                  0 
 981            16                  0 
 982            23                  0 
 983            33                  0 
 984            47                  0 
 985            63                  0 
 986            84                  0 
 987            109                 0 
 988            137                 0 
 989            170                 0 
 990            206                 0 
 991            245                 0 
 992            285                 0 
 993            327                 0 
 994            368                 0 
 995            409                 0 
 996            447                 0 
 997            483                 0 
 998            514                 0 
 999            541                 0 
 1000           561                 0 
 1001           576                 0 
 1002           584                 0 
 1003           584                 0 
 1004           577                 0 
 1005           563                 0 
 1006           540                 0 
 1007           511                 0 
 1008           476                 0 
 1009           435                 0 
 1010           390                 0 
 1011           342                 0 
 1012           294                 0 
 1013           247                 0 
 1014           203                 0 
 1015           162                 0 
 1016           126                 0 
 1017           96                  0 
 1018           71                  0 
 1019           51                  0 
 1020           35                  0 
 1021           24                  0 
 1022           16                  0 
 1023           10                  0 
 1024           6                   0 
 1025           4                   0 
 1026           2                   0 
 1027           0                   0 
 1028           0                   0 
 1029           0                   0 
 1030           0                   0 
 1031           1                   0 
 1032           1                   0 
 1033           2                   0 
 1034           3                   0 
 1035           5                   0 
 1036           8                   0 
 1037           12                  0 
 1038           19                  0 
 1039           28                  0 
 1040           40                  0 
 1041           56                  0 
 1042           75                  0 
 1043           100                 0 
 1044           130                 0 
 1045           164                 0 
 1046           203                 0 
 1047           246                 0 
 1048           292                 0 
 1049           340                 0 
 1050           390                 0 
 1051           440                 0 
 1052           488                 0 
 1053           534                 0 
 1054           576                 0 
 1055           614                 0 
 1056           645                 0 
 1057           670                 0 
 1058           688                 0 
 1059           697                 0 
 1060           698                 0 
 1061           689                 0 
 1062           672                 0 
 1063           645                 0 
 1064           610                 0 
 1065           568                 0 
 1066           519                 0 
 1067           465                 0 
 1068           409                 0 
 1069           351                 0 
 1070           295                 0 
 1071           242                 0 
 1072           194                 0 
 1073           151                 0 
 1074           114                 0 
 1075           84                  0 
 1076           60                  0 
 1077           42                  0 
 1078           28                  0 
 1079           19                  0 
 1080           12                  0 
 1081           7                   0 
 1082           4                   0 
 1083           3                   0 
 1084           0                   0 
 1085           0                   0 
 1086           0                   0 
 1087           0                   0 
 1088           1                   0 
 1089           1                   0 
 1090           2                   0 
 1091           3                   0 
 1092           6                   0 
 1093           9                   0 
 1094           14                  0 
 1095           22                  0 
 1096           32                  0 
 1097           46                  0 
 1098           64                  0 
 1099           87                  0 
 1100           116                 0 
 1101           150                 0 
 1102           190                 0 
 1103           235                 0 
 1104           284                 0 
 1105           338                 0 
 1106           394                 0 
 1107           452                 0 
 1108           509                 0 
 1109           565                 0 
 1110           618                 0 
 1111           667                 0 
 1112           711                 0 
 1113           747                 0 
 1114           776                 0 
 1115           796                 0 
 1116           807                 0 
 1117           808                 0 
 1118           798                 0 
 1119           778                 0 
 1120           747                 0 
 1121           707                 0 
 1122           658                 0 
 1123           601                 0 
 1124           539                 0 
 1125           473                 0 
 1126           407                 0 
 1127           342                 0 
 1128           280                 0 
 1129           224                 0 
 1130           174                 0 
 1131           132                 0 
 1132           97                  0 
 1133           70                  0 
 1134           49                  0 
 1135           33                  0 
 1136           22                  0 
 1137           14                  0 
 1138           8                   0 
 1139           5                   0 
 1140           3                   0 
 1141           0                   0 
 1142           0                   0 
 1143           0                   0 
 1144           0                   0 
 1145           1                   0 
 1146           1                   0 
 1147           2                   0 
 1148           4                   0 
 1149           6                   0 
 1150           10                  0 
 1151           16                  0 
 1152           24                  0 
 1153           36                  0 
 1154           52                  0 
 1155           72                  0 
 1156           98                  0 
 1157           130                 0 
 1158           168                 0 
 1159           213                 0 
 1160           264                 0 
 1161           319                 0 
 1162           380                 0 
 1163           443                 0 
 1164           507                 0 
 1165           572                 0 
 1166           635                 0 
 1167           695                 0 
 1168           750                 0 
 1169           799                 0 
 1170           840                 0 
 1171           872                 0 
 1172           895                 0 
 1173           907                 0 
 1174           908                 0 
 1175           897                 0 
 1176           874                 0 
 1177           840                 0 
 1178           794                 0 
 1179           739                 0 
 1180           675                 0 
 1181           605                 0 
 1182           532                 0 
 1183           457                 0 
 1184           384                 0 
 1185           315                 0 
 1186           251                 0 
 1187           196                 0 
 1188           148                 0 
 1189           109                 0 
 1190           78                  0 
 1191           54                  0 
 1192           37                  0 
 1193           24                  0 
 1194           15                  0 
 1195           9                   0 
 1196           6                   0 
 1197           3                   0 
 1198           0                   0 
 1199           0                   0 
 1200           0                   0 
 1201           0                   0 
 1202           1                   0 
 1203           1                   0 
 1204           2                   0 
 1205           4                   0 
 1206           7                   0 
 1207           11                  0 
 1208           18                  0 
 1209           27                  0 
 1210           39                  0 
 1211           56                  0 
 1212           78                  0 
 1213           107                 0 
 1214           141                 0 
 1215           183                 0 
 1216           232                 0 
 1217           287                 0 
 1218           348                 0 
 1219           414                 0 
 1220           482                 0 
 1221           553                 0 
 1222           624                 0 
 1223           692                 0 
 1224           757                 0 
 1225           817                 0 
 1226           871                 0 
 1227           915                 0 
 1228           951                 0 
 1229           976                 0 
 1230           989                 0 
 1231           990                 0 
 1232           978                 0 
 1233           953                 0 
 1234           915                 0 
 1235           866                 0 
 1236           805                 0 
 1237           736                 0 
 1238           660                 0 
 1239           579                 0 
 1240           498                 0 
 1241           418                 0 
 1242           343                 0 
 1243           274                 0 
 1244           213                 0 
 1245           162                 0 
 1246           119                 0 
 1247           85                  0 
 1248           59                  0 
 1249           40                  0 
 1250           26                  0 
 1251           17                  0 
 1252           10                  0 
 1253           6                   0 
 1254           4                   0 
 1255           0                   0 
 1256           0                   0 
 1257           0                   0 
 1258           0                   0 
 1259           1                   0 
 1260           1                   0 
 1261           3                   0 
 1262           4                   0 
 1263           7                   0 
 1264           12                  0 
 1265           18                  0 
 1266           28                  0 
 1267           41                  0 
 1268           59                  0 
 1269           83                  0 
 1270           113                 0 
 1271           149                 0 
 1272           194                 0 
 1273           245                 0 
 1274           303                 0 
 1275           368                 0 
 1276           437                 0 
 1277           510                 0 
 1278           585                 0 
 1279           659                 0 
 1280           732                 0 
 1281           801                 0 
 1282           864                 0 
 1283           920                 0 
 1284           968                 0 
 1285           1005                0 
 1286           1032                0 
 1287           1046                0 
 1288           1047                0 
 1289           1034                0 
 1290           1008                0 
 1291           968                 0 
 1292           916                 0 
 1293           852                 0 
 1294           778                 0 
 1295           698                 0 
 1296           613                 0 
 1297           526                 0 
 1298           442                 0 
 1299           362                 0 
 1300           289                 0 
 1301           225                 0 
 1302           171                 0 
 1303           126                 0 
 1304           90                  0 
 1305           62                  0 
 1306           42                  0 
 1307           28                  0 
 1308           17                  0 
 1309           11                  0 
 1310           6                   0 
 1311           4                   0 
 1312           0                   0 
 1313           0                   0 
 1314           0                   0 
 1315           0                   0 
 1316           1                   0 
 1317           2                   0 
 1318           3                   0 
 1319           5                   0 
 1320           8                   0 
 1321           12                  0 
 1322           19                  0 
 1323           29                  0 
 1324           42                  0 
 1325           61                  0 
 1326           85                  0 
 1327           115                 0 
 1328           153                 0 
 1329           198                 0 
 1330           251                 0 
 1331           311                 0 
 1332           377                 0 
 1333           448                 0 
 1334           523                 0 
 1335           600                 0 
 1336           676                 0 
 1337           751                 0 
 1338           821                 0 
 1339           886                 0 
 1340           944                 0 
 1341           993                 0 
 1342           1031                0 
 1343           1058                0 
 1344           1072                0 
 1345           1073                0 
 1346           1060                0 
 1347           1034                0 
 1348           993                 0 
 1349           939                 0 
 1350           874                 0 
 1351           798                 0 
 1352           715                 0 
 1353           628                 0 
 1354           540                 0 
 1355           453                 0 
 1356           371                 0 
 1357           297                 0 
 1358           231                 0 
 1359           175                 0 
 1360           129                 0 
 1361           92                  0 
 1362           64                  0 
 1363           43                  0 
 1364           28                  0 
 1365           18                  0 
 1366           11                  0 
 1367           7                   0 
 1368           4                   0 
 1369           0                   0 
 1370           0                   0 
 1371           0                   0 
 1372           0                   0 
 1373           1                   0 
 1374           2                   0 
 1375           3                   0 
 1376           5                   0 
 1377           7                   0 
 1378           12                  0 
 1379           19                  0 
 1380           28                  0 
 1381           42                  0 
 1382           60                  0 
 1383           84                  0 
 1384           115                 0 
 1385           152                 0 
 1386           197                 0 
 1387           250                 0 
 1388           309                 0 
 1389           375                 0 
 1390           446                 0 
 1391           520                 0 
 1392           596                 0 
 1393           672                 0 
 1394           747                 0 
 1395           817                 0 
 1396           882                 0 
 1397           939                 0 
 1398           988                 0 
 1399           1026                0 
 1400           1053                0 
 1401           1067                0 
 1402           1068                0 
 1403           1055                0 
 1404           1028                0 
 1405           988                 0 
 1406           934                 0 
 1407           869                 0 
 1408           794                 0 
 1409           712                 0 
 1410           625                 0 
 1411           537                 0 
 1412           451                 0 
 1413           369                 0 
 1414           295                 0 
 1415           229                 0 
 1416           174                 0 
 1417           128                 0 
 1418           91                  0 
 1419           63                  0 
 1420           43                  0 
 1421           28                  0 
 1422           18                  0 
 1423           11                  0 
 1424           6                   0 
 1425           4                   0 
 1426           0                   0 
 1427           0                   0 
 1428           0                   0 
 1429           0                   0 
 1430           1                   0 
 1431           1                   0 
 1432           3                   0 
 1433           4                   0 
 1434           7                   0 
 1435           12                  0 
 1436           18                  0 
 1437           27                  0 
 1438           40                  0 
 1439           58                  0 
 1440           81                  0 
 1441           110                 0 
 1442           147                 0 
 1443           190                 0 
 1444           241                 0 
 1445           298                 0 
 1446           362                 0 
 1447           430                 0 
 1448           502                 0 
 1449           575                 0 
 1450           648                 0 
 1451           720                 0 
 1452           788                 0 
 1453           850                 0 
 1454           906                 0 
 1455           953                 0 
 1456           990                 0 
 1457           1015                0 
 1458           1029                0 
 1459           1030                0 
 1460           1018                0 
 1461           992                 0 
 1462           953                 0 
 1463           901                 0 
 1464           838                 0 
 1465           766                 0 
 1466           686                 0 
 1467           603                 0 
 1468           518                 0 
 1469           434                 0 
 1470           356                 0 
 1471           284                 0 
 1472           221                 0 
 1473           167                 0 
 1474           123                 0 
 1475           88                  0 
 1476           61                  0 
 1477           41                  0 
 1478           27                  0 
 1479           17                  0 
 1480           10                  0 
 1481           6                   0 
 1482           4                   0 
 1483           0                   0 
 1484           0                   0 
 1485           0                   0 
 1486           0                   0 
 1487           1                   0 
 1488           1                   0 
 1489           2                   0 
 1490           4                   0 
 1491           7                   0 
 1492           11                  0 
 1493           17                  0 
 1494           26                  0 
 1495           38                  0 
 1496           54                  0 
 1497           76                  0 
 1498           103                 0 
 1499           137                 0 
 1500           178                 0 
 1501           225                 0 
 1502           279                 0 
 1503           338                 0 
 1504           402                 0 
 1505           469                 0 
 1506           538                 0 
 1507           606                 0 
 1508           673                 0 
 1509           737                 0 
 1510           795                 0 
 1511           847                 0 
 1512           891                 0 
 1513           925                 0 
 1514           950                 0 
 1515           962                 0 
 1516           963                 0 
 1517           952                 0 
 1518           928                 0 
 1519           891                 0 
 1520           843                 0 
 1521           784                 0 
 1522           716                 0 
 1523           642                 0 
 1524           564                 0 
 1525           484                 0 
 1526           406                 0 
 1527           333                 0 
 1528           266                 0 
 1529           207                 0 
 1530           156                 0 
 1531           115                 0 
 1532           82                  0 
 1533           57                  0 
 1534           38                  0 
 1535           25                  0 
 1536           16                  0 
 1537           10                  0 
 1538           6                   0 
 1539           3                   0 
 1540           0                   0 
 1541           0                   0 
 1542           0                   0 
 1543           0                   0 
 1544           1                   0 
 1545           1                   0 
 1546           2                   0 
 1547           4                   0 
 1548           6                   0 
 1549           10                  0 
 1550           15                  0 
 1551           23                  0 
 1552           34                  0 
 1553           49                  0 
 1554           68                  0 
 1555           93                  0 
 1556           124                 0 
 1557           161                 0 
 1558           204                 0 
 1559           252                 0 
 1560           306                 0 
 1561           364                 0 
 1562           425                 0 
 1563           487                 0 
 1564           550                 0 
 1565           610                 0 
 1566           668                 0 
 1567           721                 0 
 1568           768                 0 
 1569           808                 0 
 1570           839                 0 
 1571           861                 0 
 1572           873                 0 
 1573           873                 0 
 1574           863                 0 
 1575           841                 0 
 1576           808                 0 
 1577           764                 0 
 1578           711                 0 
 1579           649                 0 
 1580           582                 0 
 1581           511                 0 
 1582           439                 0 
 1583           368                 0 
 1584           301                 0 
 1585           241                 0 
 1586           187                 0 
 1587           141                 0 
 1588           104                 0 
 1589           74                  0 
 1590           52                  0 
 1591           35                  0 
 1592           23                  0 
 1593           14                  0 
 1594           9                   0 
 1595           5                   0 
 1596           3                   0 
 1597           0                   0 
 1598           0                   0 
 1599           0                   0 
 1600           0                   0 
 1601           1                   0 
 1602           1                   0 
 1603           2                   0 
 1604           3                   0 
 1605           5                   0 
 1606           9                   0 
 1607           13                  0 
 1608           20                  0 
 1609           30                  0 
 1610           43                  0 
 1611           60                  0 
 1612           82                  0 
 1613           109                 0 
 1614           141                 0 
 1615           179                 0 
 1616           222                 0 
 1617           269                 0 
 1618           320                 0 
 1619           373                 0 
 1620           428                 0 
 1621           483                 0 
 1622           536                 0 
 1623           587                 0 
 1624           634                 0 
 1625           675                 0 
 1626           710                 0 
 1627           737                 0 
 1628           757                 0 
 1629           767                 0 
 1630           768                 0 
 1631           758                 0 
 1632           739                 0 
 1633           710                 0 
 1634           671                 0 
 1635           625                 0 
 1636           571                 0 
 1637           511                 0 
 1638           449                 0 
 1639           385                 0 
 1640           323                 0 
 1641           265                 0 
 1642           211                 0 
 1643           164                 0 
 1644           124                 0 
 1645           91                  0 
 1646           65                  0 
 1647           45                  0 
 1648           30                  0 
 1649           20                  0 
 1650           13                  0 
 1651           8                   0 
 1652           5                   0 
 1653           3                   0 
 1654           0                   0 
 1655           0                   0 
 1656           0                   0 
 1657           0                   0 
 1658           0                   0 
 1659           1                   0 
 1660           2                   0 
 1661           3                   0 
 1662           4                   0 
 1663           7                   0 
 1664           11                  0 
 1665           17                  0 
 1666           25                  0 
 1667           37                  0 
 1668           51                  0 
 1669           70                  0 
 1670           93                  0 
 1671           120                 0 
 1672           152                 0 
 1673           189                 0 
 1674           229                 0 
 1675           272                 0 
 1676           318                 0 
 1677           365                 0 
 1678           411                 0 
 1679           457                 0 
 1680           500                 0 
 1681           539                 0 
 1682           575                 0 
 1683           604                 0 
 1684           628                 0 
 1685           644                 0 
 1686           653                 0 
 1687           654                 0 
 1688           646                 0 
 1689           629                 0 
 1690           605                 0 
 1691           572                 0 
 1692           532                 0 
 1693           486                 0 
 1694           435                 0 
 1695           382                 0 
 1696           328                 0 
 1697           275                 0 
 1698           225                 0 
 1699           180                 0 
 1700           140                 0 
 1701           106                 0 
 1702           78                  0 
 1703           55                  0 
 1704           38                  0 
 1705           26                  0 
 1706           17                  0 
 1707           11                  0 
 1708           7                   0 
 1709           4                   0 
 1710           2                   0 
 1711           0                   0 
 1712           0                   0 
 1713           0                   0 
 1714           0                   0 
 1715           0                   0 
 1716           1                   0 
 1717           1                   0 
 1718           2                   0 
 1719           4                   0 
 1720           6                   0 
 1721           9                   0 
 1722           14                  0 
 1723           21                  0 
 1724           30                  0 
 1725           42                  0 
 1726           57                  0 
 1727           76                  0 
 1728           99                  0 
 1729           126                 0 
 1730           156                 0 
 1731           189                 0 
 1732           225                 0 
 1733           262                 0 
 1734           301                 0 
 1735           339                 0 
 1736           377                 0 
 1737           412                 0 
 1738           445                 0 
 1739           474                 0 
 1740           499                 0 
 1741           518                 0 
 1742           531                 0 
 1743           539                 0 
 1744           539                 0 
 1745           533                 0 
 1746           519                 0 
 1747           499                 0 
 1748           472                 0 
 1749           439                 0 
 1750           401                 0 
 1751           359                 0 
 1752           315                 0 
 1753           271                 0 
 1754           227                 0 
 1755           186                 0 
 1756           148                 0 
 1757           115                 0 
 1758           87                  0 
 1759           64                  0 
 1760           46                  0 
 1761           32                  0 
 1762           21                  0 
 1763           14                  0 
 1764           9                   0 
 1765           5                   0 
 1766           3                   0 
 1767           2                   0 
 1768           0                   0 
 1769           0                   0 
 1770           0                   0 
 1771           0                   0 
 1772           0                   0 
 1773           1                   0 
 1774           1                   0 
 1775           2                   0 
 1776           3                   0 
 1777           5                   0 
 1778           7                   0 
 1779           11                  0 
 1780           17                  0 
 1781           24                  0 
 1782           34                  0 
 1783           46                  0 
 1784           61                  0 
 1785           79                  0 
 1786           100                 0 
 1787           124                 0 
 1788           151                 0 
 1789           179                 0 
 1790           209                 0 
 1791           240                 0 
 1792           271                 0 
 1793           301                 0 
 1794           329                 0 
 1795           356                 0 
 1796           379                 0 
 1797           398                 0 
 1798           414                 0 
 1799           425                 0 
 1800           430                 0 
 1801           431                 0 
 1802           426                 0 
 1803           415                 0 
 1804           399                 0 
 1805           377                 0 
 1806           351                 0 
 1807           320                 0 
 1808           287                 0 
 1809           252                 0 
 1810           216                 0 
 1811           181                 0 
 1812           148                 0 
 1813           118                 0 
 1814           92                  0 
 1815           69                  0 
 1816           51                  0 
 1817           36                  0 
 1818           25                  0 
 1819           17                  0 
 1820           11                  0 
 1821           7                   0 
 1822           4                   0 
 1823           3                   0 
 1824           1                   0 
 1825           0                   0 
 1826           0                   0 
 1827           0                   0 
 1828           0                   0 
 1829           0                   0 
 1830           0                   0 
 1831           1                   0 
 1832           1                   0 
 1833           2                   0 
 1834           4                   0 
 1835           6                   0 
 1836           9                   0 
 1837           13                  0 
 1838           19                  0 
 1839           26                  0 
 1840           35                  0 
 1841           47                  0 
 1842           61                  0 
 1843           78                  0 
 1844           96                  0 
 1845           117                 0 
 1846           139                 0 
 1847           162                 0 
 1848           186                 0 
 1849           210                 0 
 1850           233                 0 
 1851           255                 0 
 1852           275                 0 
 1853           293                 0 
 1854           308                 0 
 1855           320                 0 
 1856           329                 0 
 1857           333                 0 
 1858           333                 0 
 1859           329                 0 
 1860           321                 0 
 1861           308                 0 
 1862           292                 0 
 1863           271                 0 
 1864           248                 0 
 1865           222                 0 
 1866           195                 0 
 1867           167                 0 
 1868           140                 0 
 1869           115                 0 
 1870           92                  0 
 1871           71                  0 
 1872           54                  0 
 1873           39                  0 
 1874           28                  0 
 1875           19                  0 
 1876           13                  0 
 1877           9                   0 
 1878           5                   0 
 1879           3                   0 
 1880           2                   0 
 1881           1                   0 
 1882           0                   0 
 1883           0                   0 
 1884           0                   0 
 1885           0                   0 
 1886           0                   0 
 1887           0                   0 
 1888           1                   0 
 1889           1                   0 
 1890           2                   0 
 1891           3                   0 
 1892           4                   0 
 1893           7                   0 
 1894           10                  0 
 1895           14                  0 
 1896           19                  0 
 1897           27                  0 
 1898           35                  0 
 1899           46                  0 
 1900           58                  0 
 1901           72                  0 
 1902           87                  0 
 1903           104                 0 
 1904           121                 0 
 1905           139                 0 
 1906           157                 0 
 1907           175                 0 
 1908           191                 0 
 1909           206                 0 
 1910           220                 0 
 1911           231                 0 
 1912           240                 0 
 1913           246                 0 
 1914           250                 0 
 1915           250                 0 
 1916           247                 0 
 1917           241                 0 
 1918           231                 0 
 1919           219                 0 
 1920           203                 0 
 1921           186                 0 
 1922           166                 0 
 1923           146                 0 
 1924           125                 0 
 1925           105                 0 
 1926           86                  0 
 1927           69                  0 
 1928           53                  0 
 1929           40                  0 
 1930           30                  0 
 1931           21                  0 
 1932           15                  0 
 1933           10                  0 
 1934           6                   0 
 1935           4                   0 
 1936           2                   0 
 1937           1                   0 
 1938           1                   0 
 1939           0                   0 
 1940           0                   0 
 1941           0                   0 
 1942           0                   0 
 1943           0                   0 
 1944           0                   0 
 1945           0                   0 
 1946           1                   0 
 1947           1                   0 
 1948           2                   0 
 1949           3                   0 
 1950           5                   0 
 1951           7                   0 
 1952           10                  0 
 1953           14                  0 
 1954           19                  0 
 1955           26                  0 
 1956           33                  0 
 1957           42                  0 
 1958           52                  0 
 1959           63                  0 
 1960           75                  0 
 1961           88                  0 
 1962           101                 0 
 1963           114                 0 
 1964           127                 0 
 1965           139                 0 
 1966           150                 0 
 1967           159                 0 
 1968           168                 0 
 1969           174                 0 
 1970           179                 0 
 1971           181                 0 
 1972           181                 0 
 1973           179                 0 
 1974           175                 0 
 1975           168                 0 
 1976           159                 0 
 1977           147                 0 
 1978           135                 0 
 1979           121                 0 
 1980           106                 0 
 1981           91                  0 
 1982           76                  0 
 1983           62                  0 
 1984           50                  0 
 1985           39                  0 
 1986           29                  0 
 1987           21                  0 
 1988           15                  0 
 1989           11                  0 
 1990           7                   0 
 1991           5                   0 
 1992           3                   0 
 1993           2                   0 
 1994           1                   0 
 1995           1                   0 
 1996           0                   0 
 1997           0                   0 
 1998           0                   0 
 1999           0                   0 
 2000           0                   0 
 2001           0                   0 
 2002           0                   0 
 2003           1                   0 
 2004           1                   0 
 2005           1                   0 
 2006           2                   0 
 2007           3                   0 
 2008           5                   0 
 2009           7                   0 
 2010           10                  0 
 2011           13                  0 
 2012           18                  0 
 2013           23                  0 
 2014           30                  0 
 2015           37                  0 
 2016           44                  0 
 2017           53                  0 
 2018           62                  0 
 2019           71                  0 
 2020           80                  0 
 2021           89                  0 
 2022           97                  0 
 2023           105                 0 
 2024           112                 0 
 2025           118                 0 
 2026           122                 0 
 2027           125                 0 
 2028           127                 0 
 2029           127                 0 
 2030           126                 0 
 2031           123                 0 
 2032           118                 0 
 2033           111                 0 
 2034           104                 0 
 2035           95                  0 
 2036           85                  0 
 2037           74                  0 
 2038           64                  0 
 2039           53                  0 
 2040           44                  0 
 2041           35                  0 
 2042           27                  0 
 2043           20                  0 
 2044           15                  0 
 2045           11                  0 
 2046           7                   0 
 2047           5                   0 
 2048           3                   0 
 2049           2                   0 
 2050           1                   0 
 2051           1                   0 
 2052           0                   0 
 2053           0                   0 
 2054           0                   0 
 2055           0                   0 
 2056           0                   0 
 2057           0                   0 
 2058           0                   0 
 2059           0                   0 
 2060           0                   0 
 2061           1                   0 
 2062           1                   0 
 2063           1                   0 
 2064           2                   0 
 2065           3                   0 
 2066           5                   0 
 2067           7                   0 
 2068           9                   0 
 2069           12                  0 
 2070           16                  0 
 2071           20                  0 
 2072           25                  0 
 2073           30                  0 
 2074           36                  0 
 2075           42                  0 
 2076           48                  0 
 2077           54                  0 
 2078           60                  0 
 2079           66                  0 
 2080           71                  0 
 2081           76                  0 
 2082           80                  0 
 2083           83                  0 
 2084           85                  0 
 2085           86                  0 
 2086           86                  0 
 2087           85                  0 
 2088           83                  0 
 2089           80                  0 
 2090           76                  0 
 2091           70                  0 
 2092           64                  0 
 2093           58                  0 
 2094           50                  0 
 2095           43                  0 
 2096           36                  0 
 2097           30                  0 
 2098           24                  0 
 2099           18                  0 
 2100           14                  0 
 2101           10                  0 
 2102           7                   0 
 2103           5                   0 
 2104           3                   0 
 2105           2                   0 
 2106           1                   0 
 2107           1                   0 
 2108           0                   0 
 2109           0                   0 
 2110           0                   0 
 2111           0                   0 
 2112           0                   0 
 2113           0                   0 
 2114           0                   0 
 2115           0                   0 
 2116           0                   0 
 2117           0                   0 
 2118           0                   0 
 2119           1                   0 
 2120           1                   0 
 2121           1                   0 
 2122           2                   0 
 2123           3                   0 
 2124           4                   0 
 2125           6                   0 
 2126           8                   0 
 2127           10                  0 
 2128           13                  0 
 2129           16                  0 
 2130           20                  0 
 2131           24                  0 
 2132           28                  0 
 2133           32                  0 
 2134           36                  0 
 2135           40                  0 
 2136           43                  0 
 2137           47                  0 
 2138           50                  0 
 2139           53                  0 
 2140           55                  0 
 2141           56                  0 
 2142           57                  0 
 2143           57                  0 
 2144           56                  0 
 2145           55                  0 
 2146           53                  0 
 2147           50                  0 
 2148           46                  0 
 2149           42                  0 
 2150           38                  0 
 2151           33                  0 
 2152           28                  0 
 2153           24                  0 
 2154           20                  0 
 2155           16                  0 
 2156           12                  0 
 2157           9                   0 
 2158           7                   0 
 2159           5                   0 
 2160           3                   0 
 2161           2                   0 
 2162           1                   0 
 2163           1                   0 
 2164           1                   0 
 2165           0                   0 
 2166           0                   0 
 2167           0                   0 
 2168           0                   0 
 2169           0                   0 
 2170           0                   0 
 2171           0                   0 
 2172           0                   0 
 2173           0                   0 
 2174           0                   0 
 2175           0                   0 
 2176           0                   0 
 2177           1                   0 
 2178           1                   0 
 2179           1                   0 
 2180           2                   0 
 2181           3                   0 
 2182           4                   0 
 2183           5                   0 
 2184           7                   0 
 2185           8                   0 
 2186           10                  0 
 2187           13                  0 
 2188           15                  0 
 2189           18                  0 
 2190           20                  0 
 2191           23                  0 
 2192           25                  0 
 2193           28                  0 
 2194           30                  0 
 2195           32                  0 
 2196           33                  0 
 2197           35                  0 
 2198           36                  0 
 2199           36                  0 
 2200           36                  0 
 2201           36                  0 
 2202           35                  0 
 2203           33                  0 
 2204           32                  0 
 2205           29                  0 
 2206           27                  0 
 2207           24                  0 
 2208           21                  0 
 2209           18                  0 
 2210           15                  0 
 2211           12                  0 
 2212           10                  0 
 2213           8                   0 
 2214           6                   0 
 2215           4                   0 
 2216           3                   0 
 2217           2                   0 
 2218           1                   0 
 2219           1                   0 
 2220           1                   0 
 2221           0                   0 
 2222           0                   0 
 2223           0                   0 
 2224           0                   0 
 2225           0                   0 
 2226           0                   0 
 2227           0                   0 
 2228           0                   0 
 2229           0                   0 
 2230           0                   0 
 2231           0                   0 
 2232           0                   0 
 2233           0                   0 
 2234           0                   0 
 2235           1                   0 
 2236           1                   0 
 2237           1                   0 
 2238           2                   0 
 2239           2                   0 
 2240           3                   0 
 2241           4                   0 
 2242           5                   0 
 2243           6                   0 
 2244           8                   0 
 2245           9                   0 
 2246           11                  0 
 2247           12                  0 
 2248           14                  0 
 2249           16                  0 
 2250           17                  0 
 2251           18                  0 
 2252           20                  0 
 2253           21                  0 
 2254           21                  0 
 2255           22                  0 
 2256           22                  0 
 2257           22                  0 
 2258           22                  0 
 2259           21                  0 
 2260           21                  0 
 2261           19                  0 
 2262           18                  0 
 2263           17                  0 
 2264           15                  0 
 2265           13                  0 
 2266           11                  0 
 2267           9                   0 
 2268           8                   0 
 2269           6                   0 
 2270           5                   0 
 2271           4                   0 
 2272           3                   0 
 2273           2                   0 
 2274           1                   0 
 2275           1                   0 
 2276           1                   0 
 2277           0                   0 
 2278           0                   0 
 2279           0                   0 
 2280           0                   0 
 2281           0                   0 
 2282           0                   0 
 2283           0                   0 
 2284           0                   0 
 2285           0                   0 
 2286           0                   0 
 2287           0                   0 
 2288           0                   0 
 2289           0                   0 
 2290           0                   0 
 2291           0                   0 
 2292           0                   0 
 2293           1                   0 
 2294           1                   0 
 2295           1                   0 
 2296           1                   0 
 2297           2                   0 
 2298           2                   0 
 2299           3                   0 
 2300           4                   0 
 2301           5                   0 
 2302           5                   0 
 2303           6                   0 
 2304           7                   0 
 2305           8                   0 
 2306           9                   0 
 2307           10                  0 
 2308           11                  0 
 2309           12                  0 
 2310           12                  0 
 2311           13                  0 
 2312           13                  0 
 2313           13                  0 
 2314           13                  0 
 2315           13                  0 
 2316           13                  0 
 2317           12                  0 
 2318           12                  0 
 2319           11                  0 
 2320           10                  0 
 2321           9                   0 
 2322           8                   0 
 2323           7                   0 
 2324           6                   0 
 2325           5                   0 
 2326           4                   0 
 2327           3                   0 
 2328           2                   0 
 2329           2                   0 
 2330           1                   0 
 2331           1                   0 
 2332           1                   0 
 2333           0                   0 
 2334           0                   0 
 2335           0                   0 
 2336           0                   0 
 2337           0                   0 
 2338           0                   0 
 2339           0                   0 
 2340           0                   0 
 2341           0                   0 
 2342           0                   0 
 2343           0                   0 
 2344           0                   0 
 2345           0                   0 
 2346           0                   0 
 2347           0                   0 
 2348           0                   0 
 2349           0                   0 
 2350           0                   0 
 2351           0                   0 
 2352           1                   0 
 2353           1                   0 
 2354           1                   0 
 2355           1                   0 
 2356           2                   0 
 2357           2                   0 
 2358           3                   0 
 2359           3                   0 
 2360           4                   0 
 2361           4                   0 
 2362           5                   0 
 2363           5                   0 
 2364           6                   0 
 2365           6                   0 
 2366           7                   0 
 2367           7                   0 
 2368           7                   0 
 2369           7                   0 
 2370           8                   0 
 2371           8                   0 
 2372           8                   0 
 2373           7                   0 
 2374           7                   0 
 2375           7                   0 
 2376           6                   0 
 2377           6                   0 
 2378           5                   0 
 2379           4                   0 
 2380           4                   0 
 2381           3                   0 
 2382           3                   0 
 2383           2                   0 
 2384           2                   0 
 2385           1                   0 
 2386           1                   0 
 2387           1                   0 
 2388           0                   0 
 2389           0                   0 
 2390           0                   0 
 2391           0                   0 
 2392           0                   0 
 2393           0                   0 
 2394           0                   0 
 2395           0                   0 
 2396           0                   0 
 2397           0                   0 
 2398           0                   0 
 2399           0                   0 
 2400           0                   0 
 2401           0                   0 
 2402           0                   0 
 2403           0                   0 
 2404           0                   0 
 2405           0                   0 
 2406           0                   0 
 2407           0                   0 
 2408           0                   0 
 2409           0                   0 
 2410           0                   0 
 2411           1                   0 
 2412           1                   0 
 2413           1                   0 
 2414           1                   0 
 2415           1                   0 
 2416           2                   0 
 2417           2                   0 
 2418           2                   0 
 2419           3                   0 
 2420           3                   0 
 2421           3                   0 
 2422           3                   0 
 2423           4                   0 
 2424           4                   0 
 2425           4                   0 
 2426           4                   0 
 2427           4                   0 
 2428           4                   0 
 2429           4                   0 
 2430           4                   0 
 2431           4                   0 
 2432           4                   0 
 2433           3                   0 
 2434           3                   0 
 2435           3                   0 
 2436           2                   0 
 2437           2                   0 
 2438           2                   0 
 2439           1                   0 
 2440           1                   0 
 2441           1                   0 
 2442           1                   0 
 2443           0                   0 
 2444           0                   0 
 2445           0                   0 
 2446           0                   0 
 2447           0                   0 
 2448           0                   0 
 2449           0                   0 
 2450           0                   0 
 2451           0                   0 
 2452           0                   0 
 2453           0                   0 
 2454           0                   0 
 2455           0                   0 
 2456           0                   0 
 2457           0                   0 
 2458           0                   0 
 2459           0                   0 
 2460           0                   0 
 2461           0                   0 
 2462           0                   0 
 2463           0                   0 
 2464           0                   0 
 2465           0                   0 
 2466           0                   0 
 2467           0                   0 
 2468           0                   0 
 2469           0                   0 
 2470           1                   0 
 2471           1                   0 
 2472           1                   0 
 2473           1                   0 
 2474           1                   0 
 2475           1                   0 
 2476           1                   0 
 2477           2                   0 
 2478           2                   0 
 2479           2                   0 
 2480           2                   0 
 2481           2                   0 
 2482           2                   0 
 2483           2                   0 
 2484           2                   0 
 2485           2                   0 
 2486           2                   0 
 2487           2                   0 
 2488           2                   0 
 2489           2                   0 
 2490           2                   0 
 2491           2                   0 
 2492           2                   0 
 2493           1                   0 
 2494           1                   0 
 2495           1                   0 
 2496           1                   0 
 2497           1                   0 
 2498           0                   0 
 2499           0                   0 
 2500           0                   0 
 2501           0                   0 
 2502           0                   0 
 2503           0                   0 
 2504           0                   0 
 2505           0                   0 
 2506           0                   0 
 2507           0                   0 
 2508           0                   0 
[vv]=  175248176.425178 
λ�������= 264.340062100113 
