# Supplementary material for: Adaptive dynamic prediction model of mining subsidence aided by measured data
Source: Sci Rep. 2025 Apr 28;15:14754. doi: 10.1038/s41598-025-99869-x (PMC12037819; doi:10.1038/s41598-025-99869-x)
Supplement: Supplementary file 2 — Supplementary Information 2. [file 41598_2025_99869_MOESM2_ESM.zip › MSDPS/DY_OUTPUT.txt]

 3918400       486900       0
 3918400       486930       0
 3918400       486960       0
 3918400       486990       0
 3918400       487020       0
 3918400       487050       0
 3918400       487080       0
 3918400       487110       0
 3918400       487140       0
 3918400       487170       0
 3918400       487200       0
 3918400       487230       0
 3918400       487260       0
 3918400       487290       0
 3918400       487320       0
 3918400       487350       0
 3918400       487380       0
 3918400       487410       0
 3918400       487440       0
 3918400       487470       0
 3918400       487500       0
 3918400       487530       0
 3918400       487560       0
 3918400       487590       0
 3918400       487620       0
 3918400       487650       0
 3918400       487680       0
 3918400       487710       0
 3918400       487740       0
 3918400       487770       0
 3918400       487800       0
 3918400       487830       0
 3918400       487860       0
 3918400       487890       0
 3918400       487920       0
 3918400       487950       0
 3918400       487980       0
 3918400       488010       0
 3918400       488040       0
 3918400       488070       0
 3918400       488100       0
 3918400       488130       0
 3918400       488160       0
 3918400       488190       0
 3918400       488220       0
 3918400       488250       0
 3918400       488280       0
 3918400       488310       0
 3918400       488340       0
 3918400       488370       0
 3918400       488400       0
 3918400       488430       0
 3918400       488460       0
 3918400       488490       0
 3918400       488520       0
 3918400       488550       0
 3918400       488580       0
 3918430       486900       0
 3918430       486930       0
 3918430       486960       0
 3918430       486990       0
 3918430       487020       0
 3918430       487050       0
 3918430       487080       0
 3918430       487110       0
 3918430       487140       0
 3918430       487170       0
 3918430       487200       0
 3918430       487230       0
 3918430       487260       0
 3918430       487290       0
 3918430       487320       0
 3918430       487350       0
 3918430       487380       0
 3918430       487410       0
 3918430       487440       0
 3918430       487470       0
 3918430       487500       0
 3918430       487530       0
 3918430       487560       1
 3918430       487590       1
 3918430       487620       1
 3918430       487650       1
 3918430       487680       1
 3918430       487710       1
 3918430       487740       1
 3918430       487770       1
 3918430       487800       1
 3918430       487830       1
 3918430       487860       1
 3918430       487890       1
 3918430       487920       1
 3918430       487950       1
 3918430       487980       1
 3918430       488010       1
 3918430       488040       0
 3918430       488070       0
 3918430       488100       0
 3918430       488130       0
 3918430       488160       0
 3918430       488190       0
 3918430       488220       0
 3918430       488250       0
 3918430       488280       0
 3918430       488310       0
 3918430       488340       0
 3918430       488370       0
 3918430       488400       0
 3918430       488430       0
 3918430       488460       0
 3918430       488490       0
 3918430       488520       0
 3918430       488550       0
 3918430       488580       0
 3918460       486900       0
 3918460       486930       0
 3918460       486960       0
 3918460       486990       0
 3918460       487020       0
 3918460       487050       0
 3918460       487080       0
 3918460       487110       0
 3918460       487140       0
 3918460       487170       0
 3918460       487200       0
 3918460       487230       0
 3918460       487260       0
 3918460       487290       0
 3918460       487320       0
 3918460       487350       0
 3918460       487380       0
 3918460       487410       1
 3918460       487440       1
 3918460       487470       1
 3918460       487500       1
 3918460       487530       1
 3918460       487560       1
 3918460       487590       1
 3918460       487620       1
 3918460       487650       1
 3918460       487680       1
 3918460       487710       1
 3918460       487740       1
 3918460       487770       1
 3918460       487800       1
 3918460       487830       1
 3918460       487860       1
 3918460       487890       1
 3918460       487920       1
 3918460       487950       1
 3918460       487980       1
 3918460       488010       1
 3918460       488040       1
 3918460       488070       1
 3918460       488100       1
 3918460       488130       1
 3918460       488160       1
 3918460       488190       0
 3918460       488220       0
 3918460       488250       0
 3918460       488280       0
 3918460       488310       0
 3918460       488340       0
 3918460       488370       0
 3918460       488400       0
 3918460       488430       0
 3918460       488460       0
 3918460       488490       0
 3918460       488520       0
 3918460       488550       0
 3918460       488580       0
 3918490       486900       0
 3918490       486930       0
 3918490       486960       0
 3918490       486990       0
 3918490       487020       0
 3918490       487050       0
 3918490       487080       0
 3918490       487110       0
 3918490       487140       0
 3918490       487170       0
 3918490       487200       0
 3918490       487230       0
 3918490       487260       0
 3918490       487290       0
 3918490       487320       1
 3918490       487350       1
 3918490       487380       1
 3918490       487410       1
 3918490       487440       1
 3918490       487470       1
 3918490       487500       2
 3918490       487530       2
 3918490       487560       2
 3918490       487590       2
 3918490       487620       2
 3918490       487650       2
 3918490       487680       2
 3918490       487710       2
 3918490       487740       2
 3918490       487770       2
 3918490       487800       2
 3918490       487830       2
 3918490       487860       2
 3918490       487890       2
 3918490       487920       2
 3918490       487950       2
 3918490       487980       2
 3918490       488010       2
 3918490       488040       2
 3918490       488070       2
 3918490       488100       1
 3918490       488130       1
 3918490       488160       1
 3918490       488190       1
 3918490       488220       1
 3918490       488250       1
 3918490       488280       0
 3918490       488310       0
 3918490       488340       0
 3918490       488370       0
 3918490       488400       0
 3918490       488430       0
 3918490       488460       0
 3918490       488490       0
 3918490       488520       0
 3918490       488550       0
 3918490       488580       0
 3918520       486900       0
 3918520       486930       0
 3918520       486960       0
 3918520       486990       0
 3918520       487020       0
 3918520       487050       0
 3918520       487080       0
 3918520       487110       0
 3918520       487140       0
 3918520       487170       0
 3918520       487200       0
 3918520       487230       0
 3918520       487260       1
 3918520       487290       1
 3918520       487320       1
 3918520       487350       1
 3918520       487380       2
 3918520       487410       2
 3918520       487440       2
 3918520       487470       3
 3918520       487500       3
 3918520       487530       3
 3918520       487560       3
 3918520       487590       4
 3918520       487620       4
 3918520       487650       4
 3918520       487680       4
 3918520       487710       4
 3918520       487740       4
 3918520       487770       4
 3918520       487800       4
 3918520       487830       4
 3918520       487860       4
 3918520       487890       4
 3918520       487920       4
 3918520       487950       4
 3918520       487980       4
 3918520       488010       4
 3918520       488040       3
 3918520       488070       3
 3918520       488100       3
 3918520       488130       2
 3918520       488160       2
 3918520       488190       2
 3918520       488220       1
 3918520       488250       1
 3918520       488280       1
 3918520       488310       1
 3918520       488340       0
 3918520       488370       0
 3918520       488400       0
 3918520       488430       0
 3918520       488460       0
 3918520       488490       0
 3918520       488520       0
 3918520       488550       0
 3918520       488580       0
 3918550       486900       0
 3918550       486930       0
 3918550       486960       0
 3918550       486990       0
 3918550       487020       0
 3918550       487050       0
 3918550       487080       0
 3918550       487110       0
 3918550       487140       0
 3918550       487170       0
 3918550       487200       1
 3918550       487230       1
 3918550       487260       1
 3918550       487290       1
 3918550       487320       2
 3918550       487350       2
 3918550       487380       3
 3918550       487410       3
 3918550       487440       4
 3918550       487470       5
 3918550       487500       5
 3918550       487530       6
 3918550       487560       6
 3918550       487590       6
 3918550       487620       7
 3918550       487650       7
 3918550       487680       7
 3918550       487710       8
 3918550       487740       8
 3918550       487770       8
 3918550       487800       8
 3918550       487830       8
 3918550       487860       8
 3918550       487890       8
 3918550       487920       7
 3918550       487950       7
 3918550       487980       7
 3918550       488010       6
 3918550       488040       6
 3918550       488070       5
 3918550       488100       5
 3918550       488130       4
 3918550       488160       3
 3918550       488190       3
 3918550       488220       2
 3918550       488250       2
 3918550       488280       1
 3918550       488310       1
 3918550       488340       1
 3918550       488370       1
 3918550       488400       0
 3918550       488430       0
 3918550       488460       0
 3918550       488490       0
 3918550       488520       0
 3918550       488550       0
 3918550       488580       0
 3918580       486900       0
 3918580       486930       0
 3918580       486960       0
 3918580       486990       0
 3918580       487020       0
 3918580       487050       0
 3918580       487080       0
 3918580       487110       0
 3918580       487140       0
 3918580       487170       1
 3918580       487200       1
 3918580       487230       1
 3918580       487260       2
 3918580       487290       3
 3918580       487320       3
 3918580       487350       4
 3918580       487380       5
 3918580       487410       6
 3918580       487440       7
 3918580       487470       8
 3918580       487500       9
 3918580       487530       10
 3918580       487560       10
 3918580       487590       11
 3918580       487620       12
 3918580       487650       12
 3918580       487680       13
 3918580       487710       13
 3918580       487740       13
 3918580       487770       13
 3918580       487800       13
 3918580       487830       13
 3918580       487860       13
 3918580       487890       13
 3918580       487920       13
 3918580       487950       12
 3918580       487980       11
 3918580       488010       11
 3918580       488040       10
 3918580       488070       9
 3918580       488100       8
 3918580       488130       7
 3918580       488160       6
 3918580       488190       5
 3918580       488220       4
 3918580       488250       3
 3918580       488280       3
 3918580       488310       2
 3918580       488340       1
 3918580       488370       1
 3918580       488400       1
 3918580       488430       0
 3918580       488460       0
 3918580       488490       0
 3918580       488520       0
 3918580       488550       0
 3918580       488580       0
 3918610       486900       0
 3918610       486930       0
 3918610       486960       0
 3918610       486990       0
 3918610       487020       0
 3918610       487050       0
 3918610       487080       0
 3918610       487110       1
 3918610       487140       1
 3918610       487170       1
 3918610       487200       2
 3918610       487230       2
 3918610       487260       3
 3918610       487290       4
 3918610       487320       5
 3918610       487350       7
 3918610       487380       8
 3918610       487410       10
 3918610       487440       11
 3918610       487470       13
 3918610       487500       15
 3918610       487530       16
 3918610       487560       17
 3918610       487590       19
 3918610       487620       20
 3918610       487650       20
 3918610       487680       21
 3918610       487710       22
 3918610       487740       22
 3918610       487770       22
 3918610       487800       22
 3918610       487830       22
 3918610       487860       22
 3918610       487890       21
 3918610       487920       21
 3918610       487950       20
 3918610       487980       19
 3918610       488010       18
 3918610       488040       16
 3918610       488070       15
 3918610       488100       13
 3918610       488130       12
 3918610       488160       10
 3918610       488190       8
 3918610       488220       7
 3918610       488250       5
 3918610       488280       4
 3918610       488310       3
 3918610       488340       2
 3918610       488370       2
 3918610       488400       1
 3918610       488430       1
 3918610       488460       1
 3918610       488490       0
 3918610       488520       0
 3918610       488550       0
 3918610       488580       0
 3918640       486900       0
 3918640       486930       0
 3918640       486960       0
 3918640       486990       0
 3918640       487020       0
 3918640       487050       0
 3918640       487080       1
 3918640       487110       1
 3918640       487140       1
 3918640       487170       2
 3918640       487200       3
 3918640       487230       4
 3918640       487260       5
 3918640       487290       7
 3918640       487320       9
 3918640       487350       11
 3918640       487380       13
 3918640       487410       16
 3918640       487440       18
 3918640       487470       21
 3918640       487500       24
 3918640       487530       26
 3918640       487560       28
 3918640       487590       30
 3918640       487620       32
 3918640       487650       33
 3918640       487680       34
 3918640       487710       35
 3918640       487740       36
 3918640       487770       36
 3918640       487800       36
 3918640       487830       36
 3918640       487860       35
 3918640       487890       35
 3918640       487920       34
 3918640       487950       32
 3918640       487980       31
 3918640       488010       29
 3918640       488040       26
 3918640       488070       24
 3918640       488100       21
 3918640       488130       19
 3918640       488160       16
 3918640       488190       13
 3918640       488220       11
 3918640       488250       9
 3918640       488280       7
 3918640       488310       5
 3918640       488340       4
 3918640       488370       3
 3918640       488400       2
 3918640       488430       1
 3918640       488460       1
 3918640       488490       1
 3918640       488520       0
 3918640       488550       0
 3918640       488580       0
 3918670       486900       0
 3918670       486930       0
 3918670       486960       0
 3918670       486990       0
 3918670       487020       0
 3918670       487050       1
 3918670       487080       1
 3918670       487110       1
 3918670       487140       2
 3918670       487170       3
 3918670       487200       4
 3918670       487230       6
 3918670       487260       8
 3918670       487290       11
 3918670       487320       14
 3918670       487350       17
 3918670       487380       21
 3918670       487410       25
 3918670       487440       29
 3918670       487470       33
 3918670       487500       37
 3918670       487530       41
 3918670       487560       44
 3918670       487590       47
 3918670       487620       50
 3918670       487650       52
 3918670       487680       53
 3918670       487710       55
 3918670       487740       56
 3918670       487770       56
 3918670       487800       56
 3918670       487830       56
 3918670       487860       56
 3918670       487890       54
 3918670       487920       53
 3918670       487950       51
 3918670       487980       48
 3918670       488010       45
 3918670       488040       42
 3918670       488070       38
 3918670       488100       34
 3918670       488130       29
 3918670       488160       25
 3918670       488190       21
 3918670       488220       17
 3918670       488250       14
 3918670       488280       11
 3918670       488310       8
 3918670       488340       6
 3918670       488370       4
 3918670       488400       3
 3918670       488430       2
 3918670       488460       1
 3918670       488490       1
 3918670       488520       1
 3918670       488550       0
 3918670       488580       0
 3918700       486900       0
 3918700       486930       0
 3918700       486960       0
 3918700       486990       0
 3918700       487020       0
 3918700       487050       1
 3918700       487080       1
 3918700       487110       2
 3918700       487140       3
 3918700       487170       5
 3918700       487200       6
 3918700       487230       9
 3918700       487260       12
 3918700       487290       16
 3918700       487320       21
 3918700       487350       26
 3918700       487380       32
 3918700       487410       38
 3918700       487440       44
 3918700       487470       50
 3918700       487500       56
 3918700       487530       62
 3918700       487560       67
 3918700       487590       71
 3918700       487620       75
 3918700       487650       79
 3918700       487680       81
 3918700       487710       83
 3918700       487740       85
 3918700       487770       86
 3918700       487800       86
 3918700       487830       86
 3918700       487860       84
 3918700       487890       83
 3918700       487920       80
 3918700       487950       77
 3918700       487980       73
 3918700       488010       68
 3918700       488040       63
 3918700       488070       57
 3918700       488100       51
 3918700       488130       45
 3918700       488160       38
 3918700       488190       32
 3918700       488220       26
 3918700       488250       21
 3918700       488280       16
 3918700       488310       12
 3918700       488340       9
 3918700       488370       7
 3918700       488400       5
 3918700       488430       3
 3918700       488460       2
 3918700       488490       1
 3918700       488520       1
 3918700       488550       0
 3918700       488580       0
 3918730       486900       0
 3918730       486930       0
 3918730       486960       0
 3918730       486990       0
 3918730       487020       1
 3918730       487050       1
 3918730       487080       2
 3918730       487110       3
 3918730       487140       5
 3918730       487170       7
 3918730       487200       10
 3918730       487230       13
 3918730       487260       18
 3918730       487290       24
 3918730       487320       31
 3918730       487350       38
 3918730       487380       47
 3918730       487410       56
 3918730       487440       65
 3918730       487470       74
 3918730       487500       83
 3918730       487530       91
 3918730       487560       99
 3918730       487590       105
 3918730       487620       111
 3918730       487650       116
 3918730       487680       120
 3918730       487710       123
 3918730       487740       125
 3918730       487770       126
 3918730       487800       127
 3918730       487830       126
 3918730       487860       125
 3918730       487890       122
 3918730       487920       118
 3918730       487950       114
 3918730       487980       108
 3918730       488010       101
 3918730       488040       93
 3918730       488070       84
 3918730       488100       75
 3918730       488130       66
 3918730       488160       57
 3918730       488190       47
 3918730       488220       39
 3918730       488250       31
 3918730       488280       24
 3918730       488310       18
 3918730       488340       14
 3918730       488370       10
 3918730       488400       7
 3918730       488430       5
 3918730       488460       3
 3918730       488490       2
 3918730       488520       1
 3918730       488550       1
 3918730       488580       0
 3918760       486900       0
 3918760       486930       0
 3918760       486960       0
 3918760       486990       1
 3918760       487020       1
 3918760       487050       2
 3918760       487080       3
 3918760       487110       4
 3918760       487140       6
 3918760       487170       10
 3918760       487200       14
 3918760       487230       19
 3918760       487260       26
 3918760       487290       34
 3918760       487320       44
 3918760       487350       55
 3918760       487380       67
 3918760       487410       79
 3918760       487440       93
 3918760       487470       106
 3918760       487500       118
 3918760       487530       130
 3918760       487560       141
 3918760       487590       151
 3918760       487620       159
 3918760       487650       166
 3918760       487680       171
 3918760       487710       176
 3918760       487740       179
 3918760       487770       181
 3918760       487800       181
 3918760       487830       180
 3918760       487860       178
 3918760       487890       175
 3918760       487920       169
 3918760       487950       163
 3918760       487980       154
 3918760       488010       144
 3918760       488040       133
 3918760       488070       121
 3918760       488100       108
 3918760       488130       94
 3918760       488160       81
 3918760       488190       68
 3918760       488220       56
 3918760       488250       44
 3918760       488280       35
 3918760       488310       26
 3918760       488340       19
 3918760       488370       14
 3918760       488400       10
 3918760       488430       7
 3918760       488460       4
 3918760       488490       3
 3918760       488520       2
 3918760       488550       1
 3918760       488580       1
 3918790       486900       0
 3918790       486930       0
 3918790       486960       0
 3918790       486990       1
 3918790       487020       1
 3918790       487050       2
 3918790       487080       4
 3918790       487110       6
 3918790       487140       9
 3918790       487170       13
 3918790       487200       19
 3918790       487230       26
 3918790       487260       36
 3918790       487290       47
 3918790       487320       61
 3918790       487350       76
 3918790       487380       92
 3918790       487410       110
 3918790       487440       128
 3918790       487470       147
 3918790       487500       164
 3918790       487530       181
 3918790       487560       196
 3918790       487590       209
 3918790       487620       221
 3918790       487650       230
 3918790       487680       238
 3918790       487710       244
 3918790       487740       248
 3918790       487770       251
 3918790       487800       252
 3918790       487830       251
 3918790       487860       248
 3918790       487890       242
 3918790       487920       235
 3918790       487950       226
 3918790       487980       214
 3918790       488010       200
 3918790       488040       185
 3918790       488070       168
 3918790       488100       150
 3918790       488130       131
 3918790       488160       112
 3918790       488190       94
 3918790       488220       77
 3918790       488250       62
 3918790       488280       48
 3918790       488310       36
 3918790       488340       27
 3918790       488370       19
 3918790       488400       13
 3918790       488430       9
 3918790       488460       6
 3918790       488490       4
 3918790       488520       2
 3918790       488550       1
 3918790       488580       1
 3918820       486900       0
 3918820       486930       0
 3918820       486960       1
 3918820       486990       1
 3918820       487020       2
 3918820       487050       3
 3918820       487080       5
 3918820       487110       8
 3918820       487140       12
 3918820       487170       18
 3918820       487200       25
 3918820       487230       35
 3918820       487260       48
 3918820       487290       63
 3918820       487320       82
 3918820       487350       102
 3918820       487380       125
 3918820       487410       148
 3918820       487440       173
 3918820       487470       198
 3918820       487500       221
 3918820       487530       243
 3918820       487560       264
 3918820       487590       282
 3918820       487620       297
 3918820       487650       310
 3918820       487680       321
 3918820       487710       329
 3918820       487740       335
 3918820       487770       338
 3918820       487800       339
 3918820       487830       337
 3918820       487860       333
 3918820       487890       326
 3918820       487920       317
 3918820       487950       304
 3918820       487980       288
 3918820       488010       270
 3918820       488040       249
 3918820       488070       226
 3918820       488100       202
 3918820       488130       176
 3918820       488160       151
 3918820       488190       127
 3918820       488220       104
 3918820       488250       83
 3918820       488280       64
 3918820       488310       49
 3918820       488340       36
 3918820       488370       26
 3918820       488400       18
 3918820       488430       12
 3918820       488460       8
 3918820       488490       5
 3918820       488520       3
 3918820       488550       2
 3918820       488580       1
 3918850       486900       0
 3918850       486930       0
 3918850       486960       1
 3918850       486990       1
 3918850       487020       2
 3918850       487050       4
 3918850       487080       7
 3918850       487110       10
 3918850       487140       16
 3918850       487170       23
 3918850       487200       33
 3918850       487230       46
 3918850       487260       63
 3918850       487290       83
 3918850       487320       106
 3918850       487350       133
 3918850       487380       163
 3918850       487410       194
 3918850       487440       226
 3918850       487470       258
 3918850       487500       289
 3918850       487530       318
 3918850       487560       345
 3918850       487590       368
 3918850       487620       388
 3918850       487650       405
 3918850       487680       419
 3918850       487710       430
 3918850       487740       437
 3918850       487770       442
 3918850       487800       443
 3918850       487830       441
 3918850       487860       436
 3918850       487890       427
 3918850       487920       414
 3918850       487950       397
 3918850       487980       377
 3918850       488010       353
 3918850       488040       325
 3918850       488070       295
 3918850       488100       263
 3918850       488130       230
 3918850       488160       197
 3918850       488190       165
 3918850       488220       135
 3918850       488250       108
 3918850       488280       84
 3918850       488310       64
 3918850       488340       47
 3918850       488370       34
 3918850       488400       23
 3918850       488430       16
 3918850       488460       10
 3918850       488490       7
 3918850       488520       4
 3918850       488550       2
 3918850       488580       1
 3918880       486900       0
 3918880       486930       1
 3918880       486960       1
 3918880       486990       2
 3918880       487020       3
 3918880       487050       5
 3918880       487080       8
 3918880       487110       13
 3918880       487140       20
 3918880       487170       29
 3918880       487200       42
 3918880       487230       59
 3918880       487260       80
 3918880       487290       105
 3918880       487320       135
 3918880       487350       169
 3918880       487380       206
 3918880       487410       246
 3918880       487440       287
 3918880       487470       327
 3918880       487500       366
 3918880       487530       403
 3918880       487560       437
 3918880       487590       467
 3918880       487620       492
 3918880       487650       514
 3918880       487680       531
 3918880       487710       545
 3918880       487740       554
 3918880       487770       560
 3918880       487800       562
 3918880       487830       559
 3918880       487860       552
 3918880       487890       541
 3918880       487920       525
 3918880       487950       504
 3918880       487980       478
 3918880       488010       447
 3918880       488040       413
 3918880       488070       375
 3918880       488100       334
 3918880       488130       292
 3918880       488160       250
 3918880       488190       210
 3918880       488220       172
 3918880       488250       137
 3918880       488280       107
 3918880       488310       81
 3918880       488340       60
 3918880       488370       43
 3918880       488400       30
 3918880       488430       20
 3918880       488460       13
 3918880       488490       8
 3918880       488520       5
 3918880       488550       3
 3918880       488580       2
 3918910       486900       0
 3918910       486930       1
 3918910       486960       1
 3918910       486990       2
 3918910       487020       4
 3918910       487050       6
 3918910       487080       10
 3918910       487110       16
 3918910       487140       24
 3918910       487170       36
 3918910       487200       52
 3918910       487230       72
 3918910       487260       98
 3918910       487290       129
 3918910       487320       166
 3918910       487350       208
 3918910       487380       254
 3918910       487410       302
 3918910       487440       353
 3918910       487470       403
 3918910       487500       451
 3918910       487530       496
 3918910       487560       537
 3918910       487590       574
 3918910       487620       606
 3918910       487650       632
 3918910       487680       654
 3918910       487710       670
 3918910       487740       682
 3918910       487770       689
 3918910       487800       691
 3918910       487830       688
 3918910       487860       680
 3918910       487890       666
 3918910       487920       646
 3918910       487950       620
 3918910       487980       588
 3918910       488010       550
 3918910       488040       508
 3918910       488070       461
 3918910       488100       411
 3918910       488130       359
 3918910       488160       308
 3918910       488190       258
 3918910       488220       211
 3918910       488250       168
 3918910       488280       131
 3918910       488310       99
 3918910       488340       73
 3918910       488370       52
 3918910       488400       36
 3918910       488430       25
 3918910       488460       16
 3918910       488490       10
 3918910       488520       6
 3918910       488550       4
 3918910       488580       2
 3918940       486900       0
 3918940       486930       1
 3918940       486960       1
 3918940       486990       3
 3918940       487020       4
 3918940       487050       7
 3918940       487080       12
 3918940       487110       19
 3918940       487140       29
 3918940       487170       43
 3918940       487200       61
 3918940       487230       86
 3918940       487260       117
 3918940       487290       154
 3918940       487320       198
 3918940       487350       248
 3918940       487380       303
 3918940       487410       361
 3918940       487440       421
 3918940       487470       480
 3918940       487500       538
 3918940       487530       592
 3918940       487560       641
 3918940       487590       685
 3918940       487620       723
 3918940       487650       754
 3918940       487680       780
 3918940       487710       800
 3918940       487740       814
 3918940       487770       822
 3918940       487800       825
 3918940       487830       821
 3918940       487860       811
 3918940       487890       794
 3918940       487920       771
 3918940       487950       740
 3918940       487980       702
 3918940       488010       657
 3918940       488040       606
 3918940       488070       550
 3918940       488100       490
 3918940       488130       429
 3918940       488160       367
 3918940       488190       308
 3918940       488220       252
 3918940       488250       201
 3918940       488280       156
 3918940       488310       118
 3918940       488340       87
 3918940       488370       62
 3918940       488400       43
 3918940       488430       29
 3918940       488460       19
 3918940       488490       12
 3918940       488520       8
 3918940       488550       4
 3918940       488580       3
 3918970       486900       0
 3918970       486930       1
 3918970       486960       2
 3918970       486990       3
 3918970       487020       5
 3918970       487050       9
 3918970       487080       14
 3918970       487110       22
 3918970       487140       33
 3918970       487170       49
 3918970       487200       71
 3918970       487230       99
 3918970       487260       135
 3918970       487290       178
 3918970       487320       229
 3918970       487350       287
 3918970       487380       350
 3918970       487410       418
 3918970       487440       487
 3918970       487470       556
 3918970       487500       623
 3918970       487530       686
 3918970       487560       743
 3918970       487590       793
 3918970       487620       837
 3918970       487650       874
 3918970       487680       903
 3918970       487710       926
 3918970       487740       943
 3918970       487770       952
 3918970       487800       955
 3918970       487830       951
 3918970       487860       939
 3918970       487890       920
 3918970       487920       893
 3918970       487950       857
 3918970       487980       813
 3918970       488010       761
 3918970       488040       702
 3918970       488070       637
 3918970       488100       568
 3918970       488130       497
 3918970       488160       425
 3918970       488190       356
 3918970       488220       291
 3918970       488250       233
 3918970       488280       181
 3918970       488310       137
 3918970       488340       101
 3918970       488370       72
 3918970       488400       50
 3918970       488430       34
 3918970       488460       22
 3918970       488490       14
 3918970       488520       9
 3918970       488550       5
 3918970       488580       3
 3919000       486900       1
 3919000       486930       1
 3919000       486960       2
 3919000       486990       3
 3919000       487020       6
 3919000       487050       10
 3919000       487080       15
 3919000       487110       24
 3919000       487140       37
 3919000       487170       55
 3919000       487200       80
 3919000       487230       111
 3919000       487260       151
 3919000       487290       200
 3919000       487320       257
 3919000       487350       322
 3919000       487380       393
 3919000       487410       469
 3919000       487440       547
 3919000       487470       625
 3919000       487500       700
 3919000       487530       771
 3919000       487560       835
 3919000       487590       892
 3919000       487620       941
 3919000       487650       982
 3919000       487680       1015
 3919000       487710       1041
 3919000       487740       1059
 3919000       487770       1070
 3919000       487800       1073
 3919000       487830       1068
 3919000       487860       1055
 3919000       487890       1034
 3919000       487920       1003
 3919000       487950       963
 3919000       487980       913
 3919000       488010       855
 3919000       488040       789
 3919000       488070       716
 3919000       488100       638
 3919000       488130       558
 3919000       488160       478
 3919000       488190       400
 3919000       488220       327
 3919000       488250       261
 3919000       488280       203
 3919000       488310       154
 3919000       488340       113
 3919000       488370       81
 3919000       488400       56
 3919000       488430       38
 3919000       488460       25
 3919000       488490       16
 3919000       488520       10
 3919000       488550       6
 3919000       488580       3
 3919030       486900       1
 3919030       486930       1
 3919030       486960       2
 3919030       486990       4
 3919030       487020       6
 3919030       487050       10
 3919030       487080       17
 3919030       487110       26
 3919030       487140       41
 3919030       487170       60
 3919030       487200       87
 3919030       487230       121
 3919030       487260       165
 3919030       487290       218
 3919030       487320       280
 3919030       487350       351
 3919030       487380       429
 3919030       487410       511
 3919030       487440       596
 3919030       487470       681
 3919030       487500       763
 3919030       487530       840
 3919030       487560       910
 3919030       487590       972
 3919030       487620       1025
 3919030       487650       1070
 3919030       487680       1106
 3919030       487710       1134
 3919030       487740       1154
 3919030       487770       1166
 3919030       487800       1170
 3919030       487830       1165
 3919030       487860       1150
 3919030       487890       1127
 3919030       487920       1093
 3919030       487950       1049
 3919030       487980       995
 3919030       488010       932
 3919030       488040       859
 3919030       488070       780
 3919030       488100       695
 3919030       488130       608
 3919030       488160       521
 3919030       488190       436
 3919030       488220       356
 3919030       488250       284
 3919030       488280       221
 3919030       488310       167
 3919030       488340       123
 3919030       488370       88
 3919030       488400       61
 3919030       488430       41
 3919030       488460       27
 3919030       488490       17
 3919030       488520       11
 3919030       488550       6
 3919030       488580       4
 3919060       486900       1
 3919060       486930       1
 3919060       486960       2
 3919060       486990       4
 3919060       487020       6
 3919060       487050       11
 3919060       487080       18
 3919060       487110       28
 3919060       487140       43
 3919060       487170       63
 3919060       487200       91
 3919060       487230       128
 3919060       487260       174
 3919060       487290       230
 3919060       487320       296
 3919060       487350       371
 3919060       487380       453
 3919060       487410       541
 3919060       487440       631
 3919060       487470       720
 3919060       487500       807
 3919060       487530       888
 3919060       487560       962
 3919060       487590       1027
 3919060       487620       1084
 3919060       487650       1131
 3919060       487680       1170
 3919060       487710       1199
 3919060       487740       1220
 3919060       487770       1233
 3919060       487800       1237
 3919060       487830       1231
 3919060       487860       1216
 3919060       487890       1191
 3919060       487920       1156
 3919060       487950       1109
 3919060       487980       1052
 3919060       488010       985
 3919060       488040       909
 3919060       488070       825
 3919060       488100       735
 3919060       488130       643
 3919060       488160       550
 3919060       488190       461
 3919060       488220       377
 3919060       488250       300
 3919060       488280       233
 3919060       488310       177
 3919060       488340       130
 3919060       488370       93
 3919060       488400       65
 3919060       488430       44
 3919060       488460       28
 3919060       488490       18
 3919060       488520       11
 3919060       488550       7
 3919060       488580       4
 3919090       486900       1
 3919090       486930       1
 3919090       486960       2
 3919090       486990       4
 3919090       487020       7
 3919090       487050       11
 3919090       487080       18
 3919090       487110       29
 3919090       487140       44
 3919090       487170       65
 3919090       487200       94
 3919090       487230       131
 3919090       487260       178
 3919090       487290       236
 3919090       487320       303
 3919090       487350       380
 3919090       487380       464
 3919090       487410       554
 3919090       487440       647
 3919090       487470       739
 3919090       487500       827
 3919090       487530       911
 3919090       487560       987
 3919090       487590       1054
 3919090       487620       1112
 3919090       487650       1160
 3919090       487680       1200
 3919090       487710       1230
 3919090       487740       1252
 3919090       487770       1264
 3919090       487800       1268
 3919090       487830       1263
 3919090       487860       1247
 3919090       487890       1222
 3919090       487920       1185
 3919090       487950       1138
 3919090       487980       1079
 3919090       488010       1010
 3919090       488040       932
 3919090       488070       846
 3919090       488100       754
 3919090       488130       659
 3919090       488160       564
 3919090       488190       472
 3919090       488220       386
 3919090       488250       308
 3919090       488280       239
 3919090       488310       181
 3919090       488340       133
 3919090       488370       95
 3919090       488400       66
 3919090       488430       44
 3919090       488460       29
 3919090       488490       18
 3919090       488520       11
 3919090       488550       7
 3919090       488580       4
 3919120       486900       1
 3919120       486930       1
 3919120       486960       2
 3919120       486990       4
 3919120       487020       7
 3919120       487050       11
 3919120       487080       18
 3919120       487110       28
 3919120       487140       43
 3919120       487170       64
 3919120       487200       93
 3919120       487230       130
 3919120       487260       177
 3919120       487290       234
 3919120       487320       301
 3919120       487350       378
 3919120       487380       462
 3919120       487410       551
 3919120       487440       643
 3919120       487470       735
 3919120       487500       823
 3919120       487530       906
 3919120       487560       981
 3919120       487590       1048
 3919120       487620       1106
 3919120       487650       1154
 3919120       487680       1193
 3919120       487710       1223
 3919120       487740       1245
 3919120       487770       1258
 3919120       487800       1262
 3919120       487830       1256
 3919120       487860       1241
 3919120       487890       1215
 3919120       487920       1179
 3919120       487950       1132
 3919120       487980       1074
 3919120       488010       1005
 3919120       488040       927
 3919120       488070       841
 3919120       488100       750
 3919120       488130       655
 3919120       488160       561
 3919120       488190       470
 3919120       488220       384
 3919120       488250       306
 3919120       488280       238
 3919120       488310       180
 3919120       488340       132
 3919120       488370       94
 3919120       488400       66
 3919120       488430       44
 3919120       488460       29
 3919120       488490       18
 3919120       488520       11
 3919120       488550       7
 3919120       488580       4
 3919150       486900       1
 3919150       486930       1
 3919150       486960       2
 3919150       486990       4
 3919150       487020       6
 3919150       487050       11
 3919150       487080       17
 3919150       487110       27
 3919150       487140       42
 3919150       487170       62
 3919150       487200       89
 3919150       487230       125
 3919150       487260       170
 3919150       487290       226
 3919150       487320       290
 3919150       487350       364
 3919150       487380       445
 3919150       487410       531
 3919150       487440       620
 3919150       487470       709
 3919150       487500       794
 3919150       487530       874
 3919150       487560       947
 3919150       487590       1011
 3919150       487620       1067
 3919150       487650       1113
 3919150       487680       1151
 3919150       487710       1180
 3919150       487740       1201
 3919150       487770       1213
 3919150       487800       1217
 3919150       487830       1211
 3919150       487860       1197
 3919150       487890       1172
 3919150       487920       1137
 3919150       487950       1092
 3919150       487980       1036
 3919150       488010       969
 3919150       488040       894
 3919150       488070       811
 3919150       488100       723
 3919150       488130       632
 3919150       488160       541
 3919150       488190       453
 3919150       488220       370
 3919150       488250       295
 3919150       488280       229
 3919150       488310       173
 3919150       488340       127
 3919150       488370       91
 3919150       488400       63
 3919150       488430       42
 3919150       488460       28
 3919150       488490       18
 3919150       488520       11
 3919150       488550       6
 3919150       488580       4
 3919180       486900       1
 3919180       486930       1
 3919180       486960       2
 3919180       486990       3
 3919180       487020       6
 3919180       487050       10
 3919180       487080       16
 3919180       487110       25
 3919180       487140       39
 3919180       487170       58
 3919180       487200       83
 3919180       487230       117
 3919180       487260       159
 3919180       487290       211
 3919180       487320       271
 3919180       487350       340
 3919180       487380       416
 3919180       487410       497
 3919180       487440       580
 3919180       487470       663
 3919180       487500       742
 3919180       487530       817
 3919180       487560       885
 3919180       487590       945
 3919180       487620       997
 3919180       487650       1041
 3919180       487680       1076
 3919180       487710       1104
 3919180       487740       1123
 3919180       487770       1134
 3919180       487800       1138
 3919180       487830       1133
 3919180       487860       1119
 3919180       487890       1096
 3919180       487920       1064
 3919180       487950       1021
 3919180       487980       968
 3919180       488010       907
 3919180       488040       836
 3919180       488070       759
 3919180       488100       676
 3919180       488130       591
 3919180       488160       506
 3919180       488190       423
 3919180       488220       346
 3919180       488250       276
 3919180       488280       214
 3919180       488310       162
 3919180       488340       119
 3919180       488370       85
 3919180       488400       59
 3919180       488430       40
 3919180       488460       26
 3919180       488490       16
 3919180       488520       10
 3919180       488550       6
 3919180       488580       3
 3919210       486900       0
 3919210       486930       1
 3919210       486960       2
 3919210       486990       3
 3919210       487020       5
 3919210       487050       9
 3919210       487080       14
 3919210       487110       23
 3919210       487140       35
 3919210       487170       52
 3919210       487200       76
 3919210       487230       106
 3919210       487260       144
 3919210       487290       191
 3919210       487320       246
 3919210       487350       308
 3919210       487380       377
 3919210       487410       450
 3919210       487440       526
 3919210       487470       601
 3919210       487500       673
 3919210       487530       741
 3919210       487560       802
 3919210       487590       857
 3919210       487620       904
 3919210       487650       944
 3919210       487680       976
 3919210       487710       1000
 3919210       487740       1018
 3919210       487770       1028
 3919210       487800       1032
 3919210       487830       1027
 3919210       487860       1015
 3919210       487890       994
 3919210       487920       964
 3919210       487950       926
 3919210       487980       878
 3919210       488010       822
 3919210       488040       758
 3919210       488070       688
 3919210       488100       613
 3919210       488130       536
 3919210       488160       458
 3919210       488190       384
 3919210       488220       313
 3919210       488250       250
 3919210       488280       194
 3919210       488310       146
 3919210       488340       108
 3919210       488370       77
 3919210       488400       53
 3919210       488430       36
 3919210       488460       23
 3919210       488490       15
 3919210       488520       9
 3919210       488550       5
 3919210       488580       3
 3919240       486900       0
 3919240       486930       1
 3919240       486960       1
 3919240       486990       3
 3919240       487020       5
 3919240       487050       8
 3919240       487080       13
 3919240       487110       20
 3919240       487140       31
 3919240       487170       46
 3919240       487200       66
 3919240       487230       93
 3919240       487260       127
 3919240       487290       168
 3919240       487320       216
 3919240       487350       271
 3919240       487380       331
 3919240       487410       396
 3919240       487440       462
 3919240       487470       528
 3919240       487500       591
 3919240       487530       651
 3919240       487560       705
 3919240       487590       753
 3919240       487620       795
 3919240       487650       829
 3919240       487680       857
 3919240       487710       879
 3919240       487740       894
 3919240       487770       904
 3919240       487800       906
 3919240       487830       902
 3919240       487860       892
 3919240       487890       873
 3919240       487920       847
 3919240       487950       813
 3919240       487980       771
 3919240       488010       722
 3919240       488040       666
 3919240       488070       604
 3919240       488100       539
 3919240       488130       471
 3919240       488160       403
 3919240       488190       337
 3919240       488220       275
 3919240       488250       219
 3919240       488280       170
 3919240       488310       129
 3919240       488340       94
 3919240       488370       67
 3919240       488400       47
 3919240       488430       31
 3919240       488460       20
 3919240       488490       13
 3919240       488520       8
 3919240       488550       5
 3919240       488580       3
 3919270       486900       0
 3919270       486930       1
 3919270       486960       1
 3919270       486990       2
 3919270       487020       4
 3919270       487050       7
 3919270       487080       11
 3919270       487110       17
 3919270       487140       26
 3919270       487170       39
 3919270       487200       56
 3919270       487230       79
 3919270       487260       108
 3919270       487290       143
 3919270       487320       184
 3919270       487350       231
 3919270       487380       282
 3919270       487410       337
 3919270       487440       393
 3919270       487470       449
 3919270       487500       503
 3919270       487530       554
 3919270       487560       600
 3919270       487590       641
 3919270       487620       677
 3919270       487650       706
 3919270       487680       730
 3919270       487710       748
 3919270       487740       762
 3919270       487770       769
 3919270       487800       772
 3919270       487830       768
 3919270       487860       759
 3919270       487890       744
 3919270       487920       721
 3919270       487950       692
 3919270       487980       657
 3919270       488010       615
 3919270       488040       567
 3919270       488070       515
 3919270       488100       459
 3919270       488130       401
 3919270       488160       343
 3919270       488190       287
 3919270       488220       234
 3919270       488250       187
 3919270       488280       145
 3919270       488310       109
 3919270       488340       80
 3919270       488370       57
 3919270       488400       40
 3919270       488430       27
 3919270       488460       17
 3919270       488490       11
 3919270       488520       7
 3919270       488550       4
 3919270       488580       2
 3919300       486900       0
 3919300       486930       1
 3919300       486960       1
 3919300       486990       2
 3919300       487020       3
 3919300       487050       5
 3919300       487080       9
 3919300       487110       14
 3919300       487140       22
 3919300       487170       32
 3919300       487200       46
 3919300       487230       65
 3919300       487260       89
 3919300       487290       118
 3919300       487320       151
 3919300       487350       190
 3919300       487380       233
 3919300       487410       278
 3919300       487440       324
 3919300       487470       371
 3919300       487500       415
 3919300       487530       457
 3919300       487560       495
 3919300       487590       529
 3919300       487620       558
 3919300       487650       582
 3919300       487680       602
 3919300       487710       617
 3919300       487740       628
 3919300       487770       635
 3919300       487800       637
 3919300       487830       634
 3919300       487860       626
 3919300       487890       613
 3919300       487920       595
 3919300       487950       571
 3919300       487980       542
 3919300       488010       507
 3919300       488040       468
 3919300       488070       424
 3919300       488100       378
 3919300       488130       331
 3919300       488160       283
 3919300       488190       236
 3919300       488220       193
 3919300       488250       154
 3919300       488280       119
 3919300       488310       90
 3919300       488340       66
 3919300       488370       47
 3919300       488400       33
 3919300       488430       22
 3919300       488460       14
 3919300       488490       9
 3919300       488520       6
 3919300       488550       3
 3919300       488580       2
 3919330       486900       0
 3919330       486930       0
 3919330       486960       1
 3919330       486990       1
 3919330       487020       3
 3919330       487050       4
 3919330       487080       7
 3919330       487110       11
 3919330       487140       17
 3919330       487170       26
 3919330       487200       37
 3919330       487230       52
 3919330       487260       71
 3919330       487290       94
 3919330       487320       121
 3919330       487350       152
 3919330       487380       186
 3919330       487410       222
 3919330       487440       259
 3919330       487470       296
 3919330       487500       332
 3919330       487530       365
 3919330       487560       396
 3919330       487590       423
 3919330       487620       446
 3919330       487650       465
 3919330       487680       481
 3919330       487710       493
 3919330       487740       502
 3919330       487770       507
 3919330       487800       509
 3919330       487830       506
 3919330       487860       500
 3919330       487890       490
 3919330       487920       476
 3919330       487950       456
 3919330       487980       433
 3919330       488010       405
 3919330       488040       374
 3919330       488070       339
 3919330       488100       302
 3919330       488130       264
 3919330       488160       226
 3919330       488190       189
 3919330       488220       154
 3919330       488250       123
 3919330       488280       95
 3919330       488310       72
 3919330       488340       53
 3919330       488370       38
 3919330       488400       26
 3919330       488430       17
 3919330       488460       11
 3919330       488490       7
 3919330       488520       4
 3919330       488550       3
 3919330       488580       1
 3919360       486900       0
 3919360       486930       0
 3919360       486960       1
 3919360       486990       1
 3919360       487020       2
 3919360       487050       3
 3919360       487080       5
 3919360       487110       9
 3919360       487140       13
 3919360       487170       20
 3919360       487200       29
 3919360       487230       40
 3919360       487260       55
 3919360       487290       73
 3919360       487320       94
 3919360       487350       117
 3919360       487380       144
 3919360       487410       172
 3919360       487440       200
 3919360       487470       229
 3919360       487500       257
 3919360       487530       283
 3919360       487560       306
 3919360       487590       327
 3919360       487620       345
 3919360       487650       360
 3919360       487680       372
 3919360       487710       382
 3919360       487740       388
 3919360       487770       392
 3919360       487800       394
 3919360       487830       392
 3919360       487860       387
 3919360       487890       379
 3919360       487920       368
 3919360       487950       353
 3919360       487980       335
 3919360       488010       314
 3919360       488040       289
 3919360       488070       262
 3919360       488100       234
 3919360       488130       204
 3919360       488160       175
 3919360       488190       146
 3919360       488220       119
 3919360       488250       95
 3919360       488280       74
 3919360       488310       56
 3919360       488340       41
 3919360       488370       29
 3919360       488400       20
 3919360       488430       14
 3919360       488460       9
 3919360       488490       6
 3919360       488520       3
 3919360       488550       2
 3919360       488580       1
 3919390       486900       0
 3919390       486930       0
 3919390       486960       0
 3919390       486990       1
 3919390       487020       1
 3919390       487050       2
 3919390       487080       4
 3919390       487110       6
 3919390       487140       10
 3919390       487170       15
 3919390       487200       21
 3919390       487230       30
 3919390       487260       41
 3919390       487290       54
 3919390       487320       70
 3919390       487350       88
 3919390       487380       108
 3919390       487410       129
 3919390       487440       150
 3919390       487470       172
 3919390       487500       192
 3919390       487530       212
 3919390       487560       229
 3919390       487590       245
 3919390       487620       259
 3919390       487650       270
 3919390       487680       279
 3919390       487710       286
 3919390       487740       291
 3919390       487770       294
 3919390       487800       295
 3919390       487830       294
 3919390       487860       290
 3919390       487890       284
 3919390       487920       276
 3919390       487950       265
 3919390       487980       251
 3919390       488010       235
 3919390       488040       217
 3919390       488070       197
 3919390       488100       175
 3919390       488130       153
 3919390       488160       131
 3919390       488190       109
 3919390       488220       89
 3919390       488250       71
 3919390       488280       55
 3919390       488310       42
 3919390       488340       31
 3919390       488370       22
 3919390       488400       15
 3919390       488430       10
 3919390       488460       7
 3919390       488490       4
 3919390       488520       3
 3919390       488550       2
 3919390       488580       1
 3919420       486900       0
 3919420       486930       0
 3919420       486960       0
 3919420       486990       1
 3919420       487020       1
 3919420       487050       2
 3919420       487080       3
 3919420       487110       5
 3919420       487140       7
 3919420       487170       11
 3919420       487200       15
 3919420       487230       22
 3919420       487260       30
 3919420       487290       39
 3919420       487320       51
 3919420       487350       64
 3919420       487380       78
 3919420       487410       93
 3919420       487440       109
 3919420       487470       125
 3919420       487500       140
 3919420       487530       154
 3919420       487560       166
 3919420       487590       178
 3919420       487620       188
 3919420       487650       196
 3919420       487680       202
 3919420       487710       207
 3919420       487740       211
 3919420       487770       213
 3919420       487800       214
 3919420       487830       213
 3919420       487860       210
 3919420       487890       206
 3919420       487920       200
 3919420       487950       192
 3919420       487980       182
 3919420       488010       171
 3919420       488040       157
 3919420       488070       143
 3919420       488100       127
 3919420       488130       111
 3919420       488160       95
 3919420       488190       79
 3919420       488220       65
 3919420       488250       52
 3919420       488280       40
 3919420       488310       30
 3919420       488340       22
 3919420       488370       16
 3919420       488400       11
 3919420       488430       7
 3919420       488460       5
 3919420       488490       3
 3919420       488520       2
 3919420       488550       1
 3919420       488580       1
 3919450       486900       0
 3919450       486930       0
 3919450       486960       0
 3919450       486990       0
 3919450       487020       1
 3919450       487050       1
 3919450       487080       2
 3919450       487110       3
 3919450       487140       5
 3919450       487170       8
 3919450       487200       11
 3919450       487230       15
 3919450       487260       21
 3919450       487290       28
 3919450       487320       36
 3919450       487350       45
 3919450       487380       55
 3919450       487410       65
 3919450       487440       76
 3919450       487470       87
 3919450       487500       98
 3919450       487530       108
 3919450       487560       117
 3919450       487590       125
 3919450       487620       132
 3919450       487650       137
 3919450       487680       142
 3919450       487710       146
 3919450       487740       148
 3919450       487770       150
 3919450       487800       150
 3919450       487830       150
 3919450       487860       148
 3919450       487890       145
 3919450       487920       140
 3919450       487950       135
 3919450       487980       128
 3919450       488010       120
 3919450       488040       110
 3919450       488070       100
 3919450       488100       89
 3919450       488130       78
 3919450       488160       67
 3919450       488190       56
 3919450       488220       45
 3919450       488250       36
 3919450       488280       28
 3919450       488310       21
 3919450       488340       16
 3919450       488370       11
 3919450       488400       8
 3919450       488430       5
 3919450       488460       3
 3919450       488490       2
 3919450       488520       1
 3919450       488550       1
 3919450       488580       0
 3919480       486900       0
 3919480       486930       0
 3919480       486960       0
 3919480       486990       0
 3919480       487020       1
 3919480       487050       1
 3919480       487080       1
 3919480       487110       2
 3919480       487140       3
 3919480       487170       5
 3919480       487200       7
 3919480       487230       10
 3919480       487260       14
 3919480       487290       19
 3919480       487320       24
 3919480       487350       30
 3919480       487380       37
 3919480       487410       44
 3919480       487440       52
 3919480       487470       59
 3919480       487500       67
 3919480       487530       73
 3919480       487560       79
 3919480       487590       85
 3919480       487620       89
 3919480       487650       93
 3919480       487680       97
 3919480       487710       99
 3919480       487740       101
 3919480       487770       102
 3919480       487800       102
 3919480       487830       102
 3919480       487860       100
 3919480       487890       98
 3919480       487920       95
 3919480       487950       92
 3919480       487980       87
 3919480       488010       81
 3919480       488040       75
 3919480       488070       68
 3919480       488100       61
 3919480       488130       53
 3919480       488160       45
 3919480       488190       38
 3919480       488220       31
 3919480       488250       25
 3919480       488280       19
 3919480       488310       14
 3919480       488340       11
 3919480       488370       7
 3919480       488400       5
 3919480       488430       3
 3919480       488460       2
 3919480       488490       1
 3919480       488520       1
 3919480       488550       1
 3919480       488580       0
 3919510       486900       0
 3919510       486930       0
 3919510       486960       0
 3919510       486990       0
 3919510       487020       0
 3919510       487050       1
 3919510       487080       1
 3919510       487110       1
 3919510       487140       2
 3919510       487170       3
 3919510       487200       5
 3919510       487230       7
 3919510       487260       9
 3919510       487290       12
 3919510       487320       16
 3919510       487350       20
 3919510       487380       24
 3919510       487410       29
 3919510       487440       34
 3919510       487470       39
 3919510       487500       44
 3919510       487530       48
 3919510       487560       52
 3919510       487590       56
 3919510       487620       59
 3919510       487650       61
 3919510       487680       63
 3919510       487710       65
 3919510       487740       66
 3919510       487770       67
 3919510       487800       67
 3919510       487830       67
 3919510       487860       66
 3919510       487890       65
 3919510       487920       63
 3919510       487950       60
 3919510       487980       57
 3919510       488010       53
 3919510       488040       49
 3919510       488070       45
 3919510       488100       40
 3919510       488130       35
 3919510       488160       30
 3919510       488190       25
 3919510       488220       20
 3919510       488250       16
 3919510       488280       13
 3919510       488310       9
 3919510       488340       7
 3919510       488370       5
 3919510       488400       3
 3919510       488430       2
 3919510       488460       1
 3919510       488490       1
 3919510       488520       1
 3919510       488550       0
 3919510       488580       0
 3919540       486900       0
 3919540       486930       0
 3919540       486960       0
 3919540       486990       0
 3919540       487020       0
 3919540       487050       0
 3919540       487080       1
 3919540       487110       1
 3919540       487140       1
 3919540       487170       2
 3919540       487200       3
 3919540       487230       4
 3919540       487260       6
 3919540       487290       8
 3919540       487320       10
 3919540       487350       13
 3919540       487380       16
 3919540       487410       19
 3919540       487440       22
 3919540       487470       25
 3919540       487500       28
 3919540       487530       31
 3919540       487560       33
 3919540       487590       35
 3919540       487620       37
 3919540       487650       39
 3919540       487680       40
 3919540       487710       41
 3919540       487740       42
 3919540       487770       43
 3919540       487800       43
 3919540       487830       42
 3919540       487860       42
 3919540       487890       41
 3919540       487920       40
 3919540       487950       38
 3919540       487980       36
 3919540       488010       34
 3919540       488040       31
 3919540       488070       28
 3919540       488100       25
 3919540       488130       22
 3919540       488160       19
 3919540       488190       16
 3919540       488220       13
 3919540       488250       10
 3919540       488280       8
 3919540       488310       6
 3919540       488340       4
 3919540       488370       3
 3919540       488400       2
 3919540       488430       1
 3919540       488460       1
 3919540       488490       1
 3919540       488520       0
 3919540       488550       0
 3919540       488580       0
 3919570       486900       0
 3919570       486930       0
 3919570       486960       0
 3919570       486990       0
 3919570       487020       0
 3919570       487050       0
 3919570       487080       0
 3919570       487110       1
 3919570       487140       1
 3919570       487170       1
 3919570       487200       2
 3919570       487230       3
 3919570       487260       4
 3919570       487290       5
 3919570       487320       6
 3919570       487350       8
 3919570       487380       10
 3919570       487410       11
 3919570       487440       13
 3919570       487470       15
 3919570       487500       17
 3919570       487530       19
 3919570       487560       20
 3919570       487590       22
 3919570       487620       23
 3919570       487650       24
 3919570       487680       25
 3919570       487710       25
 3919570       487740       26
 3919570       487770       26
 3919570       487800       26
 3919570       487830       26
 3919570       487860       26
 3919570       487890       25
 3919570       487920       25
 3919570       487950       24
 3919570       487980       22
 3919570       488010       21
 3919570       488040       19
 3919570       488070       17
 3919570       488100       16
 3919570       488130       14
 3919570       488160       12
 3919570       488190       10
 3919570       488220       8
 3919570       488250       6
 3919570       488280       5
 3919570       488310       4
 3919570       488340       3
 3919570       488370       2
 3919570       488400       1
 3919570       488430       1
 3919570       488460       1
 3919570       488490       0
 3919570       488520       0
 3919570       488550       0
 3919570       488580       0
 3919600       486900       0
 3919600       486930       0
 3919600       486960       0
 3919600       486990       0
 3919600       487020       0
 3919600       487050       0
 3919600       487080       0
 3919600       487110       0
 3919600       487140       1
 3919600       487170       1
 3919600       487200       1
 3919600       487230       2
 3919600       487260       2
 3919600       487290       3
 3919600       487320       4
 3919600       487350       5
 3919600       487380       6
 3919600       487410       7
 3919600       487440       8
 3919600       487470       9
 3919600       487500       10
 3919600       487530       11
 3919600       487560       12
 3919600       487590       13
 3919600       487620       14
 3919600       487650       14
 3919600       487680       15
 3919600       487710       15
 3919600       487740       15
 3919600       487770       16
 3919600       487800       16
 3919600       487830       16
 3919600       487860       15
 3919600       487890       15
 3919600       487920       15
 3919600       487950       14
 3919600       487980       13
 3919600       488010       12
 3919600       488040       11
 3919600       488070       10
 3919600       488100       9
 3919600       488130       8
 3919600       488160       7
 3919600       488190       6
 3919600       488220       5
 3919600       488250       4
 3919600       488280       3
 3919600       488310       2
 3919600       488340       2
 3919600       488370       1
 3919600       488400       1
 3919600       488430       1
 3919600       488460       0
 3919600       488490       0
 3919600       488520       0
 3919600       488550       0
 3919600       488580       0
 3919630       486900       0
 3919630       486930       0
 3919630       486960       0
 3919630       486990       0
 3919630       487020       0
 3919630       487050       0
 3919630       487080       0
 3919630       487110       0
 3919630       487140       0
 3919630       487170       0
 3919630       487200       1
 3919630       487230       1
 3919630       487260       1
 3919630       487290       2
 3919630       487320       2
 3919630       487350       3
 3919630       487380       3
 3919630       487410       4
 3919630       487440       5
 3919630       487470       5
 3919630       487500       6
 3919630       487530       6
 3919630       487560       7
 3919630       487590       7
 3919630       487620       8
 3919630       487650       8
 3919630       487680       8
 3919630       487710       9
 3919630       487740       9
 3919630       487770       9
 3919630       487800       9
 3919630       487830       9
 3919630       487860       9
 3919630       487890       9
 3919630       487920       8
 3919630       487950       8
 3919630       487980       8
 3919630       488010       7
 3919630       488040       7
 3919630       488070       6
 3919630       488100       5
 3919630       488130       5
 3919630       488160       4
 3919630       488190       3
 3919630       488220       3
 3919630       488250       2
 3919630       488280       2
 3919630       488310       1
 3919630       488340       1
 3919630       488370       1
 3919630       488400       0
 3919630       488430       0
 3919630       488460       0
 3919630       488490       0
 3919630       488520       0
 3919630       488550       0
 3919630       488580       0
 3919660       486900       0
 3919660       486930       0
 3919660       486960       0
 3919660       486990       0
 3919660       487020       0
 3919660       487050       0
 3919660       487080       0
 3919660       487110       0
 3919660       487140       0
 3919660       487170       0
 3919660       487200       0
 3919660       487230       1
 3919660       487260       1
 3919660       487290       1
 3919660       487320       1
 3919660       487350       1
 3919660       487380       2
 3919660       487410       2
 3919660       487440       3
 3919660       487470       3
 3919660       487500       3
 3919660       487530       4
 3919660       487560       4
 3919660       487590       4
 3919660       487620       4
 3919660       487650       5
 3919660       487680       5
 3919660       487710       5
 3919660       487740       5
 3919660       487770       5
 3919660       487800       5
 3919660       487830       5
 3919660       487860       5
 3919660       487890       5
 3919660       487920       5
 3919660       487950       4
 3919660       487980       4
 3919660       488010       4
 3919660       488040       4
 3919660       488070       3
 3919660       488100       3
 3919660       488130       3
 3919660       488160       2
 3919660       488190       2
 3919660       488220       2
 3919660       488250       1
 3919660       488280       1
 3919660       488310       1
 3919660       488340       1
 3919660       488370       0
 3919660       488400       0
 3919660       488430       0
 3919660       488460       0
 3919660       488490       0
 3919660       488520       0
 3919660       488550       0
 3919660       488580       0
 3919690       486900       0
 3919690       486930       0
 3919690       486960       0
 3919690       486990       0
 3919690       487020       0
 3919690       487050       0
 3919690       487080       0
 3919690       487110       0
 3919690       487140       0
 3919690       487170       0
 3919690       487200       0
 3919690       487230       0
 3919690       487260       0
 3919690       487290       0
 3919690       487320       1
 3919690       487350       1
 3919690       487380       1
 3919690       487410       1
 3919690       487440       1
 3919690       487470       2
 3919690       487500       2
 3919690       487530       2
 3919690       487560       2
 3919690       487590       2
 3919690       487620       2
 3919690       487650       2
 3919690       487680       3
 3919690       487710       3
 3919690       487740       3
 3919690       487770       3
 3919690       487800       3
 3919690       487830       3
 3919690       487860       3
 3919690       487890       3
 3919690       487920       3
 3919690       487950       2
 3919690       487980       2
 3919690       488010       2
 3919690       488040       2
 3919690       488070       2
 3919690       488100       2
 3919690       488130       1
 3919690       488160       1
 3919690       488190       1
 3919690       488220       1
 3919690       488250       1
 3919690       488280       0
 3919690       488310       0
 3919690       488340       0
 3919690       488370       0
 3919690       488400       0
 3919690       488430       0
 3919690       488460       0
 3919690       488490       0
 3919690       488520       0
 3919690       488550       0
 3919690       488580       0
