# Supplementary material for: Adaptive dynamic prediction model of mining subsidence aided by measured data
Source: Sci Rep. 2025 Apr 28;15:14754. doi: 10.1038/s41598-025-99869-x (PMC12037819; doi:10.1038/s41598-025-99869-x)
Supplement: Supplementary file 2 — Supplementary Information 2. [file 41598_2025_99869_MOESM2_ESM.zip › MSDPS/Form1.frm]

VERSION 5.00
Begin VB.Form Form1 
   BackColor       =   &H00FFFFFF&
   BorderStyle     =   1  'Fixed Single
   Caption         =   "MSPAS  Ver1.0"
   ClientHeight    =   8400
   ClientLeft      =   45
   ClientTop       =   375
   ClientWidth     =   11940
   BeginProperty Font 
      Name            =   "¿¬Ìå"
      Size            =   9
      Charset         =   134
      Weight          =   400
      Underline       =   0   'False
      Italic          =   0   'False
      Strikethrough   =   0   'False
   EndProperty
   LinkTopic       =   "Form1"
   MaxButton       =   0   'False
   MinButton       =   0   'False
   Picture         =   "Form1.frx":0000
   ScaleHeight     =   8400
   ScaleMode       =   0  'User
   ScaleWidth      =   11940
   StartUpPosition =   3  '´°¿ÚÈ±Ê¡
   Begin VB.CommandButton Command4 
      BackColor       =   &H00FFC0FF&
      Caption         =   "Exit"
      BeginProperty Font 
         Name            =   "Times New Roman"
         Size            =   12
         Charset         =   0
         Weight          =   700
         Underline       =   0   'False
         Italic          =   0   'False
         Strikethrough   =   0   'False
      EndProperty
      Height          =   615
      Left            =   7680
      Style           =   1  'Graphical
      TabIndex        =   1
      Top             =   5880
      Width           =   3135
   End
   Begin VB.CommandButton Command1 
      BackColor       =   &H00FFC0FF&
      Caption         =   "Dynamic Prediction"
      BeginProperty Font 
         Name            =   "Times New Roman"
         Size            =   12
         Charset         =   0
         Weight          =   700
         Underline       =   0   'False
         Italic          =   0   'False
         Strikethrough   =   0   'False
      EndProperty
      Height          =   615
      Left            =   7680
      MaskColor       =   &H00FFFFFF&
      Style           =   1  'Graphical
      TabIndex        =   0
      Top             =   4800
      Width           =   3135
   End
End
Attribute VB_Name = "Form1"
Attribute VB_GlobalNameSpace = False
Attribute VB_Creatable = False
Attribute VB_PredeclaredId = True
Attribute VB_Exposed = False
Private Sub Command1_Click()
Form1.Hide
Form8.Show
End Sub

Private Sub Command2_Click()
Form1.Hide
Form4.Show
End Sub

Private Sub Command4_Click()
End
End Sub
