# Supplementary material for: Adaptive dynamic prediction model of mining subsidence aided by measured data
Source: Sci Rep. 2025 Apr 28;15:14754. doi: 10.1038/s41598-025-99869-x (PMC12037819; doi:10.1038/s41598-025-99869-x)
Supplement: Supplementary file 2 — Supplementary Information 2. [file 41598_2025_99869_MOESM2_ESM.zip › MSDPS/Form4.frm]

VERSION 5.00
Begin VB.Form Form4 
   BorderStyle     =   1  'Fixed Single
   Caption         =   "Subsidence Prediction"
   ClientHeight    =   6240
   ClientLeft      =   150
   ClientTop       =   795
   ClientWidth     =   11355
   LinkTopic       =   "Form4"
   MaxButton       =   0   'False
   MinButton       =   0   'False
   Picture         =   "Form4.frx":0000
   ScaleHeight     =   6240
   ScaleWidth      =   11355
   StartUpPosition =   3  '´°¿ÚÈ±Ê¡
   Begin VB.Menu sj 
      Caption         =   "Data"
      WindowList      =   -1  'True
      Begin VB.Menu sxq 
         Caption         =   "ÊéÐ´Æ÷"
      End
      Begin VB.Menu xg 
         Caption         =   "¹¤×÷ÃæÊý¾Ý±à¼­"
      End
      Begin VB.Menu sjzb 
         Caption         =   "±¾´ÎÔ¤¼ÆÊý¾Ý×¼±¸"
         Begin VB.Menu ss 
            Caption         =   "ÊÖ¹¤ÊäÈë"
         End
         Begin VB.Menu gf 
            Caption         =   "¹Ì¶¨·½Ïò"
         End
         Begin VB.Menu zf 
            Caption         =   "¼«Öµ·½Ïò"
            Begin VB.Menu di 
               Caption         =   "io/ Uo"
            End
            Begin VB.Menu dk 
               Caption         =   "Ko/¦Åo"
            End
         End
      End
      Begin VB.Menu fh 
         Caption         =   "·µ»Ø"
      End
      Begin VB.Menu tc 
         Caption         =   "ÍË³ö"
      End
   End
   Begin VB.Menu yj 
      Caption         =   "Predict"
      Begin VB.Menu gdy 
         Caption         =   "¹Ì¶¨·½Ïò(¦Õ/¦Õ+90¡ã)"
      End
      Begin VB.Menu zdyj 
         Caption         =   "¼«Öµ·½Ïò(¦ÕMax)"
      End
   End
   Begin VB.Menu ht 
      Caption         =   "Mapping"
      Begin VB.Menu hw 
         Caption         =   "Contour map of subsidence"
      End
      Begin VB.Menu hi 
         Caption         =   "Contour map of inclined deformation"
      End
      Begin VB.Menu hk 
         Caption         =   "Contour map of curvature deformation"
      End
      Begin VB.Menu hu 
         Caption         =   "Contour map of horizontal displacement "
      End
      Begin VB.Menu he 
         Caption         =   "Contour map of horizontal deformation"
      End
   End
End
Attribute VB_Name = "Form4"
Attribute VB_GlobalNameSpace = False
Attribute VB_Creatable = False
Attribute VB_PredeclaredId = True
Attribute VB_Exposed = False
 Dim jiaodianshu()  As Integer, worknumber As Integer, pointnumber As Integer, ff() As Single, pointname() As Integer, ax() As Single, ay() As Single
 Dim h0() As Single, b0() As Single, tb() As Single, b() As Single, r() As Single, sa() As Single, l() As Single
 Dim mint() As Single, maxt() As Single
 Dim s() As Single, fq() As Single, ab() As Single
 Dim fy As Single, fz As Single, gy As Single, gz As Single, th() As Single
 Dim m() As Single, a() As Single, q() As Single
 Dim s1() As Single, s2() As Single, sz() As Single, sy() As Single
 Dim jg() As Single, tttt() As Single, rrrr() As Single, absy() As Single, absx() As Single
 Private Declare Function ShellExecute Lib "shell32.dll" Alias "ShellExecuteA" (ByVal hwnd As Long, ByVal lpOperation As String, ByVal lpFile As String, ByVal lpParameters As String, ByVal lpDirectory As String, ByVal nShowCmd As Long) As Long

Private Sub fh_Click()
Form1.Show
End Sub

Private Sub gdy_Click()
Dim cw  As Single, ci1 As Single, cu1 As Single, ck1 As Single, ce1 As Single
Dim ci2 As Single, cu2 As Single, ck2 As Single, ce2 As Single
Dim fai1 As Single, fai2 As Single
Dim X!, Y!, w0%, xjabsx!, yiabsy!, qianzhui#, wcsa  As Long
Dim wi#, ixi#, iyi#, kxi#, kyi#, kxyi#
Dim ix!, iy!, kx!, ky!, kxy!, uy!, ux!, ey!, ex!, exy!
Call predict
Open App.Path & "\ALL-PREDICT.txt" For Output As #3
For ap = 1 To pointnumber
cw = 0
ci1 = 0: ck1 = 0: cu1 = 0: ce1 = 0
ci2 = 0: ck2 = 0: cu2 = 0: ce2 = 0
For ak = 1 To worknumber

fai1 = 0.5 * 3.14159 - (ff(ap) - fq(ak) + 180) * 3.14159 / 180
fai2 = 0.5 * 3.14159265358979 - (ff(ap) - fq(ak) + 270) * 3.1415926358979 / 180

w0 = m(ak) * q(ak) * Cos(a(ak) / 180 * 3.14159) * 1000
Y = (ax(ap) - b(ak, 1)) * Cos(fq(ak) * 3.14159 / 180 - 3.14159) + (ay(ap) - b(ak, 2)) * Sin((fq(ak) * 3.14159 / 180 - 3.14159))
X = -(ax(ap) - b(ak, 1)) * Sin(fq(ak) * 3.14159 / 180 - 3.14159) + (ay(ap) - b(ak, 2)) * Cos((fq(ak) * 3.14159 / 180 - 3.14159))
For ai = 1 To tttt(ak)
xjabsx = (X - absx(ak, ai))
For aj = 1 To rrrr(ak, ai)

yjabsy = (Y - absy(ak, ai, aj) + l(ak, ai, aj))
If Sqr(xjabsx * xjabsx + yjabsy * yjabsy) < 2 * r(ak, ai, aj) Then
qianzhui = (-2 * 3.14159 / (r(ak, ai, aj) * r(ak, ai, aj)))
wcsa = w0 * sa(ak, ai, aj)

wi = Exp(0.5 * qianzhui * (xjabsx * xjabsx + yjabsy * yjabsy)) / r(ak, ai, aj) / r(ak, ai, aj)
ixi = qianzhui * xjabsx * wi
iyi = qianzhui * yjabsy * wi
kxi = qianzhui * (1 - (-qianzhui) * xjabsx * xjabsx) * wi
kyi = qianzhui * (1 - (-qianzhui) * yjabsy * yjabsy) * wi
kxyi = 2 * qianzhui * qianzhui * xjabsx * yjabsy * wi

ix = ixi * wcsa
iy = iyi * wcsa
kx = kxi * wcsa
ky = kyi * wcsa
kxy = kxyi * wcsa
uy = (iy * r(ak, ai, aj) * b0(ak) + wi * wcsa / Tan(th(ak) * 3.14159 / 180))
ux = ix * b0(ak) * r(ak, ai, aj)
ey = (ky * r(ak, ai, aj) * b0(ak) + iy / Tan(th(ak) * 3.14159 / 180))
ex = kx * b0(ak) * r(ak, ai, aj)
exy = kxy + iy / Tan(th(ak) * 3.14159 / 180)

cw = cw + wi * wcsa
ci1 = ci1 + ix * Cos(fai1) + iy * Sin(fai1)
ck1 = ck1 + kx * Cos(fai1) * Cos(fai1) + ky * Sin(fai1) * Sin(fai1) + kxy * Sin(fai1) * Cos(fai1)
cu1 = cu1 + ux * Cos(fai1) + uy * Sin(fai1)
ce1 = ce1 + ex * Cos(fai1) * Cos(fai1) + ey * Sin(fai1) * Sin(fai1) + exy * Sin(fai1) * Cos(fai1)

ci2 = ci2 + ix * Cos(fai2) + iy * Sin(fai2)
ck2 = ck2 + kx * Cos(fai2) * Cos(fai2) + ky * Sin(fai2) * Sin(fai2) + kxy * Sin(fai2) * Cos(fai2)
cu2 = cu2 + ux * Cos(fai2) + uy * Sin(fai2)
ce2 = ce2 + ex * Cos(fai2) * Cos(fai2) + ey * Sin(fai2) * Sin(fai2) + exy * Sin(fai2) * Cos(fai2)

End If
Next
Next
Next
Print #3, Val(ay(ap)), Val(ax(ap)), Format(cw, "0"), Format(ci1, "0.00"), Format(ci2, "0.00"), Format(ck1, "0.000"), Format(ck2, "0.000"), Format(cu1, "0"), Format(cu2, "0.000"), Format(ce1, "0.000"), Format(ce2, "0.000")
Next
Close #3
MsgBox "Êý¾ÝÒÑ±£´æÔÚ" & App.Path & "\ALL-PREDICT.txt" & "ÖÐ", 0, "Ô¤¼Æ"
End Sub

Private Sub gf_Click()
Form5.Show
End Sub

Private Sub hfz_Click()
Open App.Path & "\ALL-PREDICT.txt" For Input As #3
kl = 0
While Not EOF(3)
kl = kl + 1
Input #3, srr
Wend
Close #3
ReDim sr(1 To kl) As Single
Open App.Path & "\ALL-PREDICT.txt" For Input As #3
kl = 0
While Not EOF(3)
kl = kl + 1
Input #3, sr(kl)
Wend
Close #3
Open App.Path & "\W-PREDICT.txt" For Output As #4
For i = 1 To kl
If i Mod 7 = 1 Then Print #4, sr(i),
If i Mod 7 = 2 Then Print #4, sr(i),
If i Mod 7 = 3 Then Print #4, sr(i)
Next i
Close #4
MsgBox "Êý¾ÝÒÑ±£´æÔÚ" & App.Path & "\W-PREDICT.txt" & "ÖÐ", 0, "Ô¤¼ÆW"
End Sub

Private Sub hze_Click()
Open App.Path & "\ALL-PREDICT.txt" For Input As #3
kl = 0
While Not EOF(3)
kl = kl + 1
Input #3, srr
Wend
Close #3
ReDim sr(1 To kl) As Single
Open App.Path & "\ALL-PREDICT.txt" For Input As #3
kl = 0
While Not EOF(3)
kl = kl + 1
Input #3, sr(kl)
Wend
Close #3
Open App.Path & "\E-PREDICT.txt" For Output As #4
For i = 1 To kl
If i Mod 11 = 1 Then Print #4, sr(i),
If i Mod 11 = 2 Then Print #4, sr(i),
If i Mod 11 = 10 Then Print #4, sr(i)
Next i
Close #4
MsgBox "Êý¾ÝÒÑ±£´æÔÚ" & App.Path & "\E-PREDICT.txt" & "ÖÐ", 0, "Ô¤¼Æ¦Å"
End Sub

Private Sub hzej_Click()
Open App.Path & "\ALL-PREDICT.txt" For Input As #3
kl = 0
While Not EOF(3)
kl = kl + 1
Input #3, srr
Wend
Close #3
ReDim sr(1 To kl) As Single
Open App.Path & "\ALL-PREDICT.txt" For Input As #3
kl = 0
While Not EOF(3)
kl = kl + 1
Input #3, sr(kl)
Wend
Close #3
Open App.Path & "\E-PREDICT.txt" For Output As #4
For i = 1 To kl
If i Mod 11 = 1 Then Print #4, sr(i),
If i Mod 11 = 2 Then Print #4, sr(i),
If i Mod 11 = 0 Then Print #4, sr(i)
Next i
Close #4
MsgBox "Êý¾ÝÒÑ±£´æÔÚ" & App.Path & "\E-PREDICT.txt" & "ÖÐ", 0, "Ô¤¼Æ¦Å"
End Sub

Private Sub hzem_Click()
Open App.Path & "\MAXALL-PREDICT.txt" For Input As #3
kl = 0
While Not EOF(3)
kl = kl + 1
Input #3, srr
Wend
Close #3
ReDim sr(1 To kl) As Single
Open App.Path & "\MAXALL-PREDICT.txt" For Input As #3
kl = 0
While Not EOF(3)
kl = kl + 1
Input #3, sr(kl)
Wend
Close #3
Open App.Path & "\E-PREDICT.txt" For Output As #4
For i = 1 To kl
If i Mod 7 = 1 Then Print #4, sr(i),
If i Mod 7 = 2 Then Print #4, sr(i),
If i Mod 7 = 0 Then Print #4, sr(i)
Next i
Close #4
MsgBox "Êý¾ÝÒÑ±£´æÔÚ" & App.Path & "\E-PREDICT.txt" & "ÖÐ", 0, "Ô¤¼ÆE"
End Sub

Private Sub hzi_Click()
Open App.Path & "\ALL-PREDICT.txt" For Input As #3
kl = 0
While Not EOF(3)
kl = kl + 1
Input #3, srr
Wend
Close #3
ReDim sr(1 To kl) As Single
Open App.Path & "\ALL-PREDICT.txt" For Input As #3
kl = 0
While Not EOF(3)
kl = kl + 1
Input #3, sr(kl)
Wend
Close #3
Open App.Path & "\I-PREDICT.txt" For Output As #4
For i = 1 To kl
If i Mod 11 = 1 Then Print #4, sr(i),
If i Mod 11 = 2 Then Print #4, sr(i),
If i Mod 11 = 4 Then Print #4, sr(i)
Next i
Close #4
MsgBox "Êý¾ÝÒÑ±£´æÔÚ" & App.Path & "\I-PREDICT.txt" & "ÖÐ", 0, "Ô¤¼ÆI"
End Sub

Private Sub hzim_Click()
Open App.Path & "\MAXALL-PREDICT.txt" For Input As #3
kl = 0
While Not EOF(3)
kl = kl + 1
Input #3, srr
Wend
Close #3
ReDim sr(1 To kl) As Single
Open App.Path & "\MAXALL-PREDICT.txt" For Input As #3
kl = 0
While Not EOF(3)
kl = kl + 1
Input #3, sr(kl)
Wend
Close #3
Open App.Path & "\I-PREDICT.txt" For Output As #4
For i = 1 To kl
If i Mod 7 = 1 Then Print #4, sr(i),
If i Mod 7 = 2 Then Print #4, sr(i),
If i Mod 7 = 4 Then Print #4, sr(i)
Next i
Close #4
MsgBox "Êý¾ÝÒÑ±£´æÔÚ" & App.Path & "\I-PREDICT.txt" & "ÖÐ", 0, "Ô¤¼ÆI"
End Sub

Private Sub hzj_Click()
Open App.Path & "\ALL-PREDICT.txt" For Input As #3
kl = 0
While Not EOF(3)
kl = kl + 1
Input #3, srr
Wend
Close #3
ReDim sr(1 To kl) As Single
Open App.Path & "\ALL-PREDICT.txt" For Input As #3
kl = 0
While Not EOF(3)
kl = kl + 1
Input #3, sr(kl)
Wend
Close #3
Open App.Path & "\I-PREDICT.txt" For Output As #4
For i = 1 To kl
If i Mod 11 = 1 Then Print #4, sr(i),
If i Mod 11 = 2 Then Print #4, sr(i),
If i Mod 11 = 5 Then Print #4, sr(i)
Next i
Close #4
MsgBox "Êý¾ÝÒÑ±£´æÔÚ" & App.Path & "\I-PREDICT.txt" & "ÖÐ", 0, "Ô¤¼ÆI"
End Sub

Private Sub hzk_Click()
Open App.Path & "\ALL-PREDICT.txt" For Input As #3
kl = 0
While Not EOF(3)
kl = kl + 1
Input #3, srr
Wend
Close #3
ReDim sr(1 To kl) As Single
Open App.Path & "\ALL-PREDICT.txt" For Input As #3
kl = 0
While Not EOF(3)
kl = kl + 1
Input #3, sr(kl)
Wend
Close #3
Open App.Path & "\K-PREDICT.txt" For Output As #4
For i = 1 To kl
If i Mod 11 = 1 Then Print #4, sr(i),
If i Mod 11 = 2 Then Print #4, sr(i),
If i Mod 11 = 6 Then Print #4, sr(i)
Next i
Close #4
MsgBox "Êý¾ÝÒÑ±£´æÔÚ" & App.Path & "\K-PREDICT.txt" & "ÖÐ", 0, "Ô¤¼ÆK"
End Sub

Private Sub hzkj_Click()
Open App.Path & "\ALL-PREDICT.txt" For Input As #3
kl = 0
While Not EOF(3)
kl = kl + 1
Input #3, srr
Wend
Close #3
ReDim sr(1 To kl) As Single
Open App.Path & "\ALL-PREDICT.txt" For Input As #3
kl = 0
While Not EOF(3)
kl = kl + 1
Input #3, sr(kl)
Wend
Close #3
Open App.Path & "\K-PREDICT.txt" For Output As #4
For i = 1 To kl
If i Mod 11 = 1 Then Print #4, sr(i),
If i Mod 11 = 2 Then Print #4, sr(i),
If i Mod 11 = 7 Then Print #4, sr(i)
Next i
Close #4
MsgBox "Êý¾ÝÒÑ±£´æÔÚ" & App.Path & "\K-PREDICT.txt" & "ÖÐ", 0, "Ô¤¼ÆK"
End Sub

Private Sub hzkm_Click()
Open App.Path & "\MAXALL-PREDICT.txt" For Input As #3
kl = 0
While Not EOF(3)
kl = kl + 1
Input #3, srr
Wend
Close #3
ReDim sr(1 To kl) As Single
Open App.Path & "\MAXALL-PREDICT.txt" For Input As #3
kl = 0
While Not EOF(3)
kl = kl + 1
Input #3, sr(kl)
Wend
Close #3
Open App.Path & "\K-PREDICT.txt" For Output As #4
For i = 1 To kl
If i Mod 7 = 1 Then Print #4, sr(i),
If i Mod 7 = 2 Then Print #4, sr(i),
If i Mod 7 = 5 Then Print #4, sr(i)
Next i
Close #4
MsgBox "Êý¾ÝÒÑ±£´æÔÚ" & App.Path & "\K-PREDICT.txt" & "ÖÐ", 0, "Ô¤¼ÆK"
End Sub

Private Sub hzu_Click()
Open App.Path & "\ALL-PREDICT.txt" For Input As #3
kl = 0
While Not EOF(3)
kl = kl + 1
Input #3, srr
Wend
Close #3
ReDim sr(1 To kl) As Single
Open App.Path & "\ALL-PREDICT.txt" For Input As #3
kl = 0
While Not EOF(3)
kl = kl + 1
Input #3, sr(kl)
Wend
Close #3
Open App.Path & "\U-PREDICT.txt" For Output As #4
For i = 1 To kl
If i Mod 11 = 1 Then Print #4, sr(i),
If i Mod 11 = 2 Then Print #4, sr(i),
If i Mod 11 = 8 Then Print #4, sr(i)
Next i
Close #4
MsgBox "Êý¾ÝÒÑ±£´æÔÚ" & App.Path & "\U-PREDICT.txt" & "ÖÐ", 0, "Ô¤¼ÆU"
End Sub

Private Sub hzuj_Click()
Open App.Path & "\ALL-PREDICT.txt" For Input As #3
kl = 0
While Not EOF(3)
kl = kl + 1
Input #3, srr
Wend
Close #3
ReDim sr(1 To kl) As Single
Open App.Path & "\ALL-PREDICT.txt" For Input As #3
kl = 0
While Not EOF(3)
kl = kl + 1
Input #3, sr(kl)
Wend
Close #3
Open App.Path & "\U-PREDICT.txt" For Output As #4
For i = 1 To kl
If i Mod 11 = 1 Then Print #4, sr(i),
If i Mod 11 = 2 Then Print #4, sr(i),
If i Mod 11 = 9 Then Print #4, sr(i)
Next i
Close #4
MsgBox "Êý¾ÝÒÑ±£´æÔÚ" & App.Path & "\U-PREDICT.txt" & "ÖÐ", 0, "Ô¤¼ÆU"
End Sub

Private Sub hzum_Click()
Open App.Path & "\MAXALL-PREDICT.txt" For Input As #3
kl = 0
While Not EOF(3)
kl = kl + 1
Input #3, srr
Wend
Close #3
ReDim sr(1 To kl) As Single
Open App.Path & "\MAXALL-PREDICT.txt" For Input As #3
kl = 0
While Not EOF(3)
kl = kl + 1
Input #3, sr(kl)
Wend
Close #3
Open App.Path & "\U-PREDICT.txt" For Output As #4
For i = 1 To kl
If i Mod 7 = 1 Then Print #4, sr(i),
If i Mod 7 = 2 Then Print #4, sr(i),
If i Mod 7 = 6 Then Print #4, sr(i)
Next i
Close #4
MsgBox "Êý¾ÝÒÑ±£´æÔÚ" & App.Path & "\U-PREDICT.txt" & "ÖÐ", 0, "Ô¤¼ÆU"
End Sub

Private Sub di_Click()

Call predict
ReDim six(1 To pointnumber), siy(1 To pointnumber), cc(1 To pointnumber)
For ap = 1 To pointnumber
For ak = 1 To worknumber
w0 = m(ak) * q(ak) * Cos(a(ak) / 180 * 3.14159265358979) * 1000
Y = (ax(ap) - b(ak, 1)) * Cos(fq(ak) * 3.14159265358979 / 180 - 3.14159265358979) + (ay(ap) - b(ak, 2)) * Sin((fq(ak) * 3.14159265358979 / 180 - 3.14159265358979))
X = -(ax(ap) - b(ak, 1)) * Sin(fq(ak) * 3.14159265358979 / 180 - 3.14159265358979) + (ay(ap) - b(ak, 2)) * Cos((fq(ak) * 3.14159265358979 / 180 - 3.14159265358979))
For ai = 1 To tttt(ak)
For aj = 1 To rrrr(ak, ai)
wi = (1 / (r(ak, ai, aj) ^ 2)) * Exp(-3.14159 * (X - absx(ak, ai)) ^ 2 / (r(ak, ai, aj) ^ 2)) * Exp(-3.14159 * (Y - absy(ak, ai, aj) + l(ak, ai, aj)) ^ 2 / (r(ak, ai, aj) ^ 2))
ixi = (-2 * 3.14159 / r(ak, ai, aj) ^ 2) * (X - absx(ak, ai)) * wi
iyi = (-2 * 3.14159 / r(ak, ai, aj) ^ 2) * (Y - absy(ak, ai, aj) + l(ak, ai, aj)) * wi
ix = ixi * sa(ak, ai, aj) * w0
iy = iyi * sa(ak, ai, aj) * w0

six(ap) = six(ap) + iy * Cos((fq(ak) - 180) / 180 * 3.14159265358979) - ix * Sin((fq(ak) - 180) / 180 * 3.14159265358979)
siy(ap) = siy(ap) + ix * Cos((fq(ak) - 180) / 180 * 3.14159265358979) + iy * Sin((fq(ak) - 180) / 180 * 3.14159265358979)
Next aj
Next ai
Next ak
Next ap


For ap = 1 To pointnumber
cc(ap) = Atn(siy(ap) / six(ap))
If six(ap) < 0 Then cc(ap) = cc(ap) + 3.14159265358979
If six(ap) > 0 And siy(ap) < 0 Then cc(ap) = cc(ap) + 2 * 3.14159265358979
Next ap


Open App.Path & "\MAXgrid.txt" For Output As #1
For n = 1 To pointnumber
Print #1, n, ax(n), ay(n), Format(cc(n) / 3.14159265358979 * 180, "0.0")
Next n
Close #1
MsgBox "Êý¾ÝÒÑ±£´æÔÚ" & App.Path & "\MAXgrid.txt" & "ÖÐ", 0, "×î´ó·½Ïò"
End Sub

Private Sub dk_Click()

Call predict
ReDim skx(1 To pointnumber), sky(1 To pointnumber), skxy(1 To pointnumber), cc(1 To pointnumber)
For ap = 1 To pointnumber
For ak = 1 To worknumber
w0 = m(ak) * q(ak) * Cos(a(ak) / 180 * 3.14159265358979) * 1000
Y = (ax(ap) - b(ak, 1)) * Cos(fq(ak) * 3.14159265358979 / 180 - 3.14159265358979) + (ay(ap) - b(ak, 2)) * Sin((fq(ak) * 3.14159265358979 / 180 - 3.14159265358979))
X = -(ax(ap) - b(ak, 1)) * Sin(fq(ak) * 3.14159265358979 / 180 - 3.14159265358979) + (ay(ap) - b(ak, 2)) * Cos((fq(ak) * 3.14159265358979 / 180 - 3.14159265358979))
For ai = 1 To tttt(ak)
For aj = 1 To rrrr(ak, ai)
wi = (1 / (r(ak, ai, aj) ^ 2)) * Exp(-3.14159 * (X - absx(ak, ai)) ^ 2 / (r(ak, ai, aj) ^ 2)) * Exp(-3.14159 * (Y - absy(ak, ai, aj) + l(ak, ai, aj)) ^ 2 / (r(ak, ai, aj) ^ 2))
kxi = (-2 * 3.14159 / r(ak, ai, aj) ^ 2) * (1 - (2 * 3.14159 / r(ak, ai, aj) ^ 2) * (X - absx(ak, ai)) ^ 2) * wi
kyi = (-2 * 3.14159 / r(ak, ai, aj) ^ 2) * (1 - (2 * 3.14159 / r(ak, ai, aj) ^ 2) * (Y - absy(ak, ai, aj) + l(ak, ai, aj)) ^ 2) * wi
kxyi = (8 * 3.14159 * 3.14159 / r(ak, ai, aj) ^ 4) * (X - absx(ak, ai)) * (Y - absy(ak, ai, aj) + l(ak, ai, aj)) * wi
kx = kxi * sa(ak, ai, aj) * w0
ky = kyi * sa(ak, ai, aj) * w0
kxy = kxyi * sa(ak, ai, aj) * w0
sky(ap) = sky(ap) + (kx - ky) * Sin(2 * (fq(ak) - 180) / 180 * 3.14159265358979) - kxy * Cos(2 * (fq(ak) - 180) / 180 * 3.14159265358979)
skx(ap) = skx(ap) + (kx - ky) * Cos(2 * (fq(ak) - 180) / 180 * 3.14159265358979) + kxy * Sin(2 * (fq(ak) - 180) / 180 * 3.14159265358979)
Next aj
Next ai
Next ak
Next ap

For ap = 1 To pointnumber
cc(ap) = Atn(sky(ap) / skx(ap))
If skx(ap) < 0 Then cc(ap) = cc(ap) + 3.14159265358979
If skx(ap) > 0 And sky(ap) < 0 Then cc(ap) = cc(ap) + 2 * 3.14159265358979
Next ap

Open App.Path & "\MAXgrid.txt" For Output As #1
For n = 1 To pointnumber
Print #1, n, ax(n), ay(n), Format(cc(n) / 2 / 3.14159 * 180, "0.0")
Next n
Close #1
MsgBox "Êý¾ÝÒÑ±£´æÔÚ" & App.Path & "\MAXgrid.txt" & "ÖÐ", 0, "×î´ó·½Ïò"
End Sub

Private Sub ss_Click()
Form6.Show
End Sub


Private Sub sxq_Click()
Dim l As Long
Dim s As String
s = App.Path & "\predict.txt"
l = ShellExecute(Me.hwnd, "open", s, "", "", vbNormalFocus)
End Sub

Private Sub tc_Click()
End
End Sub

Private Sub wff_Click()
Open App.Path & "\ALL-PREDICT.txt" For Input As #3
kl = 0
While Not EOF(3)
kl = kl + 1
Input #3, srr
Wend
Close #3
ReDim sr(1 To kl) As Single
Open App.Path & "\ALL-PREDICT.txt" For Input As #3
kl = 0
While Not EOF(3)
kl = kl + 1
Input #3, sr(kl)
Wend
Close #3
Open App.Path & "\W-PREDICT.txt" For Output As #4
For i = 1 To kl
If i Mod 7 = 1 Then Print #4, sr(i),
If i Mod 7 = 2 Then Print #4, sr(i),
If i Mod 7 = 3 Then Print #4, -1 * sr(i)
Next i
Close #4
MsgBox "Êý¾ÝÒÑ±£´æÔÚ" & App.Path & "\W-PREDICT.txt" & "ÖÐ", 0, "Ô¤¼ÆW"
End Sub

Private Sub wjif_Click()
Open App.Path & "\MAXALL-PREDICT.txt" For Input As #3
kl = 0
While Not EOF(3)
kl = kl + 1
Input #3, srr
Wend
Close #3
ReDim sr(1 To kl) As Single
Open App.Path & "\MAXALL-PREDICT.txt" For Input As #3
kl = 0
While Not EOF(3)
kl = kl + 1
Input #3, sr(kl)
Wend
Close #3
Open App.Path & "\W-PREDICT.txt" For Output As #4
For i = 1 To kl
If i Mod 7 = 1 Then Print #4, sr(i),
If i Mod 7 = 2 Then Print #4, sr(i),
If i Mod 7 = 3 Then Print #4, -1 * sr(i)
Next i
Close #4
MsgBox "Êý¾ÝÒÑ±£´æÔÚ" & App.Path & "\W-PREDICT.txt" & "ÖÐ", 0, "Ô¤¼ÆW"
End Sub

Private Sub wjiz_Click()
Open App.Path & "\MAXALL-PREDICT.txt" For Input As #3
kl = 0
While Not EOF(3)
kl = kl + 1
Input #3, srr
Wend
Close #3
ReDim sr(1 To kl) As Single
Open App.Path & "\MAXALL-PREDICT.txt" For Input As #3
kl = 0
While Not EOF(3)
kl = kl + 1
Input #3, sr(kl)
Wend
Close #3
Open App.Path & "\W-PREDICT.txt" For Output As #4
For i = 1 To kl
If i Mod 7 = 1 Then Print #4, sr(i),
If i Mod 7 = 2 Then Print #4, sr(i),
If i Mod 7 = 3 Then Print #4, sr(i)
Next i
Close #4
MsgBox "Êý¾ÝÒÑ±£´æÔÚ" & App.Path & "\W-PREDICT.txt" & "ÖÐ", 0, "Ô¤¼ÆW"
End Sub

Private Sub wjuf_Click()
Open App.Path & "\ALL-PREDICT.txt" For Input As #3
kl = 0
While Not EOF(3)
kl = kl + 1
Input #3, srr
Wend
Close #3
ReDim sr(1 To kl) As Single
Open App.Path & "\ALL-PREDICT.txt" For Input As #3
kl = 0
While Not EOF(3)
kl = kl + 1
Input #3, sr(kl)
Wend
Close #3
Open App.Path & "\W-PREDICT.txt" For Output As #4
For i = 1 To kl
If i Mod 11 = 1 Then Print #4, sr(i),
If i Mod 11 = 2 Then Print #4, sr(i),
If i Mod 11 = 3 Then Print #4, -1 * sr(i)
Next i
Close #4
MsgBox "Êý¾ÝÒÑ±£´æÔÚ" & App.Path & "\W-PREDICT.txt" & "ÖÐ", 0, "Ô¤¼ÆW"
End Sub

Private Sub wjuz_Click()
Open App.Path & "\ALL-PREDICT.txt" For Input As #3
kl = 0
While Not EOF(3)
kl = kl + 1
Input #3, srr
Wend
Close #3
ReDim sr(1 To kl) As Single
Open App.Path & "\ALL-PREDICT.txt" For Input As #3
kl = 0
While Not EOF(3)
kl = kl + 1
Input #3, sr(kl)
Wend
Close #3
Open App.Path & "\W-PREDICT.txt" For Output As #4
For i = 1 To kl
If i Mod 11 = 1 Then Print #4, sr(i),
If i Mod 11 = 2 Then Print #4, sr(i),
If i Mod 11 = 3 Then Print #4, sr(i)
Next i
Close #4
MsgBox "Êý¾ÝÒÑ±£´æÔÚ" & App.Path & "\W-PREDICT.txt" & "ÖÐ", 0, "Ô¤¼ÆW"
End Sub

Private Sub xg_Click()
Form3.Show
End Sub


Private Sub zdyj_Click()
Dim cw  As Single, ci1 As Single, cu1 As Single, ck1 As Single, ce1 As Single
Dim ci2 As Single, cu2 As Single, ck2 As Single, ce2 As Single
Dim fai1 As Single
Dim X!, Y!, w0%, xjabsx!, yiabsy!, qianzhui#, wcsa  As Long
Dim wi#, ixi#, iyi#, kxi#, kyi#, kxyi#
Dim ix!, iy!, kx!, ky!, kxy!, uy!, ux!, ey!, ex!, exy!
Call predict
Open App.Path & "\MAXALL-PREDICT.txt" For Output As #3
For ap = 1 To pointnumber
cw = 0
ci1 = 0: ck1 = 0: cu1 = 0: ce1 = 0

For ak = 1 To worknumber
fai1 = 0.5 * 3.14159 - (ff(ap) - fq(ak) + 180) * 3.14159 / 180
w0 = m(ak) * q(ak) * Cos(a(ak) / 180 * 3.14159) * 1000
Y = (ax(ap) - b(ak, 1)) * Cos(fq(ak) * 3.14159 / 180 - 3.14159) + (ay(ap) - b(ak, 2)) * Sin((fq(ak) * 3.14159 / 180 - 3.14159))
X = -(ax(ap) - b(ak, 1)) * Sin(fq(ak) * 3.14159 / 180 - 3.14159) + (ay(ap) - b(ak, 2)) * Cos((fq(ak) * 3.14159 / 180 - 3.14159))
For ai = 1 To tttt(ak)
xjabsx = (X - absx(ak, ai))
For aj = 1 To rrrr(ak, ai)

yjabsy = (Y - absy(ak, ai, aj) + l(ak, ai, aj))
If Sqr(xjabsx * xjabsx + yjabsy * yjabsy) < 2 * r(ak, ai, aj) Then
qianzhui = (-2 * 3.14159 / (r(ak, ai, aj) * r(ak, ai, aj)))
wcsa = w0 * sa(ak, ai, aj)

wi = Exp(0.5 * qianzhui * (xjabsx * xjabsx + yjabsy * yjabsy)) / r(ak, ai, aj) / r(ak, ai, aj)
ixi = qianzhui * xjabsx * wi
iyi = qianzhui * yjabsy * wi
kxi = qianzhui * (1 - (-qianzhui) * xjabsx * xjabsx) * wi
kyi = qianzhui * (1 - (-qianzhui) * yjabsy * yjabsy) * wi
kxyi = 2 * qianzhui * qianzhui * xjabsx * yjabsy * wi

ix = ixi * wcsa
iy = iyi * wcsa
kx = kxi * wcsa
ky = kyi * wcsa
kxy = kxyi * wcsa
uy = (iy * r(ak, ai, aj) * b0(ak) + wi * wcsa / Tan(th(ak) * 3.14159 / 180))
ux = ix * b0(ak) * r(ak, ai, aj)
ey = (ky * r(ak, ai, aj) * b0(ak) + iy / Tan(th(ak) * 3.14159 / 180))
ex = kx * b0(ak) * r(ak, ai, aj)
exy = kxy + iy / Tan(th(ak) * 3.14159 / 180)

cw = cw + wi * wcsa
ci1 = ci1 + ix * Cos(fai1) + iy * Sin(fai1)
ck1 = ck1 + kx * Cos(fai1) * Cos(fai1) + ky * Sin(fai1) * Sin(fai1) + kxy * Sin(fai1) * Cos(fai1)
cu1 = cu1 + ux * Cos(fai1) + uy * Sin(fai1)
ce1 = ce1 + ex * Cos(fai1) * Cos(fai1) + ey * Sin(fai1) * Sin(fai1) + exy * Sin(fai1) * Cos(fai1)
End If
Next
Next
Next
Print #3, Val(ay(ap)), Val(ax(ap)), Format(cw, "0"), Format(ci1, "0.00"), Format(Abs(ck1), "0.000"), Format(cu1, "0"), Format(ce1, "0.000")
Next
Close #3
MsgBox "Êý¾ÝÒÑ±£´æÔÚ" & App.Path & "\MAXALL-PREDICT.txt" & "ÖÐ", 0, "Ô¤¼Æ"
End Sub


Private Sub Command1_Click()
Form3.Show
Form3.Caption = "¹¤×÷Ãæ" & List1.ListIndex + 1
End Sub
Public Sub predict()

Open App.Path & "\predict.txt" For Input As #1
Input #1, worknumber, pointnumber
ReDim tb(1 To worknumber), b0(1 To worknumber), mint(1 To worknumber), maxt(1 To worknumber), minz(1 To worknumber), maxz(1 To worknumber), fq(1 To worknumber), th(1 To worknumber), tttt(1 To worknumber), b(1 To worknumber, 1 To 24)
ReDim m(1 To worknumber), a(1 To worknumber), q(1 To worknumber), sz(1 To worknumber), sy(1 To worknumber), s1(1 To worknumber), s2(1 To worknumber), jg(1 To worknumber), temp(1 To worknumber), workname(1 To worknumber)
ReDim jiaodianshu(1 To worknumber)
ReDim pointname(1 To pointnumber), ax(1 To pointnumber), ay(1 To pointnumber), ff(1 To pointnumber)
For ak = 1 To worknumber
Input #1, m(ak), a(ak), fq(ak), workname(ak)
Input #1, q(ak), tb(ak), b0(ak), th(ak), sz(ak), sy(ak), s1(ak), s2(ak)
ai = 0
Do
ai = ai + 1
Input #1, b(ak, 3 * (ai - 1) + 1), b(ak, 3 * (ai - 1) + 2), b(ak, 3 * (ai - 1) + 3)
Loop Until (b(ak, 3 * (ai - 1) + 3) = -1) Or ai = 8
jiaodianshu(ak) = ai - 1
Next ak
For ap = 1 To pointnumber
Input #1, pointname(ap), ax(ap), ay(ap), ff(ap)
Next ap
Close #1

For ak = 1 To worknumber
For ai = 1 To jiaodianshu(ak)
jg(ak) = jg(ak) + b(ak, 3 * ai)
Next ai
jg(ak) = jg(ak) \ jiaodianshu(ak) \ 10
Next ak
ReDim ab(1 To worknumber, 1 To 30)
For ak = 1 To worknumber
For ai = 1 To jiaodianshu(ak)
ab(ak, 2 + 3 * (ai - 1)) = (b(ak, 2 + 3 * (ai - 1)) - b(ak, 2)) * Sin((fq(ak) - 180) / 180 * 3.14159) + (b(ak, 1 + 3 * (ai - 1)) - b(ak, 1)) * Cos((fq(ak) - 180) / 180 * 3.14159)
ab(ak, 1 + 3 * (ai - 1)) = (b(ak, 2 + 3 * (ai - 1)) - b(ak, 2)) * Cos((fq(ak) - 180) / 180 * 3.14159) - (b(ak, 1 + 3 * (ai - 1)) - b(ak, 1)) * Sin((fq(ak) - 180) / 180 * 3.14159)
Next ai
ab(ak, jiaodianshu(ak) * 3 + 1) = ab(ak, 1)
ab(ak, jiaodianshu(ak) * 3 + 2) = ab(ak, 2)
b(ak, jiaodianshu(ak) * 3 + 3) = b(ak, 3)
Next ak

For ak = 1 To worknumber
maxt(ak) = ab(ak, 1)
mint(ak) = ab(ak, 1)
For ai = 1 To jiaodianshu(ak)
If ab(ak, 1 + 3 * (ai - 1)) >= maxt(ak) Then maxt(ak) = ab(ak, 1 + 3 * (ai - 1))
If ab(ak, 1 + 3 * (ai - 1)) <= mint(ak) Then mint(ak) = ab(ak, 1 + 3 * (ai - 1))
Next ai
Next ak

For ak = 1 To worknumber
maxz(ak) = b(ak, 3)
minz(ak) = b(ak, 3)
For ai = 1 To jiaodianshu(ak)
If b(ak, 3 * ai) >= maxz(ak) Then maxz(ak) = b(ak, 3 * ai)
If b(ak, 3 * ai) <= minz(ak) Then minz(ak) = b(ak, 3 * ai)
Next ai
Next ak

For ak = 1 To worknumber
tttt(ak) = ((maxt(ak) - mint(ak)) - (sy(ak) + sz(ak))) \ jg(ak) + 1   'ÁÐ
Next ak

mat = tttt(1)
For ak = 2 To worknumber
If mat < tttt(ak) Then mat = tttt(ak)
Next ak

ReDim rrrr(1 To worknumber, 1 To mat)
ReDim absx(1 To worknumber, 1 To mat)
For ak = 1 To worknumber
For ai = 1 To tttt(ak)
absx(ak, ai) = mint(ak) + sz(ak) + jg(ak) / 2 + jg(ak) * (ai - 1)
If ai = ((maxt(ak) - mint(ak)) - (sy(ak) + sz(ak))) \ jg(ak) + 1 Then
absx(ak, ai) = (maxt(ak) - sy(ak) - (absx(ak, ai - 1) + jg(ak) / 2)) / 2 + absx(ak, ai - 1) + jg(ak) / 2
End If
Next ai
Next ak


For ak = 1 To worknumber
For ai = 1 To tttt(ak)
Call fg(ak, absx(ak, ai))
rrrr(ak, ai) = ((fy - gy) - (s1(ak) + s2(ak))) \ jg(ak) + 1
Next ai
Next ak

mar = rrrr(1, 1)
For ak = 1 To worknumber
For ai = 1 To tttt(ak)
If mar < rrrr(ak, ai) Then mar = rrrr(ak, ai)
Next ai
Next ak


ReDim h0(1 To worknumber, 1 To mat, 1 To mar)
ReDim r(1 To worknumber, 1 To mat, 1 To mar)
ReDim sa(1 To worknumber, 1 To mat, 1 To mar)
ReDim l(1 To worknumber, 1 To mat, 1 To mar)
ReDim absy(1 To worknumber, 1 To mat, 1 To mar)

For ak = 1 To worknumber
For ai = 1 To tttt(ak)
Call fg(ak, absx(ak, ai))

For aj = 1 To ((fy - gy) - (s1(ak) + s2(ak))) \ jg(ak) + 1
absy(ak, ai, aj) = gy + s1(ak) + (aj - 1) * jg(ak) + jg(ak) / 2
If aj = (fy - gy - (s1(ak) + s2(ak))) \ jg(ak) + 1 Then
absy(ak, ai, aj) = ((fy - s2(ak)) - (gy + s1(ak) + (aj - 1) * jg(ak) + jg(ak) / 2) - jg(ak) / 2) / 2 + gy + s1(ak) + (aj - 1) * jg(ak) + jg(ak) / 2
End If

h0(ak, ai, aj) = (absy(ak, ai, aj) - gy) * ((fz - gz) / (fy - gy)) + gz
r(ak, ai, aj) = h0(ak, ai, aj) / tb(ak)
l(ak, ai, aj) = h0(ak, ai, aj) / Tan(th(ak) / 180 * 3.14159)
sa(ak, ai, aj) = lz(ak, ai) * lq(ak, ai, aj)
Next aj
Next ai
Next ak
End Sub


Public Sub fg(al, ad)
js = 0
For ai = 1 To jiaodianshu(al)

If (ab(al, 1 + 3 * (ai - 1)) <= ad And ad <= ab(al, 1 + 3 * ai)) Or (ad <= ab(al, 1 + 3 * (ai - 1)) And ad >= ab(al, 1 + 3 * ai)) Then

 If ab(al, 1 + 3 * ai) <> ab(al, 1 + 3 * (ai - 1)) Then
  If js = 0 Then
   fy = (ad - ab(al, 1 + 3 * (ai - 1))) * (ab(al, 2 + 3 * ai) - ab(al, 2 + 3 * (ai - 1))) / (ab(al, 1 + 3 * ai) - ab(al, 1 + 3 * (ai - 1))) + ab(al, 2 + 3 * (ai - 1))
   fz = (ad - ab(al, 1 + 3 * (ai - 1))) * (b(al, 3 * (ai + 1)) - b(al, 3 * ai)) / (ab(al, 1 + 3 * ai) - ab(al, 1 + 3 * (ai - 1))) + b(al, 3 + 3 * (ai - 1))
   js = js + 1
  Else
   gy = (ad - ab(al, 1 + 3 * (ai - 1))) * (ab(al, 2 + 3 * ai) - ab(al, 2 + 3 * (ai - 1))) / (ab(al, 1 + 3 * ai) - ab(al, 1 + 3 * (ai - 1))) + ab(al, 2 + 3 * (ai - 1))
   gz = (ad - ab(al, 1 + 3 * (ai - 1))) * (b(al, 3 * (ai + 1)) - b(al, 3 * ai)) / (ab(al, 1 + 3 * ai) - ab(al, 1 + 3 * (ai - 1))) + b(al, 3 + 3 * (ai - 1))
  End If
 Else
  fy = ab(al, 2 + 3 * (ai - 1))
  gy = ab(al, 2 + 3 * ai)
  fz = ab(al, 3 * ai)
  gz = ab(al, 3 * (ai + 1))
 End If
End If
Next ai


If fy < gy Then
tem = fy
fy = gy
gy = tem
End If

If fz < gz Then
tem = fz
fz = gz
gz = tem
End If
End Sub


Public Function lz(akk, aii)
lz = jg(akk)
If aii = ((maxt(akk) - mint(akk)) - (sy(akk) + sz(akk))) \ jg(akk) + 1 Then
lz = 2 * (absx(akk, aii) - absx(akk, aii - 1) - 0.5 * jg(akk))
End If
End Function
Public Function lq(akk, aii, ajj)
lq = jg(akk)
If ajj = ((fy - gy) - (s1(akk) + s2(akk))) \ jg(akk) + 1 Then
lq = 2 * (fy - s2(akk) - absy(akk, aii, ajj))
End If
End Function
