# Supplementary material for: Adaptive dynamic prediction model of mining subsidence aided by measured data
Source: Sci Rep. 2025 Apr 28;15:14754. doi: 10.1038/s41598-025-99869-x (PMC12037819; doi:10.1038/s41598-025-99869-x)
Supplement: Supplementary file 2 — Supplementary Information 2. [file 41598_2025_99869_MOESM2_ESM.zip › MSDPS/Form8.frm]

VERSION 5.00
Object = "{65E121D4-0C60-11D2-A9FC-0000F8754DA1}#2.0#0"; "mschrt20.ocx"
Begin VB.Form Form8 
   BorderStyle     =   1  'Fixed Single
   Caption         =   "²ÎÊý·´ÑÝ"
   ClientHeight    =   5595
   ClientLeft      =   150
   ClientTop       =   795
   ClientWidth     =   10605
   LinkTopic       =   "Form8"
   MaxButton       =   0   'False
   MinButton       =   0   'False
   ScaleHeight     =   5595
   ScaleWidth      =   10605
   StartUpPosition =   3  '´°¿ÚÈ±Ê¡
   Begin MSChart20Lib.MSChart MSChart1 
      Height          =   5535
      Left            =   0
      OleObjectBlob   =   "Form8.frx":0000
      TabIndex        =   0
      Top             =   0
      Width           =   10695
   End
   Begin VB.Menu sjzb 
      Caption         =   "Data"
      Begin VB.Menu sxq 
         Caption         =   "Write"
      End
      Begin VB.Menu fh 
         Caption         =   "Back"
      End
      Begin VB.Menu tc 
         Caption         =   "Exit"
      End
   End
   Begin VB.Menu qc 
      Caption         =   "Prediction"
      Begin VB.Menu sjcs 
         Caption         =   "Calculate c"
      End
      Begin VB.Menu dy 
         Caption         =   "Subsidence prediction"
      End
   End
End
Attribute VB_Name = "Form8"
Attribute VB_GlobalNameSpace = False
Attribute VB_Creatable = False
Attribute VB_PredeclaredId = True
Attribute VB_Exposed = False
 Dim jiaodianshu(), worknumber, pointnumber, ff(), pointname(), ax(), ay(), ft As Boolean, dslt As Single
 Dim h0() As Single, b0() As Single, tb() As Single, b() As Double, r() As Single, sa() As Single, l() As Single
 Dim mint() As Single, maxt() As Single, minz() As Single, maxz() As Single
 Dim fq() As Single, ab() As Single
 Dim fy As Single, fz As Single, gy As Single, gz As Single, th() As Single
 Dim m() As Single, a() As Single, q() As Single
 Dim s1() As Single, s2() As Single, sz() As Single, sy() As Single
 Dim jg() As Single, tttt() As Single, rrrr() As Single, absy() As Single, absx() As Single
 Dim workname() As Integer, cw() As Single, cu() As Single, sw() As Single, su() As Single
 Private Declare Function ShellExecute Lib "shell32.dll" Alias "ShellExecuteA" (ByVal hwnd As Long, ByVal lpOperation As String, ByVal lpFile As String, ByVal lpParameters As String, ByVal lpDirectory As String, ByVal nShowCmd As Long) As Long
 Dim jm(1 To 8) As Boolean, s() As Single, bili() As Single
 Dim atr As Double, ats As Double, atk As Double


Private Sub dk_Click()
Dim l As Long
Dim s As String
s = App.Path & "\PVOUTPUT.txt"
l = ShellExecute(Me.hwnd, "open", s, "", "", vbNormalFocus)
End Sub

Private Sub dy_Click()
Open App.Path & "\predict.txt" For Input As #1
Input #1, worknumber, pointnumber
ReDim tb(1 To worknumber), b0(1 To worknumber), mint(1 To worknumber), maxt(1 To worknumber), minz(1 To worknumber), maxz(1 To worknumber), fq(1 To worknumber), th(1 To worknumber), tttt(1 To worknumber), b(1 To worknumber, 1 To 24) As Double
ReDim m(1 To worknumber), a(1 To worknumber), q(1 To worknumber), sz(1 To worknumber), sy(1 To worknumber), s1(1 To worknumber), s2(1 To worknumber), jg(1 To worknumber), temp(1 To worknumber), workname(1 To worknumber)
ReDim jiaodianshu(1 To worknumber)
ReDim pointname(1 To pointnumber), ax(1 To pointnumber), ay(1 To pointnumber), ff(1 To pointnumber), sw(1 To pointnumber), su(1 To pointnumber), cw(1 To pointnumber), cu(1 To pointnumber)
For ak = 1 To worknumber
Input #1, m(ak), a(ak), fq(ak), workname(ak)
Input #1, q(ak), tb(ak), b0(ak), th(ak), sz(ak), sy(ak), s1(ak), s2(ak)
Do
ai = ai + 1
Input #1, b(ak, 3 * (ai - 1) + 1), b(ak, 3 * (ai - 1) + 2), b(ak, 3 * (ai - 1) + 3)
Loop Until (b(ak, 3 * (ai - 1) + 3) = -1) Or ai = 8
jiaodianshu(ak) = ai - 1
Next ak
For ap = 1 To pointnumber
Input #1, pointname(ap), ax(ap), ay(ap), ff(ap)
Next ap
Close #1

Dim s(1 To 8) As Single, ds(1 To 8) As Single, date_predict As Integer
Open App.Path & "\w.txt" For Input As #2
Input #2, date_predict
For ap = 1 To pointnumber
Input #2, pointname(ap), sw(ap), su(ap)
Next ap
Close #2

Open App.Path & "\tuijin.txt" For Input As #3
Input #3, sday
ReDim lt(1 To sday) As Single
For ap = 1 To date_predict
Input #3, po, lt(ap)
slt = slt + lt(ap)
Next ap

dslt = slt / date_predict
ft = 1                '¶¯Ì¬ÎÊÌâ
Close #3


'''''''''''''''''''''''''''¸Ä±ä¹ÕµãÆ«ÒÆ¾à
For ai = 1 To 12
    If ai = 2 Or ai = 11 Then b(1, ai) = b(1, ai) - sz(1)
Next ai

For ai = 1 To 12
    If ai = 5 Or ai = 8 Then b(1, ai) = b(1, ai) + sy(1)
Next ai

sjcd = slt - sz(1) - sy(1)

If sjcd < 0 Then
    MsgBox "¹¤×÷ÃæÊµ¼Ê³¤¶È²»¹»"
Else
    'bil = sjcd / slt         '¼ÆËãÊµ¼Ê¹¤×÷ÃæÍÆ½ø³¤¶ÈÓë¼ÆËã³¤¶È±ÈÖµ£¬¸ÄÕýµ½Ã¿¸öµ¥Ôª¹¤×÷ÃæÖÐÈ¥
     bil = 1
End If

For i = date_predict To 1 Step -1
    sss = sss + lt(i)
    If sss > sy(1) Then Exit For
Next i

new_date_predict = i


sy(1) = 0 '''''''''''Ð¡¹¤×÷Ãæ²»ÓÃ¹ÕµãÆ«ÒÆ¾à
sz(1) = 0 '''''''''''Ð¡¹¤×÷Ãæ²»ÓÃ¹ÕµãÆ«ÒÆ¾à

ReDim xa(1 To worknumber, 1 To date_predict) As Double, ya(1 To worknumber, 1 To date_predict) As Double, ha(1 To worknumber, 1 To date_predict) As Double
ReDim xb(1 To worknumber, 1 To date_predict) As Double, yb(1 To worknumber, 1 To date_predict) As Double, hb(1 To worknumber, 1 To date_predict) As Double
ReDim xc(1 To worknumber, 1 To date_predict) As Double, yc(1 To worknumber, 1 To date_predict) As Double, hc(1 To worknumber, 1 To date_predict) As Double
ReDim xd(1 To worknumber, 1 To date_predict) As Double, yd(1 To worknumber, 1 To date_predict) As Double, hd(1 To worknumber, 1 To date_predict) As Double

For ak = 1 To worknumber
For ai = 1 To date_predict
If ai = 1 Then
  xa(ak, ai) = b(ak, 1): ya(ak, ai) = b(ak, 2): ha(ak, ai) = b(ak, 3)
  xd(ak, ai) = b(ak, 10): yd(ak, ai) = b(ak, 11): hd(ak, ai) = b(ak, 12)
  xb(ak, ai) = xa(ak, ai) - bil * lt(ai) * Sin(fq(ak) / 180 * 3.1415926 - 3.1415926): yb(ak, ai) = ya(ak, ai) + bil * lt(ai) * Cos(fq(ak) / 180 * 3.1415926 - 3.1415926): hb(ak, ai) = b(ak, 3)
  xc(ak, ai) = xd(ak, ai) - bil * lt(ai) * Sin(fq(ak) / 180 * 3.1415926 - 3.1415926): yc(ak, ai) = yd(ak, ai) + bil * lt(ai) * Cos(fq(ak) / 180 * 3.1415926 - 3.1415926): hc(ak, ai) = b(ak, 12)
Else
  xa(ak, ai) = xb(ak, ai - 1): ya(ak, ai) = yb(ak, ai - 1): ha(ak, ai) = hb(ak, ai - 1)
  xd(ak, ai) = xc(ak, ai - 1): yd(ak, ai) = yc(ak, ai - 1): hd(ak, ai) = hc(ak, ai - 1)
  xb(ak, ai) = xa(ak, ai) - bil * lt(ai) * Sin(fq(ak) / 180 * 3.1415926 - 3.1415926): yb(ak, ai) = ya(ak, ai) + bil * lt(ai) * Cos(fq(ak) / 180 * 3.1415926 - 3.1415926): hb(ak, ai) = b(ak, 3)
  xc(ak, ai) = xd(ak, ai) - bil * lt(ai) * Sin(fq(ak) / 180 * 3.1415926 - 3.1415926): yc(ak, ai) = yd(ak, ai) + bil * lt(ai) * Cos(fq(ak) / 180 * 3.1415926 - 3.1415926): hc(ak, ai) = b(ak, 12)
End If
Next ai
Next ak

ReDim dw(1 To worknumber, 1 To date_predict, 1 To pointnumber) As Single, sdw(1 To pointnumber) As Single
For ak = 1 To worknumber
 For ai = 1 To date_predict
  b(ak, 1) = xa(ak, ai):  b(ak, 2) = ya(ak, ai): b(ak, 3) = ha(ak, ai)                      'Ä³µãÊÜµÚiÌìÐÎ³ÉµÄ¹¤×÷ÃæµÄÀíÂÛ×îÖÕÏÂ³ÁÖµ
  b(ak, 4) = xb(ak, ai):  b(ak, 5) = yb(ak, ai): b(ak, 6) = hb(ak, ai)
  b(ak, 7) = xc(ak, ai):  b(ak, 8) = yc(ak, ai): b(ak, 9) = hc(ak, ai)
  b(ak, 10) = xd(ak, ai):  b(ak, 11) = yd(ak, ai): b(ak, 12) = hd(ak, ai)
 Call predict1
  For ap = 1 To pointnumber
    dw(ak, ai, ap) = cw(ap)
  Next ap
 Next ai
Next ak


 minc = 0.0391
 For ap = 1 To pointnumber
 sdw(ap) = 0
 For ak = 1 To worknumber
 For aj = 1 To new_date_predict
  sdw(ap) = sdw(ap) + dw(ak, aj, ap) * (1 - 2.71828 ^ (-minc * (new_date_predict + 1 - aj))) ^ mink
 Next aj
 Next ak
 Next ap
 

 Open App.Path & "\DY_OUTPUT.txt" For Output As #1
 For ap = 1 To pointnumber
 Print #1, ax(ap), ay(ap), Format(sdw(ap), "0")
 Next ap
 Close #1
 
MsgBox "Êý¾ÝÒÑ±£´æÔÚ" & App.Path & "\DY_OUTPUT.txt" & "ÖÐ", 0, "¶¯Ì¬Ô¤¼Æ"
End Sub

Private Sub fh_Click()
Form1.Show
Form8.Hide
End Sub


Private Sub sjcs_Click()
Open App.Path & "\predict.txt" For Input As #1
Input #1, worknumber, pointnumber
ReDim tb(1 To worknumber), b0(1 To worknumber), mint(1 To worknumber), maxt(1 To worknumber), minz(1 To worknumber), maxz(1 To worknumber), fq(1 To worknumber), th(1 To worknumber), tttt(1 To worknumber), b(1 To worknumber, 1 To 24) As Double
ReDim m(1 To worknumber), a(1 To worknumber), q(1 To worknumber), sz(1 To worknumber), sy(1 To worknumber), s1(1 To worknumber), s2(1 To worknumber), jg(1 To worknumber), temp(1 To worknumber), workname(1 To worknumber)
ReDim jiaodianshu(1 To worknumber)
ReDim pointname(1 To pointnumber), ax(1 To pointnumber), ay(1 To pointnumber), ff(1 To pointnumber), sw(1 To pointnumber), su(1 To pointnumber), cw(1 To pointnumber), cu(1 To pointnumber)
For ak = 1 To worknumber
Input #1, m(ak), a(ak), fq(ak), workname(ak)
Input #1, q(ak), tb(ak), b0(ak), th(ak), sz(ak), sy(ak), s1(ak), s2(ak)
Do
ai = ai + 1
Input #1, b(ak, 3 * (ai - 1) + 1), b(ak, 3 * (ai - 1) + 2), b(ak, 3 * (ai - 1) + 3)
Loop Until (b(ak, 3 * (ai - 1) + 3) = -1) Or ai = 8
jiaodianshu(ak) = ai - 1
Next ak
For ap = 1 To pointnumber
Input #1, pointname(ap), ax(ap), ay(ap), ff(ap)
Next ap
Close #1

Dim s(1 To 8) As Single, ds(1 To 8) As Single, date_predict As Integer
Open App.Path & "\w.txt" For Input As #2
Input #2, date_predict
For ap = 1 To pointnumber
Input #2, pointname(ap), sw(ap), su(ap)
Next ap
Close #2

Open App.Path & "\tuijin.txt" For Input As #3
Input #3, sday
ReDim lt(1 To sday) As Single
For ap = 1 To date_predict
Input #3, po, lt(ap)
slt = slt + lt(ap)
Next ap

dslt = slt / date_predict
ft = 1                '¶¯Ì¬ÎÊÌâ
Close #3


'''''''''''''''''''''''''''¸Ä±ä¹ÕµãÆ«ÒÆ¾à
For ai = 1 To 12
    If ai = 2 Or ai = 11 Then b(1, ai) = b(1, ai) - sz(1)
Next ai

For ai = 1 To 12
    If ai = 5 Or ai = 8 Then b(1, ai) = b(1, ai) + sy(1)
Next ai

sjcd = slt - sz(1) - sy(1)

If sjcd < 0 Then
    MsgBox "¹¤×÷ÃæÊµ¼Ê³¤¶È²»¹»"
Else
    'bil = sjcd / slt         '¼ÆËãÊµ¼Ê¹¤×÷ÃæÍÆ½ø³¤¶ÈÓë¼ÆËã³¤¶È±ÈÖµ£¬¸ÄÕýµ½Ã¿¸öµ¥Ôª¹¤×÷ÃæÖÐÈ¥
     bil = 1
End If

For i = date_predict To 1 Step -1
    sss = sss + lt(i)
    If sss > sy(1) Then Exit For
Next i

new_date_predict = i


sy(1) = 0 '''''''''''Ð¡¹¤×÷Ãæ²»ÓÃ¹ÕµãÆ«ÒÆ¾à
sz(1) = 0 '''''''''''Ð¡¹¤×÷Ãæ²»ÓÃ¹ÕµãÆ«ÒÆ¾à

ReDim xa(1 To worknumber, 1 To date_predict) As Double, ya(1 To worknumber, 1 To date_predict) As Double, ha(1 To worknumber, 1 To date_predict) As Double
ReDim xb(1 To worknumber, 1 To date_predict) As Double, yb(1 To worknumber, 1 To date_predict) As Double, hb(1 To worknumber, 1 To date_predict) As Double
ReDim xc(1 To worknumber, 1 To date_predict) As Double, yc(1 To worknumber, 1 To date_predict) As Double, hc(1 To worknumber, 1 To date_predict) As Double
ReDim xd(1 To worknumber, 1 To date_predict) As Double, yd(1 To worknumber, 1 To date_predict) As Double, hd(1 To worknumber, 1 To date_predict) As Double

For ak = 1 To worknumber
For ai = 1 To date_predict
If ai = 1 Then
  xa(ak, ai) = b(ak, 1): ya(ak, ai) = b(ak, 2): ha(ak, ai) = b(ak, 3)
  xd(ak, ai) = b(ak, 10): yd(ak, ai) = b(ak, 11): hd(ak, ai) = b(ak, 12)
  xb(ak, ai) = xa(ak, ai) - bil * lt(ai) * Sin(fq(ak) / 180 * 3.1415926 - 3.1415926): yb(ak, ai) = ya(ak, ai) + bil * lt(ai) * Cos(fq(ak) / 180 * 3.1415926 - 3.1415926): hb(ak, ai) = b(ak, 3)
  xc(ak, ai) = xd(ak, ai) - bil * lt(ai) * Sin(fq(ak) / 180 * 3.1415926 - 3.1415926): yc(ak, ai) = yd(ak, ai) + bil * lt(ai) * Cos(fq(ak) / 180 * 3.1415926 - 3.1415926): hc(ak, ai) = b(ak, 12)
Else
  xa(ak, ai) = xb(ak, ai - 1): ya(ak, ai) = yb(ak, ai - 1): ha(ak, ai) = hb(ak, ai - 1)
  xd(ak, ai) = xc(ak, ai - 1): yd(ak, ai) = yc(ak, ai - 1): hd(ak, ai) = hc(ak, ai - 1)
  xb(ak, ai) = xa(ak, ai) - bil * lt(ai) * Sin(fq(ak) / 180 * 3.1415926 - 3.1415926): yb(ak, ai) = ya(ak, ai) + bil * lt(ai) * Cos(fq(ak) / 180 * 3.1415926 - 3.1415926): hb(ak, ai) = b(ak, 3)
  xc(ak, ai) = xd(ak, ai) - bil * lt(ai) * Sin(fq(ak) / 180 * 3.1415926 - 3.1415926): yc(ak, ai) = yd(ak, ai) + bil * lt(ai) * Cos(fq(ak) / 180 * 3.1415926 - 3.1415926): hc(ak, ai) = b(ak, 12)
End If
Next ai
Next ak

ReDim dw(1 To worknumber, 1 To date_predict, 1 To pointnumber) As Single, sdw(1 To pointnumber) As Single
For ak = 1 To worknumber
 For ai = 1 To date_predict
  b(ak, 1) = xa(ak, ai):  b(ak, 2) = ya(ak, ai): b(ak, 3) = ha(ak, ai)                      'Ä³µãÊÜµÚiÌìÐÎ³ÉµÄ¹¤×÷ÃæµÄÀíÂÛ×îÖÕÏÂ³ÁÖµ
  b(ak, 4) = xb(ak, ai):  b(ak, 5) = yb(ak, ai): b(ak, 6) = hb(ak, ai)
  b(ak, 7) = xc(ak, ai):  b(ak, 8) = yc(ak, ai): b(ak, 9) = hc(ak, ai)
  b(ak, 10) = xd(ak, ai):  b(ak, 11) = yd(ak, ai): b(ak, 12) = hd(ak, ai)
 Call predict1
  For ap = 1 To pointnumber
    dw(ak, ai, ap) = cw(ap)
  Next ap
 Next ai
Next ak

'For c = 0.0126 To 0.1726 Step 0.001
For c = 0.0262 To 0.0262 Step 0.001
For k = 1 To 1 Step 1
For ap = 1 To pointnumber
sdw(ap) = 0
For ak = 1 To worknumber
For aj = 1 To new_date_predict
 sdw(ap) = sdw(ap) + dw(ak, aj, ap) * (1 - 2.71828 ^ (-c * (new_date_predict + 1 - aj))) ^ k
Next aj
Next ak
Next ap

ss = 0
For ap = 1 To pointnumber
 ss = ss + (sdw(ap) - sw(ap)) ^ 2
Next ap

If min0 = 0 Then
  min0 = ss: minc = c: mink = k
 ElseIf ss < min0 Then
  min0 = ss: minc = c: mink = k
 End If
Next k
Next c

 For ap = 1 To pointnumber
 sdw(ap) = 0
 For ak = 1 To worknumber
 For aj = 1 To new_date_predict
  sdw(ap) = sdw(ap) + dw(ak, aj, ap) * (1 - 2.71828 ^ (-minc * (new_date_predict + 1 - aj))) ^ mink
 Next aj
 Next ak
 Next ap
 

 Open App.Path & "\CKPVOUTPUT.txt" For Output As #1
 Print #1, "c="; minc, "k="; mink
 Print #1, "µãºÅ", Tab(15); "ÄâºÏÏÂ³ÁÖµ", Tab(30); "Êµ²âÏÂ³ÁÖµ"
 For ap = 1 To pointnumber
 Print #1, ap, Tab(17); Format(sdw(ap), "0"), Tab(36); sw(ap)
 Next ap
 
 Print #1, "[vv]="; Tab(7); min0
 Print #1, "Î»ÒÆÖÐÎó²î="; Tab(7); Sqr(min0 / pointnumber)
 Close #1
 
MsgBox "Êý¾ÝÒÑ±£´æÔÚ" & App.Path & "\CKOUTPUT.txt" & "ÖÐ", 0, "Çó²Î"
End Sub


Private Sub sxq_Click()
Dim l As Long
Dim s As String
s = App.Path & "\PVINPUT.txt"
l = ShellExecute(Me.hwnd, "open", s, "", "", vbNormalFocus)
End Sub

Private Sub tc_Click()
End
End Sub

Public Sub predict1()
For ak = 1 To worknumber
For ai = 1 To jiaodianshu(ak)
jg(ak) = jg(ak) + b(ak, 3 * ai)
Next ai

If ft Then
jg(ak) = dslt / 2
Else
jg(ak) = jg(ak) \ jiaodianshu(ak) \ 10
End If

Next ak
ReDim ab(1 To worknumber, 1 To 30)
For ak = 1 To worknumber
For ai = 1 To jiaodianshu(ak)
ab(ak, 2 + 3 * (ai - 1)) = (b(ak, 2 + 3 * (ai - 1)) - b(ak, 2)) * Sin((fq(ak) - 180) / 180 * 3.14159) + (b(ak, 1 + 3 * (ai - 1)) - b(ak, 1)) * Cos((fq(ak) - 180) / 180 * 3.14159)
ab(ak, 1 + 3 * (ai - 1)) = (b(ak, 2 + 3 * (ai - 1)) - b(ak, 2)) * Cos((fq(ak) - 180) / 180 * 3.14159) - (b(ak, 1 + 3 * (ai - 1)) - b(ak, 1)) * Sin((fq(ak) - 180) / 180 * 3.14159)
Next ai
ab(ak, jiaodianshu(ak) * 3 + 1) = ab(ak, 1)
ab(ak, jiaodianshu(ak) * 3 + 2) = ab(ak, 2)
b(ak, jiaodianshu(ak) * 3 + 3) = b(ak, 3)
Next ak

For ak = 1 To worknumber
maxt(ak) = ab(ak, 1)
mint(ak) = ab(ak, 1)
For ai = 1 To jiaodianshu(ak)
If ab(ak, 1 + 3 * (ai - 1)) >= maxt(ak) Then maxt(ak) = ab(ak, 1 + 3 * (ai - 1))
If ab(ak, 1 + 3 * (ai - 1)) <= mint(ak) Then mint(ak) = ab(ak, 1 + 3 * (ai - 1))
Next ai
Next ak

For ak = 1 To worknumber
maxz(ak) = b(ak, 3)
minz(ak) = b(ak, 3)
For ai = 1 To jiaodianshu(ak)
If b(ak, 3 * ai) >= maxz(ak) Then maxz(ak) = b(ak, 3 * ai)
If b(ak, 3 * ai) <= minz(ak) Then minz(ak) = b(ak, 3 * ai)
Next ai
Next ak

For ak = 1 To worknumber
tttt(ak) = ((maxt(ak) - mint(ak)) - (sy(ak) + sz(ak))) \ jg(ak) + 1   'ÁÐ
Next ak

mat = tttt(1)
For ak = 2 To worknumber
If mat < tttt(ak) Then mat = tttt(ak)
Next ak

ReDim rrrr(1 To worknumber, 1 To mat)
ReDim absx(1 To worknumber, 1 To mat)
For ak = 1 To worknumber
For ai = 1 To tttt(ak)
absx(ak, ai) = mint(ak) + sz(ak) + jg(ak) / 2 + jg(ak) * (ai - 1)
If ai = ((maxt(ak) - mint(ak)) - (sy(ak) + sz(ak))) \ jg(ak) + 1 And ai <> 1 Then
absx(ak, ai) = (maxt(ak) - sy(ak) - (absx(ak, ai - 1) + jg(ak) / 2)) / 2 + absx(ak, ai - 1) + jg(ak) / 2
End If
Next ai
Next ak


For ak = 1 To worknumber
For ai = 1 To tttt(ak)
Call fg(ak, absx(ak, ai))
rrrr(ak, ai) = ((fy - gy) - (s1(ak) + s2(ak))) \ jg(ak) + 1
Next ai
Next ak

mar = rrrr(1, 1)
For ak = 1 To worknumber
For ai = 1 To tttt(ak)
If mar < rrrr(ak, ai) Then mar = rrrr(ak, ai)
Next ai
Next ak


ReDim h0(1 To worknumber, 1 To mat, 1 To mar)
ReDim r(1 To worknumber, 1 To mat, 1 To mar)
ReDim sa(1 To worknumber, 1 To mat, 1 To mar)
ReDim l(1 To worknumber, 1 To mat, 1 To mar)
ReDim absy(1 To worknumber, 1 To mat, 1 To mar)

For ak = 1 To worknumber
For ai = 1 To tttt(ak)
Call fg(ak, absx(ak, ai))

For aj = 1 To rrrr(ak, ai)
absy(ak, ai, aj) = gy + s1(ak) + (aj - 1) * jg(ak) + jg(ak) / 2
If aj = (fy - gy - (s1(ak) + s2(ak))) \ jg(ak) + 1 Then
absy(ak, ai, aj) = ((fy - s2(ak)) - (gy + s1(ak) + (aj - 1) * jg(ak) + jg(ak) / 2) - jg(ak) / 2) / 2 + gy + s1(ak) + (aj - 1) * jg(ak) + jg(ak) / 2
End If

If fy - gy <> 0 Then
h0(ak, ai, aj) = (absy(ak, ai, aj) - gy) * ((fz - gz) / (fy - gy)) + gz
Else
h0(ak, ai, aj) = gz
End If

r(ak, ai, aj) = h0(ak, ai, aj) / tb(ak)
l(ak, ai, aj) = h0(ak, ai, aj) / Tan(th(ak) / 180 * 3.14159)
sa(ak, ai, aj) = lz(ak, ai) * lq(ak, ai, aj)

Next aj
Next ai
Next ak

For ap = 1 To pointnumber
For ak = 1 To worknumber

Next ak
Next ap


For ap = 1 To pointnumber
cw(ap) = 0
cu(ap) = 0
For ak = 1 To worknumber
fai1 = -0.5 * 3.14159 - ((ff(ap) - fq(ak)) * 3.14159 / 180)
w0 = m(ak) * q(ak) * Cos(a(ak) / 180 * 3.14159) * 1000
Y = (ax(ap) - b(ak, 1)) * Cos(fq(ak) * 3.14159 / 180 - 3.14159) + (ay(ap) - b(ak, 2)) * Sin((fq(ak) * 3.14159 / 180 - 3.14159))
X = -(ax(ap) - b(ak, 1)) * Sin(fq(ak) * 3.14159 / 180 - 3.14159) + (ay(ap) - b(ak, 2)) * Cos((fq(ak) * 3.14159 / 180 - 3.14159))
For ai = 1 To tttt(ak)
xjabsx = (X - absx(ak, ai))
For aj = 1 To rrrr(ak, ai)

yjabsy = (Y - absy(ak, ai, aj) + l(ak, ai, aj))
qianzhui = (-2 * 3.14159 / (r(ak, ai, aj) * r(ak, ai, aj)))
wcsa = w0 * sa(ak, ai, aj)

wi = Exp(0.5 * qianzhui * (xjabsx * xjabsx + yjabsy * yjabsy)) / r(ak, ai, aj) / r(ak, ai, aj)
ixi = qianzhui * xjabsx * wi
iyi = qianzhui * yjabsy * wi
kxi = qianzhui * (1 - (-qianzhui) * xjabsx * xjabsx) * wi
kyi = qianzhui * (1 - (-qianzhui) * yjabsy * yjabsy) * wi
kxyi = 2 * qianzhui * qianzhui * xjabsx * yjabsy * wi

ix = ixi * wcsa
iy = iyi * wcsa
uy = (iy * r(ak, ai, aj) * b0(ak) + wi * wcsa / Tan(th(ak) / 180 * 3.14159))
ux = ix * b0(ak) * r(ak, ai, aj)

cw(ap) = cw(ap) + wi * wcsa
cu(ap) = cu(ap) + ux * Cos(fai1) + uy * Sin(fai1)

Next
Next
Next
Next

End Sub

Public Sub fg(al, ad)
js = 0
For ai = 1 To jiaodianshu(al)

If (ab(al, 1 + 3 * (ai - 1)) <= ad And ad <= ab(al, 1 + 3 * ai)) Or (ad <= ab(al, 1 + 3 * (ai - 1)) And ad >= ab(al, 1 + 3 * ai)) Then

 If ab(al, 1 + 3 * ai) <> ab(al, 1 + 3 * (ai - 1)) Then
  If js = 0 Then
   fy = (ad - ab(al, 1 + 3 * (ai - 1))) * (ab(al, 2 + 3 * ai) - ab(al, 2 + 3 * (ai - 1))) / (ab(al, 1 + 3 * ai) - ab(al, 1 + 3 * (ai - 1))) + ab(al, 2 + 3 * (ai - 1))
   fz = (ad - ab(al, 1 + 3 * (ai - 1))) * (b(al, 3 * (ai + 1)) - b(al, 3 * ai)) / (ab(al, 1 + 3 * ai) - ab(al, 1 + 3 * (ai - 1))) + b(al, 3 + 3 * (ai - 1))
   js = js + 1
  Else
   gy = (ad - ab(al, 1 + 3 * (ai - 1))) * (ab(al, 2 + 3 * ai) - ab(al, 2 + 3 * (ai - 1))) / (ab(al, 1 + 3 * ai) - ab(al, 1 + 3 * (ai - 1))) + ab(al, 2 + 3 * (ai - 1))
   gz = (ad - ab(al, 1 + 3 * (ai - 1))) * (b(al, 3 * (ai + 1)) - b(al, 3 * ai)) / (ab(al, 1 + 3 * ai) - ab(al, 1 + 3 * (ai - 1))) + b(al, 3 + 3 * (ai - 1))
  End If
 Else
  fy = ab(al, 2 + 3 * (ai - 1))
  gy = ab(al, 2 + 3 * ai)
  fz = ab(al, 3 * ai)
  gz = ab(al, 3 * (ai + 1))
 End If
End If
Next ai


If fy < gy Then
tem = fy
fy = gy
gy = tem
End If

If fz < gz Then
tem = fz
fz = gz
gz = tem
End If
End Sub

Public Function lz(akk, aii)
lz = jg(akk)
If aii = ((maxt(akk) - mint(akk)) - (sy(akk) + sz(akk))) \ jg(akk) + 1 And aii <> 1 Then
lz = 2 * (absx(akk, aii) - absx(akk, aii - 1) - 0.5 * jg(akk))
If aii = 1 Then lz = 2 * (absx(akk, aii) - 0.5 * jg(akk))
End If
End Function
Public Function lq(akk, aii, ajj)
lq = jg(akk)
If ajj = ((fy - gy) - (s1(akk) + s2(akk))) \ jg(akk) + 1 Then
lq = 2 * (fy - s2(akk) - absy(akk, aii, ajj))
End If
End Function
