# Supplementary material for: Adaptive dynamic prediction model of mining subsidence aided by measured data
Source: Sci Rep. 2025 Apr 28;15:14754. doi: 10.1038/s41598-025-99869-x (PMC12037819; doi:10.1038/s41598-025-99869-x)
Supplement: Supplementary file 2 — Supplementary Information 2. [file 41598_2025_99869_MOESM2_ESM.zip › MSDPS/Form8.log]

ÐÐ 16: ¿Ø¼þ MSChart1 µÄÀà MSChart20Lib.MSChart ²»ÊÇÒ»¸öÒÑ¼ÓÔØµÄ¿Ø¼þÀà¡£
ÐÐ 19: ÊôÐÔÃû OleObjectBlob ÔÚ MSChart1 ÖÐÊÇÎÞÐ§µÄ¡£
