# Supplementary material for: Adaptive dynamic prediction model of mining subsidence aided by measured data
Source: Sci Rep. 2025 Apr 28;15:14754. doi: 10.1038/s41598-025-99869-x (PMC12037819; doi:10.1038/s41598-025-99869-x)
Supplement: Supplementary file 2 — Supplementary Information 2. [file 41598_2025_99869_MOESM2_ESM.zip › MSDPS/MSSCCPRJ.SCC]

[SCC]
SCC=This is a source code control file
[¹¤³Ì1.vbp]
SCC_Project_Name=this project is not under source code control
SCC_Aux_Path=<This is an empty string for the mssccprj.scc file>
