# Supplementary material for: Adaptive dynamic prediction model of mining subsidence aided by measured data
Source: Sci Rep. 2025 Apr 28;15:14754. doi: 10.1038/s41598-025-99869-x (PMC12037819; doi:10.1038/s41598-025-99869-x)
Supplement: Supplementary file 2 — Supplementary Information 2. [file 41598_2025_99869_MOESM2_ESM.zip › MSDPS/predict.txt]

1           2508
3.2            4              0          205
0.81        1.28        0.2        87         -25    0      10      10
3918959.8       488117.4         504.8
3918959.6       487346.6         426.6
3919181.6       487346.6         442.8   
3919181.6       488117.4         524.8 
0             0             -1
 1            3918400.000   486900.000    0
 2            3918400.000   486930.000    0
 3            3918400.000   486960.000    0
 4            3918400.000   486990.000    0
 5            3918400.000   487020.000    0
 6            3918400.000   487050.000    0
 7            3918400.000   487080.000    0
 8            3918400.000   487110.000    0
 9            3918400.000   487140.000    0
 10           3918400.000   487170.000    0
 11           3918400.000   487200.000    0
 12           3918400.000   487230.000    0
 13           3918400.000   487260.000    0
 14           3918400.000   487290.000    0
 15           3918400.000   487320.000    0
 16           3918400.000   487350.000    0
 17           3918400.000   487380.000    0
 18           3918400.000   487410.000    0
 19           3918400.000   487440.000    0
 20           3918400.000   487470.000    0
 21           3918400.000   487500.000    0
 22           3918400.000   487530.000    0
 23           3918400.000   487560.000    0
 24           3918400.000   487590.000    0
 25           3918400.000   487620.000    0
 26           3918400.000   487650.000    0
 27           3918400.000   487680.000    0
 28           3918400.000   487710.000    0
 29           3918400.000   487740.000    0
 30           3918400.000   487770.000    0
 31           3918400.000   487800.000    0
 32           3918400.000   487830.000    0
 33           3918400.000   487860.000    0
 34           3918400.000   487890.000    0
 35           3918400.000   487920.000    0
 36           3918400.000   487950.000    0
 37           3918400.000   487980.000    0
 38           3918400.000   488010.000    0
 39           3918400.000   488040.000    0
 40           3918400.000   488070.000    0
 41           3918400.000   488100.000    0
 42           3918400.000   488130.000    0
 43           3918400.000   488160.000    0
 44           3918400.000   488190.000    0
 45           3918400.000   488220.000    0
 46           3918400.000   488250.000    0
 47           3918400.000   488280.000    0
 48           3918400.000   488310.000    0
 49           3918400.000   488340.000    0
 50           3918400.000   488370.000    0
 51           3918400.000   488400.000    0
 52           3918400.000   488430.000    0
 53           3918400.000   488460.000    0
 54           3918400.000   488490.000    0
 55           3918400.000   488520.000    0
 56           3918400.000   488550.000    0
 57           3918400.000   488580.000    0
 58           3918430.000   486900.000    0
 59           3918430.000   486930.000    0
 60           3918430.000   486960.000    0
 61           3918430.000   486990.000    0
 62           3918430.000   487020.000    0
 63           3918430.000   487050.000    0
 64           3918430.000   487080.000    0
 65           3918430.000   487110.000    0
 66           3918430.000   487140.000    0
 67           3918430.000   487170.000    0
 68           3918430.000   487200.000    0
 69           3918430.000   487230.000    0
 70           3918430.000   487260.000    0
 71           3918430.000   487290.000    0
 72           3918430.000   487320.000    0
 73           3918430.000   487350.000    0
 74           3918430.000   487380.000    0
 75           3918430.000   487410.000    0
 76           3918430.000   487440.000    0
 77           3918430.000   487470.000    0
 78           3918430.000   487500.000    0
 79           3918430.000   487530.000    0
 80           3918430.000   487560.000    0
 81           3918430.000   487590.000    0
 82           3918430.000   487620.000    0
 83           3918430.000   487650.000    0
 84           3918430.000   487680.000    0
 85           3918430.000   487710.000    0
 86           3918430.000   487740.000    0
 87           3918430.000   487770.000    0
 88           3918430.000   487800.000    0
 89           3918430.000   487830.000    0
 90           3918430.000   487860.000    0
 91           3918430.000   487890.000    0
 92           3918430.000   487920.000    0
 93           3918430.000   487950.000    0
 94           3918430.000   487980.000    0
 95           3918430.000   488010.000    0
 96           3918430.000   488040.000    0
 97           3918430.000   488070.000    0
 98           3918430.000   488100.000    0
 99           3918430.000   488130.000    0
 100          3918430.000   488160.000    0
 101          3918430.000   488190.000    0
 102          3918430.000   488220.000    0
 103          3918430.000   488250.000    0
 104          3918430.000   488280.000    0
 105          3918430.000   488310.000    0
 106          3918430.000   488340.000    0
 107          3918430.000   488370.000    0
 108          3918430.000   488400.000    0
 109          3918430.000   488430.000    0
 110          3918430.000   488460.000    0
 111          3918430.000   488490.000    0
 112          3918430.000   488520.000    0
 113          3918430.000   488550.000    0
 114          3918430.000   488580.000    0
 115          3918460.000   486900.000    0
 116          3918460.000   486930.000    0
 117          3918460.000   486960.000    0
 118          3918460.000   486990.000    0
 119          3918460.000   487020.000    0
 120          3918460.000   487050.000    0
 121          3918460.000   487080.000    0
 122          3918460.000   487110.000    0
 123          3918460.000   487140.000    0
 124          3918460.000   487170.000    0
 125          3918460.000   487200.000    0
 126          3918460.000   487230.000    0
 127          3918460.000   487260.000    0
 128          3918460.000   487290.000    0
 129          3918460.000   487320.000    0
 130          3918460.000   487350.000    0
 131          3918460.000   487380.000    0
 132          3918460.000   487410.000    0
 133          3918460.000   487440.000    0
 134          3918460.000   487470.000    0
 135          3918460.000   487500.000    0
 136          3918460.000   487530.000    0
 137          3918460.000   487560.000    0
 138          3918460.000   487590.000    0
 139          3918460.000   487620.000    0
 140          3918460.000   487650.000    0
 141          3918460.000   487680.000    0
 142          3918460.000   487710.000    0
 143          3918460.000   487740.000    0
 144          3918460.000   487770.000    0
 145          3918460.000   487800.000    0
 146          3918460.000   487830.000    0
 147          3918460.000   487860.000    0
 148          3918460.000   487890.000    0
 149          3918460.000   487920.000    0
 150          3918460.000   487950.000    0
 151          3918460.000   487980.000    0
 152          3918460.000   488010.000    0
 153          3918460.000   488040.000    0
 154          3918460.000   488070.000    0
 155          3918460.000   488100.000    0
 156          3918460.000   488130.000    0
 157          3918460.000   488160.000    0
 158          3918460.000   488190.000    0
 159          3918460.000   488220.000    0
 160          3918460.000   488250.000    0
 161          3918460.000   488280.000    0
 162          3918460.000   488310.000    0
 163          3918460.000   488340.000    0
 164          3918460.000   488370.000    0
 165          3918460.000   488400.000    0
 166          3918460.000   488430.000    0
 167          3918460.000   488460.000    0
 168          3918460.000   488490.000    0
 169          3918460.000   488520.000    0
 170          3918460.000   488550.000    0
 171          3918460.000   488580.000    0
 172          3918490.000   486900.000    0
 173          3918490.000   486930.000    0
 174          3918490.000   486960.000    0
 175          3918490.000   486990.000    0
 176          3918490.000   487020.000    0
 177          3918490.000   487050.000    0
 178          3918490.000   487080.000    0
 179          3918490.000   487110.000    0
 180          3918490.000   487140.000    0
 181          3918490.000   487170.000    0
 182          3918490.000   487200.000    0
 183          3918490.000   487230.000    0
 184          3918490.000   487260.000    0
 185          3918490.000   487290.000    0
 186          3918490.000   487320.000    0
 187          3918490.000   487350.000    0
 188          3918490.000   487380.000    0
 189          3918490.000   487410.000    0
 190          3918490.000   487440.000    0
 191          3918490.000   487470.000    0
 192          3918490.000   487500.000    0
 193          3918490.000   487530.000    0
 194          3918490.000   487560.000    0
 195          3918490.000   487590.000    0
 196          3918490.000   487620.000    0
 197          3918490.000   487650.000    0
 198          3918490.000   487680.000    0
 199          3918490.000   487710.000    0
 200          3918490.000   487740.000    0
 201          3918490.000   487770.000    0
 202          3918490.000   487800.000    0
 203          3918490.000   487830.000    0
 204          3918490.000   487860.000    0
 205          3918490.000   487890.000    0
 206          3918490.000   487920.000    0
 207          3918490.000   487950.000    0
 208          3918490.000   487980.000    0
 209          3918490.000   488010.000    0
 210          3918490.000   488040.000    0
 211          3918490.000   488070.000    0
 212          3918490.000   488100.000    0
 213          3918490.000   488130.000    0
 214          3918490.000   488160.000    0
 215          3918490.000   488190.000    0
 216          3918490.000   488220.000    0
 217          3918490.000   488250.000    0
 218          3918490.000   488280.000    0
 219          3918490.000   488310.000    0
 220          3918490.000   488340.000    0
 221          3918490.000   488370.000    0
 222          3918490.000   488400.000    0
 223          3918490.000   488430.000    0
 224          3918490.000   488460.000    0
 225          3918490.000   488490.000    0
 226          3918490.000   488520.000    0
 227          3918490.000   488550.000    0
 228          3918490.000   488580.000    0
 229          3918520.000   486900.000    0
 230          3918520.000   486930.000    0
 231          3918520.000   486960.000    0
 232          3918520.000   486990.000    0
 233          3918520.000   487020.000    0
 234          3918520.000   487050.000    0
 235          3918520.000   487080.000    0
 236          3918520.000   487110.000    0
 237          3918520.000   487140.000    0
 238          3918520.000   487170.000    0
 239          3918520.000   487200.000    0
 240          3918520.000   487230.000    0
 241          3918520.000   487260.000    0
 242          3918520.000   487290.000    0
 243          3918520.000   487320.000    0
 244          3918520.000   487350.000    0
 245          3918520.000   487380.000    0
 246          3918520.000   487410.000    0
 247          3918520.000   487440.000    0
 248          3918520.000   487470.000    0
 249          3918520.000   487500.000    0
 250          3918520.000   487530.000    0
 251          3918520.000   487560.000    0
 252          3918520.000   487590.000    0
 253          3918520.000   487620.000    0
 254          3918520.000   487650.000    0
 255          3918520.000   487680.000    0
 256          3918520.000   487710.000    0
 257          3918520.000   487740.000    0
 258          3918520.000   487770.000    0
 259          3918520.000   487800.000    0
 260          3918520.000   487830.000    0
 261          3918520.000   487860.000    0
 262          3918520.000   487890.000    0
 263          3918520.000   487920.000    0
 264          3918520.000   487950.000    0
 265          3918520.000   487980.000    0
 266          3918520.000   488010.000    0
 267          3918520.000   488040.000    0
 268          3918520.000   488070.000    0
 269          3918520.000   488100.000    0
 270          3918520.000   488130.000    0
 271          3918520.000   488160.000    0
 272          3918520.000   488190.000    0
 273          3918520.000   488220.000    0
 274          3918520.000   488250.000    0
 275          3918520.000   488280.000    0
 276          3918520.000   488310.000    0
 277          3918520.000   488340.000    0
 278          3918520.000   488370.000    0
 279          3918520.000   488400.000    0
 280          3918520.000   488430.000    0
 281          3918520.000   488460.000    0
 282          3918520.000   488490.000    0
 283          3918520.000   488520.000    0
 284          3918520.000   488550.000    0
 285          3918520.000   488580.000    0
 286          3918550.000   486900.000    0
 287          3918550.000   486930.000    0
 288          3918550.000   486960.000    0
 289          3918550.000   486990.000    0
 290          3918550.000   487020.000    0
 291          3918550.000   487050.000    0
 292          3918550.000   487080.000    0
 293          3918550.000   487110.000    0
 294          3918550.000   487140.000    0
 295          3918550.000   487170.000    0
 296          3918550.000   487200.000    0
 297          3918550.000   487230.000    0
 298          3918550.000   487260.000    0
 299          3918550.000   487290.000    0
 300          3918550.000   487320.000    0
 301          3918550.000   487350.000    0
 302          3918550.000   487380.000    0
 303          3918550.000   487410.000    0
 304          3918550.000   487440.000    0
 305          3918550.000   487470.000    0
 306          3918550.000   487500.000    0
 307          3918550.000   487530.000    0
 308          3918550.000   487560.000    0
 309          3918550.000   487590.000    0
 310          3918550.000   487620.000    0
 311          3918550.000   487650.000    0
 312          3918550.000   487680.000    0
 313          3918550.000   487710.000    0
 314          3918550.000   487740.000    0
 315          3918550.000   487770.000    0
 316          3918550.000   487800.000    0
 317          3918550.000   487830.000    0
 318          3918550.000   487860.000    0
 319          3918550.000   487890.000    0
 320          3918550.000   487920.000    0
 321          3918550.000   487950.000    0
 322          3918550.000   487980.000    0
 323          3918550.000   488010.000    0
 324          3918550.000   488040.000    0
 325          3918550.000   488070.000    0
 326          3918550.000   488100.000    0
 327          3918550.000   488130.000    0
 328          3918550.000   488160.000    0
 329          3918550.000   488190.000    0
 330          3918550.000   488220.000    0
 331          3918550.000   488250.000    0
 332          3918550.000   488280.000    0
 333          3918550.000   488310.000    0
 334          3918550.000   488340.000    0
 335          3918550.000   488370.000    0
 336          3918550.000   488400.000    0
 337          3918550.000   488430.000    0
 338          3918550.000   488460.000    0
 339          3918550.000   488490.000    0
 340          3918550.000   488520.000    0
 341          3918550.000   488550.000    0
 342          3918550.000   488580.000    0
 343          3918580.000   486900.000    0
 344          3918580.000   486930.000    0
 345          3918580.000   486960.000    0
 346          3918580.000   486990.000    0
 347          3918580.000   487020.000    0
 348          3918580.000   487050.000    0
 349          3918580.000   487080.000    0
 350          3918580.000   487110.000    0
 351          3918580.000   487140.000    0
 352          3918580.000   487170.000    0
 353          3918580.000   487200.000    0
 354          3918580.000   487230.000    0
 355          3918580.000   487260.000    0
 356          3918580.000   487290.000    0
 357          3918580.000   487320.000    0
 358          3918580.000   487350.000    0
 359          3918580.000   487380.000    0
 360          3918580.000   487410.000    0
 361          3918580.000   487440.000    0
 362          3918580.000   487470.000    0
 363          3918580.000   487500.000    0
 364          3918580.000   487530.000    0
 365          3918580.000   487560.000    0
 366          3918580.000   487590.000    0
 367          3918580.000   487620.000    0
 368          3918580.000   487650.000    0
 369          3918580.000   487680.000    0
 370          3918580.000   487710.000    0
 371          3918580.000   487740.000    0
 372          3918580.000   487770.000    0
 373          3918580.000   487800.000    0
 374          3918580.000   487830.000    0
 375          3918580.000   487860.000    0
 376          3918580.000   487890.000    0
 377          3918580.000   487920.000    0
 378          3918580.000   487950.000    0
 379          3918580.000   487980.000    0
 380          3918580.000   488010.000    0
 381          3918580.000   488040.000    0
 382          3918580.000   488070.000    0
 383          3918580.000   488100.000    0
 384          3918580.000   488130.000    0
 385          3918580.000   488160.000    0
 386          3918580.000   488190.000    0
 387          3918580.000   488220.000    0
 388          3918580.000   488250.000    0
 389          3918580.000   488280.000    0
 390          3918580.000   488310.000    0
 391          3918580.000   488340.000    0
 392          3918580.000   488370.000    0
 393          3918580.000   488400.000    0
 394          3918580.000   488430.000    0
 395          3918580.000   488460.000    0
 396          3918580.000   488490.000    0
 397          3918580.000   488520.000    0
 398          3918580.000   488550.000    0
 399          3918580.000   488580.000    0
 400          3918610.000   486900.000    0
 401          3918610.000   486930.000    0
 402          3918610.000   486960.000    0
 403          3918610.000   486990.000    0
 404          3918610.000   487020.000    0
 405          3918610.000   487050.000    0
 406          3918610.000   487080.000    0
 407          3918610.000   487110.000    0
 408          3918610.000   487140.000    0
 409          3918610.000   487170.000    0
 410          3918610.000   487200.000    0
 411          3918610.000   487230.000    0
 412          3918610.000   487260.000    0
 413          3918610.000   487290.000    0
 414          3918610.000   487320.000    0
 415          3918610.000   487350.000    0
 416          3918610.000   487380.000    0
 417          3918610.000   487410.000    0
 418          3918610.000   487440.000    0
 419          3918610.000   487470.000    0
 420          3918610.000   487500.000    0
 421          3918610.000   487530.000    0
 422          3918610.000   487560.000    0
 423          3918610.000   487590.000    0
 424          3918610.000   487620.000    0
 425          3918610.000   487650.000    0
 426          3918610.000   487680.000    0
 427          3918610.000   487710.000    0
 428          3918610.000   487740.000    0
 429          3918610.000   487770.000    0
 430          3918610.000   487800.000    0
 431          3918610.000   487830.000    0
 432          3918610.000   487860.000    0
 433          3918610.000   487890.000    0
 434          3918610.000   487920.000    0
 435          3918610.000   487950.000    0
 436          3918610.000   487980.000    0
 437          3918610.000   488010.000    0
 438          3918610.000   488040.000    0
 439          3918610.000   488070.000    0
 440          3918610.000   488100.000    0
 441          3918610.000   488130.000    0
 442          3918610.000   488160.000    0
 443          3918610.000   488190.000    0
 444          3918610.000   488220.000    0
 445          3918610.000   488250.000    0
 446          3918610.000   488280.000    0
 447          3918610.000   488310.000    0
 448          3918610.000   488340.000    0
 449          3918610.000   488370.000    0
 450          3918610.000   488400.000    0
 451          3918610.000   488430.000    0
 452          3918610.000   488460.000    0
 453          3918610.000   488490.000    0
 454          3918610.000   488520.000    0
 455          3918610.000   488550.000    0
 456          3918610.000   488580.000    0
 457          3918640.000   486900.000    0
 458          3918640.000   486930.000    0
 459          3918640.000   486960.000    0
 460          3918640.000   486990.000    0
 461          3918640.000   487020.000    0
 462          3918640.000   487050.000    0
 463          3918640.000   487080.000    0
 464          3918640.000   487110.000    0
 465          3918640.000   487140.000    0
 466          3918640.000   487170.000    0
 467          3918640.000   487200.000    0
 468          3918640.000   487230.000    0
 469          3918640.000   487260.000    0
 470          3918640.000   487290.000    0
 471          3918640.000   487320.000    0
 472          3918640.000   487350.000    0
 473          3918640.000   487380.000    0
 474          3918640.000   487410.000    0
 475          3918640.000   487440.000    0
 476          3918640.000   487470.000    0
 477          3918640.000   487500.000    0
 478          3918640.000   487530.000    0
 479          3918640.000   487560.000    0
 480          3918640.000   487590.000    0
 481          3918640.000   487620.000    0
 482          3918640.000   487650.000    0
 483          3918640.000   487680.000    0
 484          3918640.000   487710.000    0
 485          3918640.000   487740.000    0
 486          3918640.000   487770.000    0
 487          3918640.000   487800.000    0
 488          3918640.000   487830.000    0
 489          3918640.000   487860.000    0
 490          3918640.000   487890.000    0
 491          3918640.000   487920.000    0
 492          3918640.000   487950.000    0
 493          3918640.000   487980.000    0
 494          3918640.000   488010.000    0
 495          3918640.000   488040.000    0
 496          3918640.000   488070.000    0
 497          3918640.000   488100.000    0
 498          3918640.000   488130.000    0
 499          3918640.000   488160.000    0
 500          3918640.000   488190.000    0
 501          3918640.000   488220.000    0
 502          3918640.000   488250.000    0
 503          3918640.000   488280.000    0
 504          3918640.000   488310.000    0
 505          3918640.000   488340.000    0
 506          3918640.000   488370.000    0
 507          3918640.000   488400.000    0
 508          3918640.000   488430.000    0
 509          3918640.000   488460.000    0
 510          3918640.000   488490.000    0
 511          3918640.000   488520.000    0
 512          3918640.000   488550.000    0
 513          3918640.000   488580.000    0
 514          3918670.000   486900.000    0
 515          3918670.000   486930.000    0
 516          3918670.000   486960.000    0
 517          3918670.000   486990.000    0
 518          3918670.000   487020.000    0
 519          3918670.000   487050.000    0
 520          3918670.000   487080.000    0
 521          3918670.000   487110.000    0
 522          3918670.000   487140.000    0
 523          3918670.000   487170.000    0
 524          3918670.000   487200.000    0
 525          3918670.000   487230.000    0
 526          3918670.000   487260.000    0
 527          3918670.000   487290.000    0
 528          3918670.000   487320.000    0
 529          3918670.000   487350.000    0
 530          3918670.000   487380.000    0
 531          3918670.000   487410.000    0
 532          3918670.000   487440.000    0
 533          3918670.000   487470.000    0
 534          3918670.000   487500.000    0
 535          3918670.000   487530.000    0
 536          3918670.000   487560.000    0
 537          3918670.000   487590.000    0
 538          3918670.000   487620.000    0
 539          3918670.000   487650.000    0
 540          3918670.000   487680.000    0
 541          3918670.000   487710.000    0
 542          3918670.000   487740.000    0
 543          3918670.000   487770.000    0
 544          3918670.000   487800.000    0
 545          3918670.000   487830.000    0
 546          3918670.000   487860.000    0
 547          3918670.000   487890.000    0
 548          3918670.000   487920.000    0
 549          3918670.000   487950.000    0
 550          3918670.000   487980.000    0
 551          3918670.000   488010.000    0
 552          3918670.000   488040.000    0
 553          3918670.000   488070.000    0
 554          3918670.000   488100.000    0
 555          3918670.000   488130.000    0
 556          3918670.000   488160.000    0
 557          3918670.000   488190.000    0
 558          3918670.000   488220.000    0
 559          3918670.000   488250.000    0
 560          3918670.000   488280.000    0
 561          3918670.000   488310.000    0
 562          3918670.000   488340.000    0
 563          3918670.000   488370.000    0
 564          3918670.000   488400.000    0
 565          3918670.000   488430.000    0
 566          3918670.000   488460.000    0
 567          3918670.000   488490.000    0
 568          3918670.000   488520.000    0
 569          3918670.000   488550.000    0
 570          3918670.000   488580.000    0
 571          3918700.000   486900.000    0
 572          3918700.000   486930.000    0
 573          3918700.000   486960.000    0
 574          3918700.000   486990.000    0
 575          3918700.000   487020.000    0
 576          3918700.000   487050.000    0
 577          3918700.000   487080.000    0
 578          3918700.000   487110.000    0
 579          3918700.000   487140.000    0
 580          3918700.000   487170.000    0
 581          3918700.000   487200.000    0
 582          3918700.000   487230.000    0
 583          3918700.000   487260.000    0
 584          3918700.000   487290.000    0
 585          3918700.000   487320.000    0
 586          3918700.000   487350.000    0
 587          3918700.000   487380.000    0
 588          3918700.000   487410.000    0
 589          3918700.000   487440.000    0
 590          3918700.000   487470.000    0
 591          3918700.000   487500.000    0
 592          3918700.000   487530.000    0
 593          3918700.000   487560.000    0
 594          3918700.000   487590.000    0
 595          3918700.000   487620.000    0
 596          3918700.000   487650.000    0
 597          3918700.000   487680.000    0
 598          3918700.000   487710.000    0
 599          3918700.000   487740.000    0
 600          3918700.000   487770.000    0
 601          3918700.000   487800.000    0
 602          3918700.000   487830.000    0
 603          3918700.000   487860.000    0
 604          3918700.000   487890.000    0
 605          3918700.000   487920.000    0
 606          3918700.000   487950.000    0
 607          3918700.000   487980.000    0
 608          3918700.000   488010.000    0
 609          3918700.000   488040.000    0
 610          3918700.000   488070.000    0
 611          3918700.000   488100.000    0
 612          3918700.000   488130.000    0
 613          3918700.000   488160.000    0
 614          3918700.000   488190.000    0
 615          3918700.000   488220.000    0
 616          3918700.000   488250.000    0
 617          3918700.000   488280.000    0
 618          3918700.000   488310.000    0
 619          3918700.000   488340.000    0
 620          3918700.000   488370.000    0
 621          3918700.000   488400.000    0
 622          3918700.000   488430.000    0
 623          3918700.000   488460.000    0
 624          3918700.000   488490.000    0
 625          3918700.000   488520.000    0
 626          3918700.000   488550.000    0
 627          3918700.000   488580.000    0
 628          3918730.000   486900.000    0
 629          3918730.000   486930.000    0
 630          3918730.000   486960.000    0
 631          3918730.000   486990.000    0
 632          3918730.000   487020.000    0
 633          3918730.000   487050.000    0
 634          3918730.000   487080.000    0
 635          3918730.000   487110.000    0
 636          3918730.000   487140.000    0
 637          3918730.000   487170.000    0
 638          3918730.000   487200.000    0
 639          3918730.000   487230.000    0
 640          3918730.000   487260.000    0
 641          3918730.000   487290.000    0
 642          3918730.000   487320.000    0
 643          3918730.000   487350.000    0
 644          3918730.000   487380.000    0
 645          3918730.000   487410.000    0
 646          3918730.000   487440.000    0
 647          3918730.000   487470.000    0
 648          3918730.000   487500.000    0
 649          3918730.000   487530.000    0
 650          3918730.000   487560.000    0
 651          3918730.000   487590.000    0
 652          3918730.000   487620.000    0
 653          3918730.000   487650.000    0
 654          3918730.000   487680.000    0
 655          3918730.000   487710.000    0
 656          3918730.000   487740.000    0
 657          3918730.000   487770.000    0
 658          3918730.000   487800.000    0
 659          3918730.000   487830.000    0
 660          3918730.000   487860.000    0
 661          3918730.000   487890.000    0
 662          3918730.000   487920.000    0
 663          3918730.000   487950.000    0
 664          3918730.000   487980.000    0
 665          3918730.000   488010.000    0
 666          3918730.000   488040.000    0
 667          3918730.000   488070.000    0
 668          3918730.000   488100.000    0
 669          3918730.000   488130.000    0
 670          3918730.000   488160.000    0
 671          3918730.000   488190.000    0
 672          3918730.000   488220.000    0
 673          3918730.000   488250.000    0
 674          3918730.000   488280.000    0
 675          3918730.000   488310.000    0
 676          3918730.000   488340.000    0
 677          3918730.000   488370.000    0
 678          3918730.000   488400.000    0
 679          3918730.000   488430.000    0
 680          3918730.000   488460.000    0
 681          3918730.000   488490.000    0
 682          3918730.000   488520.000    0
 683          3918730.000   488550.000    0
 684          3918730.000   488580.000    0
 685          3918760.000   486900.000    0
 686          3918760.000   486930.000    0
 687          3918760.000   486960.000    0
 688          3918760.000   486990.000    0
 689          3918760.000   487020.000    0
 690          3918760.000   487050.000    0
 691          3918760.000   487080.000    0
 692          3918760.000   487110.000    0
 693          3918760.000   487140.000    0
 694          3918760.000   487170.000    0
 695          3918760.000   487200.000    0
 696          3918760.000   487230.000    0
 697          3918760.000   487260.000    0
 698          3918760.000   487290.000    0
 699          3918760.000   487320.000    0
 700          3918760.000   487350.000    0
 701          3918760.000   487380.000    0
 702          3918760.000   487410.000    0
 703          3918760.000   487440.000    0
 704          3918760.000   487470.000    0
 705          3918760.000   487500.000    0
 706          3918760.000   487530.000    0
 707          3918760.000   487560.000    0
 708          3918760.000   487590.000    0
 709          3918760.000   487620.000    0
 710          3918760.000   487650.000    0
 711          3918760.000   487680.000    0
 712          3918760.000   487710.000    0
 713          3918760.000   487740.000    0
 714          3918760.000   487770.000    0
 715          3918760.000   487800.000    0
 716          3918760.000   487830.000    0
 717          3918760.000   487860.000    0
 718          3918760.000   487890.000    0
 719          3918760.000   487920.000    0
 720          3918760.000   487950.000    0
 721          3918760.000   487980.000    0
 722          3918760.000   488010.000    0
 723          3918760.000   488040.000    0
 724          3918760.000   488070.000    0
 725          3918760.000   488100.000    0
 726          3918760.000   488130.000    0
 727          3918760.000   488160.000    0
 728          3918760.000   488190.000    0
 729          3918760.000   488220.000    0
 730          3918760.000   488250.000    0
 731          3918760.000   488280.000    0
 732          3918760.000   488310.000    0
 733          3918760.000   488340.000    0
 734          3918760.000   488370.000    0
 735          3918760.000   488400.000    0
 736          3918760.000   488430.000    0
 737          3918760.000   488460.000    0
 738          3918760.000   488490.000    0
 739          3918760.000   488520.000    0
 740          3918760.000   488550.000    0
 741          3918760.000   488580.000    0
 742          3918790.000   486900.000    0
 743          3918790.000   486930.000    0
 744          3918790.000   486960.000    0
 745          3918790.000   486990.000    0
 746          3918790.000   487020.000    0
 747          3918790.000   487050.000    0
 748          3918790.000   487080.000    0
 749          3918790.000   487110.000    0
 750          3918790.000   487140.000    0
 751          3918790.000   487170.000    0
 752          3918790.000   487200.000    0
 753          3918790.000   487230.000    0
 754          3918790.000   487260.000    0
 755          3918790.000   487290.000    0
 756          3918790.000   487320.000    0
 757          3918790.000   487350.000    0
 758          3918790.000   487380.000    0
 759          3918790.000   487410.000    0
 760          3918790.000   487440.000    0
 761          3918790.000   487470.000    0
 762          3918790.000   487500.000    0
 763          3918790.000   487530.000    0
 764          3918790.000   487560.000    0
 765          3918790.000   487590.000    0
 766          3918790.000   487620.000    0
 767          3918790.000   487650.000    0
 768          3918790.000   487680.000    0
 769          3918790.000   487710.000    0
 770          3918790.000   487740.000    0
 771          3918790.000   487770.000    0
 772          3918790.000   487800.000    0
 773          3918790.000   487830.000    0
 774          3918790.000   487860.000    0
 775          3918790.000   487890.000    0
 776          3918790.000   487920.000    0
 777          3918790.000   487950.000    0
 778          3918790.000   487980.000    0
 779          3918790.000   488010.000    0
 780          3918790.000   488040.000    0
 781          3918790.000   488070.000    0
 782          3918790.000   488100.000    0
 783          3918790.000   488130.000    0
 784          3918790.000   488160.000    0
 785          3918790.000   488190.000    0
 786          3918790.000   488220.000    0
 787          3918790.000   488250.000    0
 788          3918790.000   488280.000    0
 789          3918790.000   488310.000    0
 790          3918790.000   488340.000    0
 791          3918790.000   488370.000    0
 792          3918790.000   488400.000    0
 793          3918790.000   488430.000    0
 794          3918790.000   488460.000    0
 795          3918790.000   488490.000    0
 796          3918790.000   488520.000    0
 797          3918790.000   488550.000    0
 798          3918790.000   488580.000    0
 799          3918820.000   486900.000    0
 800          3918820.000   486930.000    0
 801          3918820.000   486960.000    0
 802          3918820.000   486990.000    0
 803          3918820.000   487020.000    0
 804          3918820.000   487050.000    0
 805          3918820.000   487080.000    0
 806          3918820.000   487110.000    0
 807          3918820.000   487140.000    0
 808          3918820.000   487170.000    0
 809          3918820.000   487200.000    0
 810          3918820.000   487230.000    0
 811          3918820.000   487260.000    0
 812          3918820.000   487290.000    0
 813          3918820.000   487320.000    0
 814          3918820.000   487350.000    0
 815          3918820.000   487380.000    0
 816          3918820.000   487410.000    0
 817          3918820.000   487440.000    0
 818          3918820.000   487470.000    0
 819          3918820.000   487500.000    0
 820          3918820.000   487530.000    0
 821          3918820.000   487560.000    0
 822          3918820.000   487590.000    0
 823          3918820.000   487620.000    0
 824          3918820.000   487650.000    0
 825          3918820.000   487680.000    0
 826          3918820.000   487710.000    0
 827          3918820.000   487740.000    0
 828          3918820.000   487770.000    0
 829          3918820.000   487800.000    0
 830          3918820.000   487830.000    0
 831          3918820.000   487860.000    0
 832          3918820.000   487890.000    0
 833          3918820.000   487920.000    0
 834          3918820.000   487950.000    0
 835          3918820.000   487980.000    0
 836          3918820.000   488010.000    0
 837          3918820.000   488040.000    0
 838          3918820.000   488070.000    0
 839          3918820.000   488100.000    0
 840          3918820.000   488130.000    0
 841          3918820.000   488160.000    0
 842          3918820.000   488190.000    0
 843          3918820.000   488220.000    0
 844          3918820.000   488250.000    0
 845          3918820.000   488280.000    0
 846          3918820.000   488310.000    0
 847          3918820.000   488340.000    0
 848          3918820.000   488370.000    0
 849          3918820.000   488400.000    0
 850          3918820.000   488430.000    0
 851          3918820.000   488460.000    0
 852          3918820.000   488490.000    0
 853          3918820.000   488520.000    0
 854          3918820.000   488550.000    0
 855          3918820.000   488580.000    0
 856          3918850.000   486900.000    0
 857          3918850.000   486930.000    0
 858          3918850.000   486960.000    0
 859          3918850.000   486990.000    0
 860          3918850.000   487020.000    0
 861          3918850.000   487050.000    0
 862          3918850.000   487080.000    0
 863          3918850.000   487110.000    0
 864          3918850.000   487140.000    0
 865          3918850.000   487170.000    0
 866          3918850.000   487200.000    0
 867          3918850.000   487230.000    0
 868          3918850.000   487260.000    0
 869          3918850.000   487290.000    0
 870          3918850.000   487320.000    0
 871          3918850.000   487350.000    0
 872          3918850.000   487380.000    0
 873          3918850.000   487410.000    0
 874          3918850.000   487440.000    0
 875          3918850.000   487470.000    0
 876          3918850.000   487500.000    0
 877          3918850.000   487530.000    0
 878          3918850.000   487560.000    0
 879          3918850.000   487590.000    0
 880          3918850.000   487620.000    0
 881          3918850.000   487650.000    0
 882          3918850.000   487680.000    0
 883          3918850.000   487710.000    0
 884          3918850.000   487740.000    0
 885          3918850.000   487770.000    0
 886          3918850.000   487800.000    0
 887          3918850.000   487830.000    0
 888          3918850.000   487860.000    0
 889          3918850.000   487890.000    0
 890          3918850.000   487920.000    0
 891          3918850.000   487950.000    0
 892          3918850.000   487980.000    0
 893          3918850.000   488010.000    0
 894          3918850.000   488040.000    0
 895          3918850.000   488070.000    0
 896          3918850.000   488100.000    0
 897          3918850.000   488130.000    0
 898          3918850.000   488160.000    0
 899          3918850.000   488190.000    0
 900          3918850.000   488220.000    0
 901          3918850.000   488250.000    0
 902          3918850.000   488280.000    0
 903          3918850.000   488310.000    0
 904          3918850.000   488340.000    0
 905          3918850.000   488370.000    0
 906          3918850.000   488400.000    0
 907          3918850.000   488430.000    0
 908          3918850.000   488460.000    0
 909          3918850.000   488490.000    0
 910          3918850.000   488520.000    0
 911          3918850.000   488550.000    0
 912          3918850.000   488580.000    0
 913          3918880.000   486900.000    0
 914          3918880.000   486930.000    0
 915          3918880.000   486960.000    0
 916          3918880.000   486990.000    0
 917          3918880.000   487020.000    0
 918          3918880.000   487050.000    0
 919          3918880.000   487080.000    0
 920          3918880.000   487110.000    0
 921          3918880.000   487140.000    0
 922          3918880.000   487170.000    0
 923          3918880.000   487200.000    0
 924          3918880.000   487230.000    0
 925          3918880.000   487260.000    0
 926          3918880.000   487290.000    0
 927          3918880.000   487320.000    0
 928          3918880.000   487350.000    0
 929          3918880.000   487380.000    0
 930          3918880.000   487410.000    0
 931          3918880.000   487440.000    0
 932          3918880.000   487470.000    0
 933          3918880.000   487500.000    0
 934          3918880.000   487530.000    0
 935          3918880.000   487560.000    0
 936          3918880.000   487590.000    0
 937          3918880.000   487620.000    0
 938          3918880.000   487650.000    0
 939          3918880.000   487680.000    0
 940          3918880.000   487710.000    0
 941          3918880.000   487740.000    0
 942          3918880.000   487770.000    0
 943          3918880.000   487800.000    0
 944          3918880.000   487830.000    0
 945          3918880.000   487860.000    0
 946          3918880.000   487890.000    0
 947          3918880.000   487920.000    0
 948          3918880.000   487950.000    0
 949          3918880.000   487980.000    0
 950          3918880.000   488010.000    0
 951          3918880.000   488040.000    0
 952          3918880.000   488070.000    0
 953          3918880.000   488100.000    0
 954          3918880.000   488130.000    0
 955          3918880.000   488160.000    0
 956          3918880.000   488190.000    0
 957          3918880.000   488220.000    0
 958          3918880.000   488250.000    0
 959          3918880.000   488280.000    0
 960          3918880.000   488310.000    0
 961          3918880.000   488340.000    0
 962          3918880.000   488370.000    0
 963          3918880.000   488400.000    0
 964          3918880.000   488430.000    0
 965          3918880.000   488460.000    0
 966          3918880.000   488490.000    0
 967          3918880.000   488520.000    0
 968          3918880.000   488550.000    0
 969          3918880.000   488580.000    0
 970          3918910.000   486900.000    0
 971          3918910.000   486930.000    0
 972          3918910.000   486960.000    0
 973          3918910.000   486990.000    0
 974          3918910.000   487020.000    0
 975          3918910.000   487050.000    0
 976          3918910.000   487080.000    0
 977          3918910.000   487110.000    0
 978          3918910.000   487140.000    0
 979          3918910.000   487170.000    0
 980          3918910.000   487200.000    0
 981          3918910.000   487230.000    0
 982          3918910.000   487260.000    0
 983          3918910.000   487290.000    0
 984          3918910.000   487320.000    0
 985          3918910.000   487350.000    0
 986          3918910.000   487380.000    0
 987          3918910.000   487410.000    0
 988          3918910.000   487440.000    0
 989          3918910.000   487470.000    0
 990          3918910.000   487500.000    0
 991          3918910.000   487530.000    0
 992          3918910.000   487560.000    0
 993          3918910.000   487590.000    0
 994          3918910.000   487620.000    0
 995          3918910.000   487650.000    0
 996          3918910.000   487680.000    0
 997          3918910.000   487710.000    0
 998          3918910.000   487740.000    0
 999          3918910.000   487770.000    0
 1000         3918910.000   487800.000    0
 1001         3918910.000   487830.000    0
 1002         3918910.000   487860.000    0
 1003         3918910.000   487890.000    0
 1004         3918910.000   487920.000    0
 1005         3918910.000   487950.000    0
 1006         3918910.000   487980.000    0
 1007         3918910.000   488010.000    0
 1008         3918910.000   488040.000    0
 1009         3918910.000   488070.000    0
 1010         3918910.000   488100.000    0
 1011         3918910.000   488130.000    0
 1012         3918910.000   488160.000    0
 1013         3918910.000   488190.000    0
 1014         3918910.000   488220.000    0
 1015         3918910.000   488250.000    0
 1016         3918910.000   488280.000    0
 1017         3918910.000   488310.000    0
 1018         3918910.000   488340.000    0
 1019         3918910.000   488370.000    0
 1020         3918910.000   488400.000    0
 1021         3918910.000   488430.000    0
 1022         3918910.000   488460.000    0
 1023         3918910.000   488490.000    0
 1024         3918910.000   488520.000    0
 1025         3918910.000   488550.000    0
 1026         3918910.000   488580.000    0
 1027         3918940.000   486900.000    0
 1028         3918940.000   486930.000    0
 1029         3918940.000   486960.000    0
 1030         3918940.000   486990.000    0
 1031         3918940.000   487020.000    0
 1032         3918940.000   487050.000    0
 1033         3918940.000   487080.000    0
 1034         3918940.000   487110.000    0
 1035         3918940.000   487140.000    0
 1036         3918940.000   487170.000    0
 1037         3918940.000   487200.000    0
 1038         3918940.000   487230.000    0
 1039         3918940.000   487260.000    0
 1040         3918940.000   487290.000    0
 1041         3918940.000   487320.000    0
 1042         3918940.000   487350.000    0
 1043         3918940.000   487380.000    0
 1044         3918940.000   487410.000    0
 1045         3918940.000   487440.000    0
 1046         3918940.000   487470.000    0
 1047         3918940.000   487500.000    0
 1048         3918940.000   487530.000    0
 1049         3918940.000   487560.000    0
 1050         3918940.000   487590.000    0
 1051         3918940.000   487620.000    0
 1052         3918940.000   487650.000    0
 1053         3918940.000   487680.000    0
 1054         3918940.000   487710.000    0
 1055         3918940.000   487740.000    0
 1056         3918940.000   487770.000    0
 1057         3918940.000   487800.000    0
 1058         3918940.000   487830.000    0
 1059         3918940.000   487860.000    0
 1060         3918940.000   487890.000    0
 1061         3918940.000   487920.000    0
 1062         3918940.000   487950.000    0
 1063         3918940.000   487980.000    0
 1064         3918940.000   488010.000    0
 1065         3918940.000   488040.000    0
 1066         3918940.000   488070.000    0
 1067         3918940.000   488100.000    0
 1068         3918940.000   488130.000    0
 1069         3918940.000   488160.000    0
 1070         3918940.000   488190.000    0
 1071         3918940.000   488220.000    0
 1072         3918940.000   488250.000    0
 1073         3918940.000   488280.000    0
 1074         3918940.000   488310.000    0
 1075         3918940.000   488340.000    0
 1076         3918940.000   488370.000    0
 1077         3918940.000   488400.000    0
 1078         3918940.000   488430.000    0
 1079         3918940.000   488460.000    0
 1080         3918940.000   488490.000    0
 1081         3918940.000   488520.000    0
 1082         3918940.000   488550.000    0
 1083         3918940.000   488580.000    0
 1084         3918970.000   486900.000    0
 1085         3918970.000   486930.000    0
 1086         3918970.000   486960.000    0
 1087         3918970.000   486990.000    0
 1088         3918970.000   487020.000    0
 1089         3918970.000   487050.000    0
 1090         3918970.000   487080.000    0
 1091         3918970.000   487110.000    0
 1092         3918970.000   487140.000    0
 1093         3918970.000   487170.000    0
 1094         3918970.000   487200.000    0
 1095         3918970.000   487230.000    0
 1096         3918970.000   487260.000    0
 1097         3918970.000   487290.000    0
 1098         3918970.000   487320.000    0
 1099         3918970.000   487350.000    0
 1100         3918970.000   487380.000    0
 1101         3918970.000   487410.000    0
 1102         3918970.000   487440.000    0
 1103         3918970.000   487470.000    0
 1104         3918970.000   487500.000    0
 1105         3918970.000   487530.000    0
 1106         3918970.000   487560.000    0
 1107         3918970.000   487590.000    0
 1108         3918970.000   487620.000    0
 1109         3918970.000   487650.000    0
 1110         3918970.000   487680.000    0
 1111         3918970.000   487710.000    0
 1112         3918970.000   487740.000    0
 1113         3918970.000   487770.000    0
 1114         3918970.000   487800.000    0
 1115         3918970.000   487830.000    0
 1116         3918970.000   487860.000    0
 1117         3918970.000   487890.000    0
 1118         3918970.000   487920.000    0
 1119         3918970.000   487950.000    0
 1120         3918970.000   487980.000    0
 1121         3918970.000   488010.000    0
 1122         3918970.000   488040.000    0
 1123         3918970.000   488070.000    0
 1124         3918970.000   488100.000    0
 1125         3918970.000   488130.000    0
 1126         3918970.000   488160.000    0
 1127         3918970.000   488190.000    0
 1128         3918970.000   488220.000    0
 1129         3918970.000   488250.000    0
 1130         3918970.000   488280.000    0
 1131         3918970.000   488310.000    0
 1132         3918970.000   488340.000    0
 1133         3918970.000   488370.000    0
 1134         3918970.000   488400.000    0
 1135         3918970.000   488430.000    0
 1136         3918970.000   488460.000    0
 1137         3918970.000   488490.000    0
 1138         3918970.000   488520.000    0
 1139         3918970.000   488550.000    0
 1140         3918970.000   488580.000    0
 1141         3919000.000   486900.000    0
 1142         3919000.000   486930.000    0
 1143         3919000.000   486960.000    0
 1144         3919000.000   486990.000    0
 1145         3919000.000   487020.000    0
 1146         3919000.000   487050.000    0
 1147         3919000.000   487080.000    0
 1148         3919000.000   487110.000    0
 1149         3919000.000   487140.000    0
 1150         3919000.000   487170.000    0
 1151         3919000.000   487200.000    0
 1152         3919000.000   487230.000    0
 1153         3919000.000   487260.000    0
 1154         3919000.000   487290.000    0
 1155         3919000.000   487320.000    0
 1156         3919000.000   487350.000    0
 1157         3919000.000   487380.000    0
 1158         3919000.000   487410.000    0
 1159         3919000.000   487440.000    0
 1160         3919000.000   487470.000    0
 1161         3919000.000   487500.000    0
 1162         3919000.000   487530.000    0
 1163         3919000.000   487560.000    0
 1164         3919000.000   487590.000    0
 1165         3919000.000   487620.000    0
 1166         3919000.000   487650.000    0
 1167         3919000.000   487680.000    0
 1168         3919000.000   487710.000    0
 1169         3919000.000   487740.000    0
 1170         3919000.000   487770.000    0
 1171         3919000.000   487800.000    0
 1172         3919000.000   487830.000    0
 1173         3919000.000   487860.000    0
 1174         3919000.000   487890.000    0
 1175         3919000.000   487920.000    0
 1176         3919000.000   487950.000    0
 1177         3919000.000   487980.000    0
 1178         3919000.000   488010.000    0
 1179         3919000.000   488040.000    0
 1180         3919000.000   488070.000    0
 1181         3919000.000   488100.000    0
 1182         3919000.000   488130.000    0
 1183         3919000.000   488160.000    0
 1184         3919000.000   488190.000    0
 1185         3919000.000   488220.000    0
 1186         3919000.000   488250.000    0
 1187         3919000.000   488280.000    0
 1188         3919000.000   488310.000    0
 1189         3919000.000   488340.000    0
 1190         3919000.000   488370.000    0
 1191         3919000.000   488400.000    0
 1192         3919000.000   488430.000    0
 1193         3919000.000   488460.000    0
 1194         3919000.000   488490.000    0
 1195         3919000.000   488520.000    0
 1196         3919000.000   488550.000    0
 1197         3919000.000   488580.000    0
 1198         3919030.000   486900.000    0
 1199         3919030.000   486930.000    0
 1200         3919030.000   486960.000    0
 1201         3919030.000   486990.000    0
 1202         3919030.000   487020.000    0
 1203         3919030.000   487050.000    0
 1204         3919030.000   487080.000    0
 1205         3919030.000   487110.000    0
 1206         3919030.000   487140.000    0
 1207         3919030.000   487170.000    0
 1208         3919030.000   487200.000    0
 1209         3919030.000   487230.000    0
 1210         3919030.000   487260.000    0
 1211         3919030.000   487290.000    0
 1212         3919030.000   487320.000    0
 1213         3919030.000   487350.000    0
 1214         3919030.000   487380.000    0
 1215         3919030.000   487410.000    0
 1216         3919030.000   487440.000    0
 1217         3919030.000   487470.000    0
 1218         3919030.000   487500.000    0
 1219         3919030.000   487530.000    0
 1220         3919030.000   487560.000    0
 1221         3919030.000   487590.000    0
 1222         3919030.000   487620.000    0
 1223         3919030.000   487650.000    0
 1224         3919030.000   487680.000    0
 1225         3919030.000   487710.000    0
 1226         3919030.000   487740.000    0
 1227         3919030.000   487770.000    0
 1228         3919030.000   487800.000    0
 1229         3919030.000   487830.000    0
 1230         3919030.000   487860.000    0
 1231         3919030.000   487890.000    0
 1232         3919030.000   487920.000    0
 1233         3919030.000   487950.000    0
 1234         3919030.000   487980.000    0
 1235         3919030.000   488010.000    0
 1236         3919030.000   488040.000    0
 1237         3919030.000   488070.000    0
 1238         3919030.000   488100.000    0
 1239         3919030.000   488130.000    0
 1240         3919030.000   488160.000    0
 1241         3919030.000   488190.000    0
 1242         3919030.000   488220.000    0
 1243         3919030.000   488250.000    0
 1244         3919030.000   488280.000    0
 1245         3919030.000   488310.000    0
 1246         3919030.000   488340.000    0
 1247         3919030.000   488370.000    0
 1248         3919030.000   488400.000    0
 1249         3919030.000   488430.000    0
 1250         3919030.000   488460.000    0
 1251         3919030.000   488490.000    0
 1252         3919030.000   488520.000    0
 1253         3919030.000   488550.000    0
 1254         3919030.000   488580.000    0
 1255         3919060.000   486900.000    0
 1256         3919060.000   486930.000    0
 1257         3919060.000   486960.000    0
 1258         3919060.000   486990.000    0
 1259         3919060.000   487020.000    0
 1260         3919060.000   487050.000    0
 1261         3919060.000   487080.000    0
 1262         3919060.000   487110.000    0
 1263         3919060.000   487140.000    0
 1264         3919060.000   487170.000    0
 1265         3919060.000   487200.000    0
 1266         3919060.000   487230.000    0
 1267         3919060.000   487260.000    0
 1268         3919060.000   487290.000    0
 1269         3919060.000   487320.000    0
 1270         3919060.000   487350.000    0
 1271         3919060.000   487380.000    0
 1272         3919060.000   487410.000    0
 1273         3919060.000   487440.000    0
 1274         3919060.000   487470.000    0
 1275         3919060.000   487500.000    0
 1276         3919060.000   487530.000    0
 1277         3919060.000   487560.000    0
 1278         3919060.000   487590.000    0
 1279         3919060.000   487620.000    0
 1280         3919060.000   487650.000    0
 1281         3919060.000   487680.000    0
 1282         3919060.000   487710.000    0
 1283         3919060.000   487740.000    0
 1284         3919060.000   487770.000    0
 1285         3919060.000   487800.000    0
 1286         3919060.000   487830.000    0
 1287         3919060.000   487860.000    0
 1288         3919060.000   487890.000    0
 1289         3919060.000   487920.000    0
 1290         3919060.000   487950.000    0
 1291         3919060.000   487980.000    0
 1292         3919060.000   488010.000    0
 1293         3919060.000   488040.000    0
 1294         3919060.000   488070.000    0
 1295         3919060.000   488100.000    0
 1296         3919060.000   488130.000    0
 1297         3919060.000   488160.000    0
 1298         3919060.000   488190.000    0
 1299         3919060.000   488220.000    0
 1300         3919060.000   488250.000    0
 1301         3919060.000   488280.000    0
 1302         3919060.000   488310.000    0
 1303         3919060.000   488340.000    0
 1304         3919060.000   488370.000    0
 1305         3919060.000   488400.000    0
 1306         3919060.000   488430.000    0
 1307         3919060.000   488460.000    0
 1308         3919060.000   488490.000    0
 1309         3919060.000   488520.000    0
 1310         3919060.000   488550.000    0
 1311         3919060.000   488580.000    0
 1312         3919090.000   486900.000    0
 1313         3919090.000   486930.000    0
 1314         3919090.000   486960.000    0
 1315         3919090.000   486990.000    0
 1316         3919090.000   487020.000    0
 1317         3919090.000   487050.000    0
 1318         3919090.000   487080.000    0
 1319         3919090.000   487110.000    0
 1320         3919090.000   487140.000    0
 1321         3919090.000   487170.000    0
 1322         3919090.000   487200.000    0
 1323         3919090.000   487230.000    0
 1324         3919090.000   487260.000    0
 1325         3919090.000   487290.000    0
 1326         3919090.000   487320.000    0
 1327         3919090.000   487350.000    0
 1328         3919090.000   487380.000    0
 1329         3919090.000   487410.000    0
 1330         3919090.000   487440.000    0
 1331         3919090.000   487470.000    0
 1332         3919090.000   487500.000    0
 1333         3919090.000   487530.000    0
 1334         3919090.000   487560.000    0
 1335         3919090.000   487590.000    0
 1336         3919090.000   487620.000    0
 1337         3919090.000   487650.000    0
 1338         3919090.000   487680.000    0
 1339         3919090.000   487710.000    0
 1340         3919090.000   487740.000    0
 1341         3919090.000   487770.000    0
 1342         3919090.000   487800.000    0
 1343         3919090.000   487830.000    0
 1344         3919090.000   487860.000    0
 1345         3919090.000   487890.000    0
 1346         3919090.000   487920.000    0
 1347         3919090.000   487950.000    0
 1348         3919090.000   487980.000    0
 1349         3919090.000   488010.000    0
 1350         3919090.000   488040.000    0
 1351         3919090.000   488070.000    0
 1352         3919090.000   488100.000    0
 1353         3919090.000   488130.000    0
 1354         3919090.000   488160.000    0
 1355         3919090.000   488190.000    0
 1356         3919090.000   488220.000    0
 1357         3919090.000   488250.000    0
 1358         3919090.000   488280.000    0
 1359         3919090.000   488310.000    0
 1360         3919090.000   488340.000    0
 1361         3919090.000   488370.000    0
 1362         3919090.000   488400.000    0
 1363         3919090.000   488430.000    0
 1364         3919090.000   488460.000    0
 1365         3919090.000   488490.000    0
 1366         3919090.000   488520.000    0
 1367         3919090.000   488550.000    0
 1368         3919090.000   488580.000    0
 1369         3919120.000   486900.000    0
 1370         3919120.000   486930.000    0
 1371         3919120.000   486960.000    0
 1372         3919120.000   486990.000    0
 1373         3919120.000   487020.000    0
 1374         3919120.000   487050.000    0
 1375         3919120.000   487080.000    0
 1376         3919120.000   487110.000    0
 1377         3919120.000   487140.000    0
 1378         3919120.000   487170.000    0
 1379         3919120.000   487200.000    0
 1380         3919120.000   487230.000    0
 1381         3919120.000   487260.000    0
 1382         3919120.000   487290.000    0
 1383         3919120.000   487320.000    0
 1384         3919120.000   487350.000    0
 1385         3919120.000   487380.000    0
 1386         3919120.000   487410.000    0
 1387         3919120.000   487440.000    0
 1388         3919120.000   487470.000    0
 1389         3919120.000   487500.000    0
 1390         3919120.000   487530.000    0
 1391         3919120.000   487560.000    0
 1392         3919120.000   487590.000    0
 1393         3919120.000   487620.000    0
 1394         3919120.000   487650.000    0
 1395         3919120.000   487680.000    0
 1396         3919120.000   487710.000    0
 1397         3919120.000   487740.000    0
 1398         3919120.000   487770.000    0
 1399         3919120.000   487800.000    0
 1400         3919120.000   487830.000    0
 1401         3919120.000   487860.000    0
 1402         3919120.000   487890.000    0
 1403         3919120.000   487920.000    0
 1404         3919120.000   487950.000    0
 1405         3919120.000   487980.000    0
 1406         3919120.000   488010.000    0
 1407         3919120.000   488040.000    0
 1408         3919120.000   488070.000    0
 1409         3919120.000   488100.000    0
 1410         3919120.000   488130.000    0
 1411         3919120.000   488160.000    0
 1412         3919120.000   488190.000    0
 1413         3919120.000   488220.000    0
 1414         3919120.000   488250.000    0
 1415         3919120.000   488280.000    0
 1416         3919120.000   488310.000    0
 1417         3919120.000   488340.000    0
 1418         3919120.000   488370.000    0
 1419         3919120.000   488400.000    0
 1420         3919120.000   488430.000    0
 1421         3919120.000   488460.000    0
 1422         3919120.000   488490.000    0
 1423         3919120.000   488520.000    0
 1424         3919120.000   488550.000    0
 1425         3919120.000   488580.000    0
 1426         3919150.000   486900.000    0
 1427         3919150.000   486930.000    0
 1428         3919150.000   486960.000    0
 1429         3919150.000   486990.000    0
 1430         3919150.000   487020.000    0
 1431         3919150.000   487050.000    0
 1432         3919150.000   487080.000    0
 1433         3919150.000   487110.000    0
 1434         3919150.000   487140.000    0
 1435         3919150.000   487170.000    0
 1436         3919150.000   487200.000    0
 1437         3919150.000   487230.000    0
 1438         3919150.000   487260.000    0
 1439         3919150.000   487290.000    0
 1440         3919150.000   487320.000    0
 1441         3919150.000   487350.000    0
 1442         3919150.000   487380.000    0
 1443         3919150.000   487410.000    0
 1444         3919150.000   487440.000    0
 1445         3919150.000   487470.000    0
 1446         3919150.000   487500.000    0
 1447         3919150.000   487530.000    0
 1448         3919150.000   487560.000    0
 1449         3919150.000   487590.000    0
 1450         3919150.000   487620.000    0
 1451         3919150.000   487650.000    0
 1452         3919150.000   487680.000    0
 1453         3919150.000   487710.000    0
 1454         3919150.000   487740.000    0
 1455         3919150.000   487770.000    0
 1456         3919150.000   487800.000    0
 1457         3919150.000   487830.000    0
 1458         3919150.000   487860.000    0
 1459         3919150.000   487890.000    0
 1460         3919150.000   487920.000    0
 1461         3919150.000   487950.000    0
 1462         3919150.000   487980.000    0
 1463         3919150.000   488010.000    0
 1464         3919150.000   488040.000    0
 1465         3919150.000   488070.000    0
 1466         3919150.000   488100.000    0
 1467         3919150.000   488130.000    0
 1468         3919150.000   488160.000    0
 1469         3919150.000   488190.000    0
 1470         3919150.000   488220.000    0
 1471         3919150.000   488250.000    0
 1472         3919150.000   488280.000    0
 1473         3919150.000   488310.000    0
 1474         3919150.000   488340.000    0
 1475         3919150.000   488370.000    0
 1476         3919150.000   488400.000    0
 1477         3919150.000   488430.000    0
 1478         3919150.000   488460.000    0
 1479         3919150.000   488490.000    0
 1480         3919150.000   488520.000    0
 1481         3919150.000   488550.000    0
 1482         3919150.000   488580.000    0
 1483         3919180.000   486900.000    0
 1484         3919180.000   486930.000    0
 1485         3919180.000   486960.000    0
 1486         3919180.000   486990.000    0
 1487         3919180.000   487020.000    0
 1488         3919180.000   487050.000    0
 1489         3919180.000   487080.000    0
 1490         3919180.000   487110.000    0
 1491         3919180.000   487140.000    0
 1492         3919180.000   487170.000    0
 1493         3919180.000   487200.000    0
 1494         3919180.000   487230.000    0
 1495         3919180.000   487260.000    0
 1496         3919180.000   487290.000    0
 1497         3919180.000   487320.000    0
 1498         3919180.000   487350.000    0
 1499         3919180.000   487380.000    0
 1500         3919180.000   487410.000    0
 1501         3919180.000   487440.000    0
 1502         3919180.000   487470.000    0
 1503         3919180.000   487500.000    0
 1504         3919180.000   487530.000    0
 1505         3919180.000   487560.000    0
 1506         3919180.000   487590.000    0
 1507         3919180.000   487620.000    0
 1508         3919180.000   487650.000    0
 1509         3919180.000   487680.000    0
 1510         3919180.000   487710.000    0
 1511         3919180.000   487740.000    0
 1512         3919180.000   487770.000    0
 1513         3919180.000   487800.000    0
 1514         3919180.000   487830.000    0
 1515         3919180.000   487860.000    0
 1516         3919180.000   487890.000    0
 1517         3919180.000   487920.000    0
 1518         3919180.000   487950.000    0
 1519         3919180.000   487980.000    0
 1520         3919180.000   488010.000    0
 1521         3919180.000   488040.000    0
 1522         3919180.000   488070.000    0
 1523         3919180.000   488100.000    0
 1524         3919180.000   488130.000    0
 1525         3919180.000   488160.000    0
 1526         3919180.000   488190.000    0
 1527         3919180.000   488220.000    0
 1528         3919180.000   488250.000    0
 1529         3919180.000   488280.000    0
 1530         3919180.000   488310.000    0
 1531         3919180.000   488340.000    0
 1532         3919180.000   488370.000    0
 1533         3919180.000   488400.000    0
 1534         3919180.000   488430.000    0
 1535         3919180.000   488460.000    0
 1536         3919180.000   488490.000    0
 1537         3919180.000   488520.000    0
 1538         3919180.000   488550.000    0
 1539         3919180.000   488580.000    0
 1540         3919210.000   486900.000    0
 1541         3919210.000   486930.000    0
 1542         3919210.000   486960.000    0
 1543         3919210.000   486990.000    0
 1544         3919210.000   487020.000    0
 1545         3919210.000   487050.000    0
 1546         3919210.000   487080.000    0
 1547         3919210.000   487110.000    0
 1548         3919210.000   487140.000    0
 1549         3919210.000   487170.000    0
 1550         3919210.000   487200.000    0
 1551         3919210.000   487230.000    0
 1552         3919210.000   487260.000    0
 1553         3919210.000   487290.000    0
 1554         3919210.000   487320.000    0
 1555         3919210.000   487350.000    0
 1556         3919210.000   487380.000    0
 1557         3919210.000   487410.000    0
 1558         3919210.000   487440.000    0
 1559         3919210.000   487470.000    0
 1560         3919210.000   487500.000    0
 1561         3919210.000   487530.000    0
 1562         3919210.000   487560.000    0
 1563         3919210.000   487590.000    0
 1564         3919210.000   487620.000    0
 1565         3919210.000   487650.000    0
 1566         3919210.000   487680.000    0
 1567         3919210.000   487710.000    0
 1568         3919210.000   487740.000    0
 1569         3919210.000   487770.000    0
 1570         3919210.000   487800.000    0
 1571         3919210.000   487830.000    0
 1572         3919210.000   487860.000    0
 1573         3919210.000   487890.000    0
 1574         3919210.000   487920.000    0
 1575         3919210.000   487950.000    0
 1576         3919210.000   487980.000    0
 1577         3919210.000   488010.000    0
 1578         3919210.000   488040.000    0
 1579         3919210.000   488070.000    0
 1580         3919210.000   488100.000    0
 1581         3919210.000   488130.000    0
 1582         3919210.000   488160.000    0
 1583         3919210.000   488190.000    0
 1584         3919210.000   488220.000    0
 1585         3919210.000   488250.000    0
 1586         3919210.000   488280.000    0
 1587         3919210.000   488310.000    0
 1588         3919210.000   488340.000    0
 1589         3919210.000   488370.000    0
 1590         3919210.000   488400.000    0
 1591         3919210.000   488430.000    0
 1592         3919210.000   488460.000    0
 1593         3919210.000   488490.000    0
 1594         3919210.000   488520.000    0
 1595         3919210.000   488550.000    0
 1596         3919210.000   488580.000    0
 1597         3919240.000   486900.000    0
 1598         3919240.000   486930.000    0
 1599         3919240.000   486960.000    0
 1600         3919240.000   486990.000    0
 1601         3919240.000   487020.000    0
 1602         3919240.000   487050.000    0
 1603         3919240.000   487080.000    0
 1604         3919240.000   487110.000    0
 1605         3919240.000   487140.000    0
 1606         3919240.000   487170.000    0
 1607         3919240.000   487200.000    0
 1608         3919240.000   487230.000    0
 1609         3919240.000   487260.000    0
 1610         3919240.000   487290.000    0
 1611         3919240.000   487320.000    0
 1612         3919240.000   487350.000    0
 1613         3919240.000   487380.000    0
 1614         3919240.000   487410.000    0
 1615         3919240.000   487440.000    0
 1616         3919240.000   487470.000    0
 1617         3919240.000   487500.000    0
 1618         3919240.000   487530.000    0
 1619         3919240.000   487560.000    0
 1620         3919240.000   487590.000    0
 1621         3919240.000   487620.000    0
 1622         3919240.000   487650.000    0
 1623         3919240.000   487680.000    0
 1624         3919240.000   487710.000    0
 1625         3919240.000   487740.000    0
 1626         3919240.000   487770.000    0
 1627         3919240.000   487800.000    0
 1628         3919240.000   487830.000    0
 1629         3919240.000   487860.000    0
 1630         3919240.000   487890.000    0
 1631         3919240.000   487920.000    0
 1632         3919240.000   487950.000    0
 1633         3919240.000   487980.000    0
 1634         3919240.000   488010.000    0
 1635         3919240.000   488040.000    0
 1636         3919240.000   488070.000    0
 1637         3919240.000   488100.000    0
 1638         3919240.000   488130.000    0
 1639         3919240.000   488160.000    0
 1640         3919240.000   488190.000    0
 1641         3919240.000   488220.000    0
 1642         3919240.000   488250.000    0
 1643         3919240.000   488280.000    0
 1644         3919240.000   488310.000    0
 1645         3919240.000   488340.000    0
 1646         3919240.000   488370.000    0
 1647         3919240.000   488400.000    0
 1648         3919240.000   488430.000    0
 1649         3919240.000   488460.000    0
 1650         3919240.000   488490.000    0
 1651         3919240.000   488520.000    0
 1652         3919240.000   488550.000    0
 1653         3919240.000   488580.000    0
 1654         3919270.000   486900.000    0
 1655         3919270.000   486930.000    0
 1656         3919270.000   486960.000    0
 1657         3919270.000   486990.000    0
 1658         3919270.000   487020.000    0
 1659         3919270.000   487050.000    0
 1660         3919270.000   487080.000    0
 1661         3919270.000   487110.000    0
 1662         3919270.000   487140.000    0
 1663         3919270.000   487170.000    0
 1664         3919270.000   487200.000    0
 1665         3919270.000   487230.000    0
 1666         3919270.000   487260.000    0
 1667         3919270.000   487290.000    0
 1668         3919270.000   487320.000    0
 1669         3919270.000   487350.000    0
 1670         3919270.000   487380.000    0
 1671         3919270.000   487410.000    0
 1672         3919270.000   487440.000    0
 1673         3919270.000   487470.000    0
 1674         3919270.000   487500.000    0
 1675         3919270.000   487530.000    0
 1676         3919270.000   487560.000    0
 1677         3919270.000   487590.000    0
 1678         3919270.000   487620.000    0
 1679         3919270.000   487650.000    0
 1680         3919270.000   487680.000    0
 1681         3919270.000   487710.000    0
 1682         3919270.000   487740.000    0
 1683         3919270.000   487770.000    0
 1684         3919270.000   487800.000    0
 1685         3919270.000   487830.000    0
 1686         3919270.000   487860.000    0
 1687         3919270.000   487890.000    0
 1688         3919270.000   487920.000    0
 1689         3919270.000   487950.000    0
 1690         3919270.000   487980.000    0
 1691         3919270.000   488010.000    0
 1692         3919270.000   488040.000    0
 1693         3919270.000   488070.000    0
 1694         3919270.000   488100.000    0
 1695         3919270.000   488130.000    0
 1696         3919270.000   488160.000    0
 1697         3919270.000   488190.000    0
 1698         3919270.000   488220.000    0
 1699         3919270.000   488250.000    0
 1700         3919270.000   488280.000    0
 1701         3919270.000   488310.000    0
 1702         3919270.000   488340.000    0
 1703         3919270.000   488370.000    0
 1704         3919270.000   488400.000    0
 1705         3919270.000   488430.000    0
 1706         3919270.000   488460.000    0
 1707         3919270.000   488490.000    0
 1708         3919270.000   488520.000    0
 1709         3919270.000   488550.000    0
 1710         3919270.000   488580.000    0
 1711         3919300.000   486900.000    0
 1712         3919300.000   486930.000    0
 1713         3919300.000   486960.000    0
 1714         3919300.000   486990.000    0
 1715         3919300.000   487020.000    0
 1716         3919300.000   487050.000    0
 1717         3919300.000   487080.000    0
 1718         3919300.000   487110.000    0
 1719         3919300.000   487140.000    0
 1720         3919300.000   487170.000    0
 1721         3919300.000   487200.000    0
 1722         3919300.000   487230.000    0
 1723         3919300.000   487260.000    0
 1724         3919300.000   487290.000    0
 1725         3919300.000   487320.000    0
 1726         3919300.000   487350.000    0
 1727         3919300.000   487380.000    0
 1728         3919300.000   487410.000    0
 1729         3919300.000   487440.000    0
 1730         3919300.000   487470.000    0
 1731         3919300.000   487500.000    0
 1732         3919300.000   487530.000    0
 1733         3919300.000   487560.000    0
 1734         3919300.000   487590.000    0
 1735         3919300.000   487620.000    0
 1736         3919300.000   487650.000    0
 1737         3919300.000   487680.000    0
 1738         3919300.000   487710.000    0
 1739         3919300.000   487740.000    0
 1740         3919300.000   487770.000    0
 1741         3919300.000   487800.000    0
 1742         3919300.000   487830.000    0
 1743         3919300.000   487860.000    0
 1744         3919300.000   487890.000    0
 1745         3919300.000   487920.000    0
 1746         3919300.000   487950.000    0
 1747         3919300.000   487980.000    0
 1748         3919300.000   488010.000    0
 1749         3919300.000   488040.000    0
 1750         3919300.000   488070.000    0
 1751         3919300.000   488100.000    0
 1752         3919300.000   488130.000    0
 1753         3919300.000   488160.000    0
 1754         3919300.000   488190.000    0
 1755         3919300.000   488220.000    0
 1756         3919300.000   488250.000    0
 1757         3919300.000   488280.000    0
 1758         3919300.000   488310.000    0
 1759         3919300.000   488340.000    0
 1760         3919300.000   488370.000    0
 1761         3919300.000   488400.000    0
 1762         3919300.000   488430.000    0
 1763         3919300.000   488460.000    0
 1764         3919300.000   488490.000    0
 1765         3919300.000   488520.000    0
 1766         3919300.000   488550.000    0
 1767         3919300.000   488580.000    0
 1768         3919330.000   486900.000    0
 1769         3919330.000   486930.000    0
 1770         3919330.000   486960.000    0
 1771         3919330.000   486990.000    0
 1772         3919330.000   487020.000    0
 1773         3919330.000   487050.000    0
 1774         3919330.000   487080.000    0
 1775         3919330.000   487110.000    0
 1776         3919330.000   487140.000    0
 1777         3919330.000   487170.000    0
 1778         3919330.000   487200.000    0
 1779         3919330.000   487230.000    0
 1780         3919330.000   487260.000    0
 1781         3919330.000   487290.000    0
 1782         3919330.000   487320.000    0
 1783         3919330.000   487350.000    0
 1784         3919330.000   487380.000    0
 1785         3919330.000   487410.000    0
 1786         3919330.000   487440.000    0
 1787         3919330.000   487470.000    0
 1788         3919330.000   487500.000    0
 1789         3919330.000   487530.000    0
 1790         3919330.000   487560.000    0
 1791         3919330.000   487590.000    0
 1792         3919330.000   487620.000    0
 1793         3919330.000   487650.000    0
 1794         3919330.000   487680.000    0
 1795         3919330.000   487710.000    0
 1796         3919330.000   487740.000    0
 1797         3919330.000   487770.000    0
 1798         3919330.000   487800.000    0
 1799         3919330.000   487830.000    0
 1800         3919330.000   487860.000    0
 1801         3919330.000   487890.000    0
 1802         3919330.000   487920.000    0
 1803         3919330.000   487950.000    0
 1804         3919330.000   487980.000    0
 1805         3919330.000   488010.000    0
 1806         3919330.000   488040.000    0
 1807         3919330.000   488070.000    0
 1808         3919330.000   488100.000    0
 1809         3919330.000   488130.000    0
 1810         3919330.000   488160.000    0
 1811         3919330.000   488190.000    0
 1812         3919330.000   488220.000    0
 1813         3919330.000   488250.000    0
 1814         3919330.000   488280.000    0
 1815         3919330.000   488310.000    0
 1816         3919330.000   488340.000    0
 1817         3919330.000   488370.000    0
 1818         3919330.000   488400.000    0
 1819         3919330.000   488430.000    0
 1820         3919330.000   488460.000    0
 1821         3919330.000   488490.000    0
 1822         3919330.000   488520.000    0
 1823         3919330.000   488550.000    0
 1824         3919330.000   488580.000    0
 1825         3919360.000   486900.000    0
 1826         3919360.000   486930.000    0
 1827         3919360.000   486960.000    0
 1828         3919360.000   486990.000    0
 1829         3919360.000   487020.000    0
 1830         3919360.000   487050.000    0
 1831         3919360.000   487080.000    0
 1832         3919360.000   487110.000    0
 1833         3919360.000   487140.000    0
 1834         3919360.000   487170.000    0
 1835         3919360.000   487200.000    0
 1836         3919360.000   487230.000    0
 1837         3919360.000   487260.000    0
 1838         3919360.000   487290.000    0
 1839         3919360.000   487320.000    0
 1840         3919360.000   487350.000    0
 1841         3919360.000   487380.000    0
 1842         3919360.000   487410.000    0
 1843         3919360.000   487440.000    0
 1844         3919360.000   487470.000    0
 1845         3919360.000   487500.000    0
 1846         3919360.000   487530.000    0
 1847         3919360.000   487560.000    0
 1848         3919360.000   487590.000    0
 1849         3919360.000   487620.000    0
 1850         3919360.000   487650.000    0
 1851         3919360.000   487680.000    0
 1852         3919360.000   487710.000    0
 1853         3919360.000   487740.000    0
 1854         3919360.000   487770.000    0
 1855         3919360.000   487800.000    0
 1856         3919360.000   487830.000    0
 1857         3919360.000   487860.000    0
 1858         3919360.000   487890.000    0
 1859         3919360.000   487920.000    0
 1860         3919360.000   487950.000    0
 1861         3919360.000   487980.000    0
 1862         3919360.000   488010.000    0
 1863         3919360.000   488040.000    0
 1864         3919360.000   488070.000    0
 1865         3919360.000   488100.000    0
 1866         3919360.000   488130.000    0
 1867         3919360.000   488160.000    0
 1868         3919360.000   488190.000    0
 1869         3919360.000   488220.000    0
 1870         3919360.000   488250.000    0
 1871         3919360.000   488280.000    0
 1872         3919360.000   488310.000    0
 1873         3919360.000   488340.000    0
 1874         3919360.000   488370.000    0
 1875         3919360.000   488400.000    0
 1876         3919360.000   488430.000    0
 1877         3919360.000   488460.000    0
 1878         3919360.000   488490.000    0
 1879         3919360.000   488520.000    0
 1880         3919360.000   488550.000    0
 1881         3919360.000   488580.000    0
 1882         3919390.000   486900.000    0
 1883         3919390.000   486930.000    0
 1884         3919390.000   486960.000    0
 1885         3919390.000   486990.000    0
 1886         3919390.000   487020.000    0
 1887         3919390.000   487050.000    0
 1888         3919390.000   487080.000    0
 1889         3919390.000   487110.000    0
 1890         3919390.000   487140.000    0
 1891         3919390.000   487170.000    0
 1892         3919390.000   487200.000    0
 1893         3919390.000   487230.000    0
 1894         3919390.000   487260.000    0
 1895         3919390.000   487290.000    0
 1896         3919390.000   487320.000    0
 1897         3919390.000   487350.000    0
 1898         3919390.000   487380.000    0
 1899         3919390.000   487410.000    0
 1900         3919390.000   487440.000    0
 1901         3919390.000   487470.000    0
 1902         3919390.000   487500.000    0
 1903         3919390.000   487530.000    0
 1904         3919390.000   487560.000    0
 1905         3919390.000   487590.000    0
 1906         3919390.000   487620.000    0
 1907         3919390.000   487650.000    0
 1908         3919390.000   487680.000    0
 1909         3919390.000   487710.000    0
 1910         3919390.000   487740.000    0
 1911         3919390.000   487770.000    0
 1912         3919390.000   487800.000    0
 1913         3919390.000   487830.000    0
 1914         3919390.000   487860.000    0
 1915         3919390.000   487890.000    0
 1916         3919390.000   487920.000    0
 1917         3919390.000   487950.000    0
 1918         3919390.000   487980.000    0
 1919         3919390.000   488010.000    0
 1920         3919390.000   488040.000    0
 1921         3919390.000   488070.000    0
 1922         3919390.000   488100.000    0
 1923         3919390.000   488130.000    0
 1924         3919390.000   488160.000    0
 1925         3919390.000   488190.000    0
 1926         3919390.000   488220.000    0
 1927         3919390.000   488250.000    0
 1928         3919390.000   488280.000    0
 1929         3919390.000   488310.000    0
 1930         3919390.000   488340.000    0
 1931         3919390.000   488370.000    0
 1932         3919390.000   488400.000    0
 1933         3919390.000   488430.000    0
 1934         3919390.000   488460.000    0
 1935         3919390.000   488490.000    0
 1936         3919390.000   488520.000    0
 1937         3919390.000   488550.000    0
 1938         3919390.000   488580.000    0
 1939         3919420.000   486900.000    0
 1940         3919420.000   486930.000    0
 1941         3919420.000   486960.000    0
 1942         3919420.000   486990.000    0
 1943         3919420.000   487020.000    0
 1944         3919420.000   487050.000    0
 1945         3919420.000   487080.000    0
 1946         3919420.000   487110.000    0
 1947         3919420.000   487140.000    0
 1948         3919420.000   487170.000    0
 1949         3919420.000   487200.000    0
 1950         3919420.000   487230.000    0
 1951         3919420.000   487260.000    0
 1952         3919420.000   487290.000    0
 1953         3919420.000   487320.000    0
 1954         3919420.000   487350.000    0
 1955         3919420.000   487380.000    0
 1956         3919420.000   487410.000    0
 1957         3919420.000   487440.000    0
 1958         3919420.000   487470.000    0
 1959         3919420.000   487500.000    0
 1960         3919420.000   487530.000    0
 1961         3919420.000   487560.000    0
 1962         3919420.000   487590.000    0
 1963         3919420.000   487620.000    0
 1964         3919420.000   487650.000    0
 1965         3919420.000   487680.000    0
 1966         3919420.000   487710.000    0
 1967         3919420.000   487740.000    0
 1968         3919420.000   487770.000    0
 1969         3919420.000   487800.000    0
 1970         3919420.000   487830.000    0
 1971         3919420.000   487860.000    0
 1972         3919420.000   487890.000    0
 1973         3919420.000   487920.000    0
 1974         3919420.000   487950.000    0
 1975         3919420.000   487980.000    0
 1976         3919420.000   488010.000    0
 1977         3919420.000   488040.000    0
 1978         3919420.000   488070.000    0
 1979         3919420.000   488100.000    0
 1980         3919420.000   488130.000    0
 1981         3919420.000   488160.000    0
 1982         3919420.000   488190.000    0
 1983         3919420.000   488220.000    0
 1984         3919420.000   488250.000    0
 1985         3919420.000   488280.000    0
 1986         3919420.000   488310.000    0
 1987         3919420.000   488340.000    0
 1988         3919420.000   488370.000    0
 1989         3919420.000   488400.000    0
 1990         3919420.000   488430.000    0
 1991         3919420.000   488460.000    0
 1992         3919420.000   488490.000    0
 1993         3919420.000   488520.000    0
 1994         3919420.000   488550.000    0
 1995         3919420.000   488580.000    0
 1996         3919450.000   486900.000    0
 1997         3919450.000   486930.000    0
 1998         3919450.000   486960.000    0
 1999         3919450.000   486990.000    0
 2000         3919450.000   487020.000    0
 2001         3919450.000   487050.000    0
 2002         3919450.000   487080.000    0
 2003         3919450.000   487110.000    0
 2004         3919450.000   487140.000    0
 2005         3919450.000   487170.000    0
 2006         3919450.000   487200.000    0
 2007         3919450.000   487230.000    0
 2008         3919450.000   487260.000    0
 2009         3919450.000   487290.000    0
 2010         3919450.000   487320.000    0
 2011         3919450.000   487350.000    0
 2012         3919450.000   487380.000    0
 2013         3919450.000   487410.000    0
 2014         3919450.000   487440.000    0
 2015         3919450.000   487470.000    0
 2016         3919450.000   487500.000    0
 2017         3919450.000   487530.000    0
 2018         3919450.000   487560.000    0
 2019         3919450.000   487590.000    0
 2020         3919450.000   487620.000    0
 2021         3919450.000   487650.000    0
 2022         3919450.000   487680.000    0
 2023         3919450.000   487710.000    0
 2024         3919450.000   487740.000    0
 2025         3919450.000   487770.000    0
 2026         3919450.000   487800.000    0
 2027         3919450.000   487830.000    0
 2028         3919450.000   487860.000    0
 2029         3919450.000   487890.000    0
 2030         3919450.000   487920.000    0
 2031         3919450.000   487950.000    0
 2032         3919450.000   487980.000    0
 2033         3919450.000   488010.000    0
 2034         3919450.000   488040.000    0
 2035         3919450.000   488070.000    0
 2036         3919450.000   488100.000    0
 2037         3919450.000   488130.000    0
 2038         3919450.000   488160.000    0
 2039         3919450.000   488190.000    0
 2040         3919450.000   488220.000    0
 2041         3919450.000   488250.000    0
 2042         3919450.000   488280.000    0
 2043         3919450.000   488310.000    0
 2044         3919450.000   488340.000    0
 2045         3919450.000   488370.000    0
 2046         3919450.000   488400.000    0
 2047         3919450.000   488430.000    0
 2048         3919450.000   488460.000    0
 2049         3919450.000   488490.000    0
 2050         3919450.000   488520.000    0
 2051         3919450.000   488550.000    0
 2052         3919450.000   488580.000    0
 2053         3919480.000   486900.000    0
 2054         3919480.000   486930.000    0
 2055         3919480.000   486960.000    0
 2056         3919480.000   486990.000    0
 2057         3919480.000   487020.000    0
 2058         3919480.000   487050.000    0
 2059         3919480.000   487080.000    0
 2060         3919480.000   487110.000    0
 2061         3919480.000   487140.000    0
 2062         3919480.000   487170.000    0
 2063         3919480.000   487200.000    0
 2064         3919480.000   487230.000    0
 2065         3919480.000   487260.000    0
 2066         3919480.000   487290.000    0
 2067         3919480.000   487320.000    0
 2068         3919480.000   487350.000    0
 2069         3919480.000   487380.000    0
 2070         3919480.000   487410.000    0
 2071         3919480.000   487440.000    0
 2072         3919480.000   487470.000    0
 2073         3919480.000   487500.000    0
 2074         3919480.000   487530.000    0
 2075         3919480.000   487560.000    0
 2076         3919480.000   487590.000    0
 2077         3919480.000   487620.000    0
 2078         3919480.000   487650.000    0
 2079         3919480.000   487680.000    0
 2080         3919480.000   487710.000    0
 2081         3919480.000   487740.000    0
 2082         3919480.000   487770.000    0
 2083         3919480.000   487800.000    0
 2084         3919480.000   487830.000    0
 2085         3919480.000   487860.000    0
 2086         3919480.000   487890.000    0
 2087         3919480.000   487920.000    0
 2088         3919480.000   487950.000    0
 2089         3919480.000   487980.000    0
 2090         3919480.000   488010.000    0
 2091         3919480.000   488040.000    0
 2092         3919480.000   488070.000    0
 2093         3919480.000   488100.000    0
 2094         3919480.000   488130.000    0
 2095         3919480.000   488160.000    0
 2096         3919480.000   488190.000    0
 2097         3919480.000   488220.000    0
 2098         3919480.000   488250.000    0
 2099         3919480.000   488280.000    0
 2100         3919480.000   488310.000    0
 2101         3919480.000   488340.000    0
 2102         3919480.000   488370.000    0
 2103         3919480.000   488400.000    0
 2104         3919480.000   488430.000    0
 2105         3919480.000   488460.000    0
 2106         3919480.000   488490.000    0
 2107         3919480.000   488520.000    0
 2108         3919480.000   488550.000    0
 2109         3919480.000   488580.000    0
 2110         3919510.000   486900.000    0
 2111         3919510.000   486930.000    0
 2112         3919510.000   486960.000    0
 2113         3919510.000   486990.000    0
 2114         3919510.000   487020.000    0
 2115         3919510.000   487050.000    0
 2116         3919510.000   487080.000    0
 2117         3919510.000   487110.000    0
 2118         3919510.000   487140.000    0
 2119         3919510.000   487170.000    0
 2120         3919510.000   487200.000    0
 2121         3919510.000   487230.000    0
 2122         3919510.000   487260.000    0
 2123         3919510.000   487290.000    0
 2124         3919510.000   487320.000    0
 2125         3919510.000   487350.000    0
 2126         3919510.000   487380.000    0
 2127         3919510.000   487410.000    0
 2128         3919510.000   487440.000    0
 2129         3919510.000   487470.000    0
 2130         3919510.000   487500.000    0
 2131         3919510.000   487530.000    0
 2132         3919510.000   487560.000    0
 2133         3919510.000   487590.000    0
 2134         3919510.000   487620.000    0
 2135         3919510.000   487650.000    0
 2136         3919510.000   487680.000    0
 2137         3919510.000   487710.000    0
 2138         3919510.000   487740.000    0
 2139         3919510.000   487770.000    0
 2140         3919510.000   487800.000    0
 2141         3919510.000   487830.000    0
 2142         3919510.000   487860.000    0
 2143         3919510.000   487890.000    0
 2144         3919510.000   487920.000    0
 2145         3919510.000   487950.000    0
 2146         3919510.000   487980.000    0
 2147         3919510.000   488010.000    0
 2148         3919510.000   488040.000    0
 2149         3919510.000   488070.000    0
 2150         3919510.000   488100.000    0
 2151         3919510.000   488130.000    0
 2152         3919510.000   488160.000    0
 2153         3919510.000   488190.000    0
 2154         3919510.000   488220.000    0
 2155         3919510.000   488250.000    0
 2156         3919510.000   488280.000    0
 2157         3919510.000   488310.000    0
 2158         3919510.000   488340.000    0
 2159         3919510.000   488370.000    0
 2160         3919510.000   488400.000    0
 2161         3919510.000   488430.000    0
 2162         3919510.000   488460.000    0
 2163         3919510.000   488490.000    0
 2164         3919510.000   488520.000    0
 2165         3919510.000   488550.000    0
 2166         3919510.000   488580.000    0
 2167         3919540.000   486900.000    0
 2168         3919540.000   486930.000    0
 2169         3919540.000   486960.000    0
 2170         3919540.000   486990.000    0
 2171         3919540.000   487020.000    0
 2172         3919540.000   487050.000    0
 2173         3919540.000   487080.000    0
 2174         3919540.000   487110.000    0
 2175         3919540.000   487140.000    0
 2176         3919540.000   487170.000    0
 2177         3919540.000   487200.000    0
 2178         3919540.000   487230.000    0
 2179         3919540.000   487260.000    0
 2180         3919540.000   487290.000    0
 2181         3919540.000   487320.000    0
 2182         3919540.000   487350.000    0
 2183         3919540.000   487380.000    0
 2184         3919540.000   487410.000    0
 2185         3919540.000   487440.000    0
 2186         3919540.000   487470.000    0
 2187         3919540.000   487500.000    0
 2188         3919540.000   487530.000    0
 2189         3919540.000   487560.000    0
 2190         3919540.000   487590.000    0
 2191         3919540.000   487620.000    0
 2192         3919540.000   487650.000    0
 2193         3919540.000   487680.000    0
 2194         3919540.000   487710.000    0
 2195         3919540.000   487740.000    0
 2196         3919540.000   487770.000    0
 2197         3919540.000   487800.000    0
 2198         3919540.000   487830.000    0
 2199         3919540.000   487860.000    0
 2200         3919540.000   487890.000    0
 2201         3919540.000   487920.000    0
 2202         3919540.000   487950.000    0
 2203         3919540.000   487980.000    0
 2204         3919540.000   488010.000    0
 2205         3919540.000   488040.000    0
 2206         3919540.000   488070.000    0
 2207         3919540.000   488100.000    0
 2208         3919540.000   488130.000    0
 2209         3919540.000   488160.000    0
 2210         3919540.000   488190.000    0
 2211         3919540.000   488220.000    0
 2212         3919540.000   488250.000    0
 2213         3919540.000   488280.000    0
 2214         3919540.000   488310.000    0
 2215         3919540.000   488340.000    0
 2216         3919540.000   488370.000    0
 2217         3919540.000   488400.000    0
 2218         3919540.000   488430.000    0
 2219         3919540.000   488460.000    0
 2220         3919540.000   488490.000    0
 2221         3919540.000   488520.000    0
 2222         3919540.000   488550.000    0
 2223         3919540.000   488580.000    0
 2224         3919570.000   486900.000    0
 2225         3919570.000   486930.000    0
 2226         3919570.000   486960.000    0
 2227         3919570.000   486990.000    0
 2228         3919570.000   487020.000    0
 2229         3919570.000   487050.000    0
 2230         3919570.000   487080.000    0
 2231         3919570.000   487110.000    0
 2232         3919570.000   487140.000    0
 2233         3919570.000   487170.000    0
 2234         3919570.000   487200.000    0
 2235         3919570.000   487230.000    0
 2236         3919570.000   487260.000    0
 2237         3919570.000   487290.000    0
 2238         3919570.000   487320.000    0
 2239         3919570.000   487350.000    0
 2240         3919570.000   487380.000    0
 2241         3919570.000   487410.000    0
 2242         3919570.000   487440.000    0
 2243         3919570.000   487470.000    0
 2244         3919570.000   487500.000    0
 2245         3919570.000   487530.000    0
 2246         3919570.000   487560.000    0
 2247         3919570.000   487590.000    0
 2248         3919570.000   487620.000    0
 2249         3919570.000   487650.000    0
 2250         3919570.000   487680.000    0
 2251         3919570.000   487710.000    0
 2252         3919570.000   487740.000    0
 2253         3919570.000   487770.000    0
 2254         3919570.000   487800.000    0
 2255         3919570.000   487830.000    0
 2256         3919570.000   487860.000    0
 2257         3919570.000   487890.000    0
 2258         3919570.000   487920.000    0
 2259         3919570.000   487950.000    0
 2260         3919570.000   487980.000    0
 2261         3919570.000   488010.000    0
 2262         3919570.000   488040.000    0
 2263         3919570.000   488070.000    0
 2264         3919570.000   488100.000    0
 2265         3919570.000   488130.000    0
 2266         3919570.000   488160.000    0
 2267         3919570.000   488190.000    0
 2268         3919570.000   488220.000    0
 2269         3919570.000   488250.000    0
 2270         3919570.000   488280.000    0
 2271         3919570.000   488310.000    0
 2272         3919570.000   488340.000    0
 2273         3919570.000   488370.000    0
 2274         3919570.000   488400.000    0
 2275         3919570.000   488430.000    0
 2276         3919570.000   488460.000    0
 2277         3919570.000   488490.000    0
 2278         3919570.000   488520.000    0
 2279         3919570.000   488550.000    0
 2280         3919570.000   488580.000    0
 2281         3919600.000   486900.000    0
 2282         3919600.000   486930.000    0
 2283         3919600.000   486960.000    0
 2284         3919600.000   486990.000    0
 2285         3919600.000   487020.000    0
 2286         3919600.000   487050.000    0
 2287         3919600.000   487080.000    0
 2288         3919600.000   487110.000    0
 2289         3919600.000   487140.000    0
 2290         3919600.000   487170.000    0
 2291         3919600.000   487200.000    0
 2292         3919600.000   487230.000    0
 2293         3919600.000   487260.000    0
 2294         3919600.000   487290.000    0
 2295         3919600.000   487320.000    0
 2296         3919600.000   487350.000    0
 2297         3919600.000   487380.000    0
 2298         3919600.000   487410.000    0
 2299         3919600.000   487440.000    0
 2300         3919600.000   487470.000    0
 2301         3919600.000   487500.000    0
 2302         3919600.000   487530.000    0
 2303         3919600.000   487560.000    0
 2304         3919600.000   487590.000    0
 2305         3919600.000   487620.000    0
 2306         3919600.000   487650.000    0
 2307         3919600.000   487680.000    0
 2308         3919600.000   487710.000    0
 2309         3919600.000   487740.000    0
 2310         3919600.000   487770.000    0
 2311         3919600.000   487800.000    0
 2312         3919600.000   487830.000    0
 2313         3919600.000   487860.000    0
 2314         3919600.000   487890.000    0
 2315         3919600.000   487920.000    0
 2316         3919600.000   487950.000    0
 2317         3919600.000   487980.000    0
 2318         3919600.000   488010.000    0
 2319         3919600.000   488040.000    0
 2320         3919600.000   488070.000    0
 2321         3919600.000   488100.000    0
 2322         3919600.000   488130.000    0
 2323         3919600.000   488160.000    0
 2324         3919600.000   488190.000    0
 2325         3919600.000   488220.000    0
 2326         3919600.000   488250.000    0
 2327         3919600.000   488280.000    0
 2328         3919600.000   488310.000    0
 2329         3919600.000   488340.000    0
 2330         3919600.000   488370.000    0
 2331         3919600.000   488400.000    0
 2332         3919600.000   488430.000    0
 2333         3919600.000   488460.000    0
 2334         3919600.000   488490.000    0
 2335         3919600.000   488520.000    0
 2336         3919600.000   488550.000    0
 2337         3919600.000   488580.000    0
 2338         3919630.000   486900.000    0
 2339         3919630.000   486930.000    0
 2340         3919630.000   486960.000    0
 2341         3919630.000   486990.000    0
 2342         3919630.000   487020.000    0
 2343         3919630.000   487050.000    0
 2344         3919630.000   487080.000    0
 2345         3919630.000   487110.000    0
 2346         3919630.000   487140.000    0
 2347         3919630.000   487170.000    0
 2348         3919630.000   487200.000    0
 2349         3919630.000   487230.000    0
 2350         3919630.000   487260.000    0
 2351         3919630.000   487290.000    0
 2352         3919630.000   487320.000    0
 2353         3919630.000   487350.000    0
 2354         3919630.000   487380.000    0
 2355         3919630.000   487410.000    0
 2356         3919630.000   487440.000    0
 2357         3919630.000   487470.000    0
 2358         3919630.000   487500.000    0
 2359         3919630.000   487530.000    0
 2360         3919630.000   487560.000    0
 2361         3919630.000   487590.000    0
 2362         3919630.000   487620.000    0
 2363         3919630.000   487650.000    0
 2364         3919630.000   487680.000    0
 2365         3919630.000   487710.000    0
 2366         3919630.000   487740.000    0
 2367         3919630.000   487770.000    0
 2368         3919630.000   487800.000    0
 2369         3919630.000   487830.000    0
 2370         3919630.000   487860.000    0
 2371         3919630.000   487890.000    0
 2372         3919630.000   487920.000    0
 2373         3919630.000   487950.000    0
 2374         3919630.000   487980.000    0
 2375         3919630.000   488010.000    0
 2376         3919630.000   488040.000    0
 2377         3919630.000   488070.000    0
 2378         3919630.000   488100.000    0
 2379         3919630.000   488130.000    0
 2380         3919630.000   488160.000    0
 2381         3919630.000   488190.000    0
 2382         3919630.000   488220.000    0
 2383         3919630.000   488250.000    0
 2384         3919630.000   488280.000    0
 2385         3919630.000   488310.000    0
 2386         3919630.000   488340.000    0
 2387         3919630.000   488370.000    0
 2388         3919630.000   488400.000    0
 2389         3919630.000   488430.000    0
 2390         3919630.000   488460.000    0
 2391         3919630.000   488490.000    0
 2392         3919630.000   488520.000    0
 2393         3919630.000   488550.000    0
 2394         3919630.000   488580.000    0
 2395         3919660.000   486900.000    0
 2396         3919660.000   486930.000    0
 2397         3919660.000   486960.000    0
 2398         3919660.000   486990.000    0
 2399         3919660.000   487020.000    0
 2400         3919660.000   487050.000    0
 2401         3919660.000   487080.000    0
 2402         3919660.000   487110.000    0
 2403         3919660.000   487140.000    0
 2404         3919660.000   487170.000    0
 2405         3919660.000   487200.000    0
 2406         3919660.000   487230.000    0
 2407         3919660.000   487260.000    0
 2408         3919660.000   487290.000    0
 2409         3919660.000   487320.000    0
 2410         3919660.000   487350.000    0
 2411         3919660.000   487380.000    0
 2412         3919660.000   487410.000    0
 2413         3919660.000   487440.000    0
 2414         3919660.000   487470.000    0
 2415         3919660.000   487500.000    0
 2416         3919660.000   487530.000    0
 2417         3919660.000   487560.000    0
 2418         3919660.000   487590.000    0
 2419         3919660.000   487620.000    0
 2420         3919660.000   487650.000    0
 2421         3919660.000   487680.000    0
 2422         3919660.000   487710.000    0
 2423         3919660.000   487740.000    0
 2424         3919660.000   487770.000    0
 2425         3919660.000   487800.000    0
 2426         3919660.000   487830.000    0
 2427         3919660.000   487860.000    0
 2428         3919660.000   487890.000    0
 2429         3919660.000   487920.000    0
 2430         3919660.000   487950.000    0
 2431         3919660.000   487980.000    0
 2432         3919660.000   488010.000    0
 2433         3919660.000   488040.000    0
 2434         3919660.000   488070.000    0
 2435         3919660.000   488100.000    0
 2436         3919660.000   488130.000    0
 2437         3919660.000   488160.000    0
 2438         3919660.000   488190.000    0
 2439         3919660.000   488220.000    0
 2440         3919660.000   488250.000    0
 2441         3919660.000   488280.000    0
 2442         3919660.000   488310.000    0
 2443         3919660.000   488340.000    0
 2444         3919660.000   488370.000    0
 2445         3919660.000   488400.000    0
 2446         3919660.000   488430.000    0
 2447         3919660.000   488460.000    0
 2448         3919660.000   488490.000    0
 2449         3919660.000   488520.000    0
 2450         3919660.000   488550.000    0
 2451         3919660.000   488580.000    0
 2452         3919690.000   486900.000    0
 2453         3919690.000   486930.000    0
 2454         3919690.000   486960.000    0
 2455         3919690.000   486990.000    0
 2456         3919690.000   487020.000    0
 2457         3919690.000   487050.000    0
 2458         3919690.000   487080.000    0
 2459         3919690.000   487110.000    0
 2460         3919690.000   487140.000    0
 2461         3919690.000   487170.000    0
 2462         3919690.000   487200.000    0
 2463         3919690.000   487230.000    0
 2464         3919690.000   487260.000    0
 2465         3919690.000   487290.000    0
 2466         3919690.000   487320.000    0
 2467         3919690.000   487350.000    0
 2468         3919690.000   487380.000    0
 2469         3919690.000   487410.000    0
 2470         3919690.000   487440.000    0
 2471         3919690.000   487470.000    0
 2472         3919690.000   487500.000    0
 2473         3919690.000   487530.000    0
 2474         3919690.000   487560.000    0
 2475         3919690.000   487590.000    0
 2476         3919690.000   487620.000    0
 2477         3919690.000   487650.000    0
 2478         3919690.000   487680.000    0
 2479         3919690.000   487710.000    0
 2480         3919690.000   487740.000    0
 2481         3919690.000   487770.000    0
 2482         3919690.000   487800.000    0
 2483         3919690.000   487830.000    0
 2484         3919690.000   487860.000    0
 2485         3919690.000   487890.000    0
 2486         3919690.000   487920.000    0
 2487         3919690.000   487950.000    0
 2488         3919690.000   487980.000    0
 2489         3919690.000   488010.000    0
 2490         3919690.000   488040.000    0
 2491         3919690.000   488070.000    0
 2492         3919690.000   488100.000    0
 2493         3919690.000   488130.000    0
 2494         3919690.000   488160.000    0
 2495         3919690.000   488190.000    0
 2496         3919690.000   488220.000    0
 2497         3919690.000   488250.000    0
 2498         3919690.000   488280.000    0
 2499         3919690.000   488310.000    0
 2500         3919690.000   488340.000    0
 2501         3919690.000   488370.000    0
 2502         3919690.000   488400.000    0
 2503         3919690.000   488430.000    0
 2504         3919690.000   488460.000    0
 2505         3919690.000   488490.000    0
 2506         3919690.000   488520.000    0
 2507         3919690.000   488550.000    0
 2508         3919690.000   488580.000    0
