# Supplementary material for: Adaptive dynamic prediction model of mining subsidence aided by measured data
Source: Sci Rep. 2025 Apr 28;15:14754. doi: 10.1038/s41598-025-99869-x (PMC12037819; doi:10.1038/s41598-025-99869-x)
Supplement: Supplementary file 2 — Supplementary Information 2. [file 41598_2025_99869_MOESM2_ESM.zip › MSDPS/pvinput.txt]

0.81        1.28        0.2        87           0       55      -44        31
0           0              0         0          0       20      50         50
1         77         0
2         109         0
3         150         0
4         190         0
5         260         0
6         343         0
7         420         0
8         490         0
9         552         0
10         603         0
11         640         0
12         680         0
13         704         0
14         701         0
15         683         0
16         677         0
17         638         0
18         614         0
19         555         0
20         476         0
21         385         0
22         302         0
23         225         0
24         170         0
25         150         0
26         95         0
27         79         0
28         0         0
29         0         0
