# Supplementary material for: Adaptive dynamic prediction model of mining subsidence aided by measured data
Source: Sci Rep. 2025 Apr 28;15:14754. doi: 10.1038/s41598-025-99869-x (PMC12037819; doi:10.1038/s41598-025-99869-x)
Supplement: Supplementary file 2 — Supplementary Information 2. [file 41598_2025_99869_MOESM2_ESM.zip › MSDPS/tuijin.txt]

178
1      14.2
2      14.2
3      14.2
4      14.2
5      14.2
6      14.2
7      14.2
8      14.2
9      14.2
10      14.2
11      14.2
12      4.6
13      4.6
14      4.6
15      4.6
16      4.6
17      4.6
18      4.6
19      4.6
20      4.6
21      4.6
22      4.6
23      4.6
24      4.6
25      4.6
26      4.6
27      4.6
28      4.6
29      4.6
30      4.6
31      4.6
32      4.6
33      4.6
34      4.6
35      4.6
36      4.6
37      4.6
38      4.6
39      4.6
40      4.6
41      4.6
42      4.6
43      4.6
44      4.6
45      1
46      1
47      1
48      1
49      1
50      1
51      1
52      1
53      1
54      1
55      1
56      1
57      1
58      1
59      1
60      1
61      1
62      1
63      1
64      1
65      4
66      4
67      4
68      4
69      4
70      4
71      4
72      4
73      4
74      6
75      6
76      6
77      6
78      6
79      6
80      6
81      6
82      6
83      7
84      7
85      7
86      7
87      7
88      7
89      7
90      7
91      7
92      7
93      7
94      7
95      7
96      3.5
97      3.5
98      3.5
99      3.5
100      3.5
101      3.5
102      3.5
103      3
104      3
105      3
106      3
107      3
108      3
109      3
110      3
111      3
112      4.7
113      4.7
114      4.7
115      4.7
116      4.7
117      4.7
118      4.6
119      4.6
120      4.6
121      4.6
122      4.6
123      4.6
124      4.6
125      4
126      4
127      4
128      4
129      4
130      4
131      4
132      4.1
133      4.1
134      4.1
135      4.1
136      4.1
137      4.1
138      4.1
139      4
140      4
141      4
142      4
143      4
144      4
145      4
146      4
147      4
148      3.8
149      3.8
150      3.8
151      3.8
152      3.8
153      3.8
154      3.8
155      3.8
156      3.8
157      3.8
158      3.8
159      3.8
160      3.8
161      3.8
162      3.5
163      3.5
164      3.5
165      3.5
166      3.5
167      3.5
168      3.5
169      3.5
170      3.5
171      3.5
172      3.5
173      3.5
174      3.5
175      3.5
176      3.5
177      3.5
177      3.5
