# Supplementary material for: Adaptive dynamic prediction model of mining subsidence aided by measured data
Source: Sci Rep. 2025 Apr 28;15:14754. doi: 10.1038/s41598-025-99869-x (PMC12037819; doi:10.1038/s41598-025-99869-x)
Supplement: Supplementary file 2 — Supplementary Information 2. [file 41598_2025_99869_MOESM2_ESM.zip › MSDPS/w.txt]

147
1   0   0
2   0   0
3   0   0
4   0   0
5   0   0
6   0   0
7   0   0
8   0   0
9   0   0
10   0   0
11   0   0
12   0   0
13   0   0
14   0   0
15   0   0
16   0   0
17   0   0
18   0   0
19   0   0
20   0   0
21   0   0
22   0   0
23   0   0
24   0   0
25   0   0
26   0   0
27   0   0
28   0   0
29   0   0
30   0   0
31   0   0
32   0   0
33   0   0
34   0   0
35   0   0
36   0   0
37   0   0
38   0   0
39   0   0
40   0   0
41   0   0
42   0   0
43   0   0
44   0   0
45   0   0
46   0   0
47   0   0
48   0   0
49   0   0
50   0   0
51   0   0
52   0   0
53   0   0
54   0   0
55   0   0
56   0   0
57   0   0
58   0   0
59   0   0
60   0   0
61   0   0
62   0   0
63   0   0
64   0   0
65   0   0
66   0   0
67   0   0
68   0   0
69   0   0
70   0   0
71   0   0
72   0   0
73   0   0
74   0   0
75   0   0
76   0   0
77   0   0
78   0   0
79   0   0
80   0   0
81   0   0
82   0   0
83   0   0
84   0   0
85   0   0
86   0   0
87   0   0
88   0   0
89   0   0
90   0   0
91   0   0
92   0   0
93   0   0
94   0   0
95   0   0
96   0   0
97   0   0
98   0   0
99   0   0
100   0   0
101   0   0
102   0   0
103   0   0
104   0   0
105   0   0
106   0   0
107   0   0
108   0   0
109   0   0
110   0   0
111   0   0
112   0   0
113   0   0
114   0   0
115   0   0
116   0   0
117   0   0
118   0   0
119   0   0
120   0   0
121   0   0
122   0   0
123   0   0
124   0   0
125   0   0
126   0   0
127   0   0
128   0   0
129   0   0
130   0   0
131   0   0
132   0   0
133   0   0
134   0   0
135   0   0
136   0   0
137   0   0
138   0   0
139   0   0
140   0   0
141   0   0
142   0   0
143   0   0
144   0   0
145   0   0
146   0   0
147   0   0
148   0   0
149   0   0
150   0   0
151   0   0
152   0   0
153   0   0
154   0   0
155   0   0
156   0   0
157   0   0
158   0   0
159   0   0
160   0   0
161   0   0
162   0   0
163   0   0
164   0   0
165   0   0
166   0   0
167   0   0
168   0   0
169   0   0
170   0   0
171   0   0
172   0   0
173   0   0
174   0   0
175   0   0
176   0   0
177   0   0
178   0   0
179   0   0
180   0   0
181   0   0
182   0   0
183   0   0
184   0   0
185   0   0
186   0   0
187   0   0
188   0   0
189   0   0
190   0   0
191   0   0
192   0   0
193   0   0
194   0   0
195   0   0
196   0   0
197   0   0
198   0   0
199   0   0
200   0   0
201   0   0
202   0   0
203   0   0
204   0   0
205   0   0
206   0   0
207   0   0
208   0   0
209   0   0
210   0   0
211   0   0
212   0   0
213   0   0
214   0   0
215   0   0
216   0   0
217   0   0
218   0   0
219   0   0
220   0   0
221   0   0
222   0   0
223   0   0
224   0   0
225   0   0
226   0   0
227   0   0
228   0   0
229   0   0
230   0   0
231   0   0
232   0   0
233   0   0
234   0   0
235   0   0
236   0   0
237   0   0
238   0   0
239   0   0
240   0   0
241   0   0
242   0   0
243   0   0
244   0   0
245   0   0
246   0   0
247   0   0
248   0   0
249   0   0
250   0   0
251   0   0
252   0   0
253   0   0
254   0   0
255   0   0
256   0   0
257   0   0
258   0   0
259   0   0
260   0   0
261   0   0
262   0   0
263   0   0
264   0   0
265   0   0
266   0   0
267   0   0
268   0   0
269   0   0
270   0   0
271   0   0
272   0   0
273   0   0
274   0   0
275   0   0
276   0   0
277   0   0
278   0   0
279   0   0
280   0   0
281   0   0
282   0   0
283   0   0
284   0   0
285   0   0
286   0   0
287   0   0
288   0   0
289   0   0
290   0   0
291   0   0
292   0   0
293   0   0
294   0   0
295   0   0
296   0   0
297   0   0
298   0   0
299   0   0
300   0   0
301   0   0
302   0   0
303   0   0
304   0   0
305   0   0
306   0   0
307   0   0
308   0   0
309   0   0
310   0   0
311   0   0
312   0   0
313   0   0
314   0   0
315   0   0
316   0   0
317   0   0
318   0   0
319   0   0
320   0   0
321   0   0
322   0   0
323   0   0
324   0   0
325   0   0
326   0   0
327   0   0
328   0   0
329   0   0
330   0   0
331   0   0
332   0   0
333   0   0
334   0   0
335   0   0
336   0   0
337   0   0
338   0   0
339   0   0
340   0   0
341   0   0
342   0   0
343   0   0
344   0   0
345   0   0
346   0   0
347   0   0
348   0   0
349   0   0
350   0   0
351   0   0
352   0   0
353   0   0
354   0   0
355   0   0
356   0   0
357   0   0
358   0   0
359   0   0
360   0   0
361   0   0
362   0   0
363   0   0
364   0   0
365   0   0
366   0   0
367   0   0
368   0   0
369   0   0
370   0   0
371   0   0
372   0   0
373   0   0
374   0   0
375   0   0
376   0   0
377   0   0
378   0   0
379   0   0
380   0   0
381   0   0
382   0   0
383   0   0
384   0   0
385   0   0
386   0   0
387   0   0
388   0   0
389   0   0
390   0   0
391   0   0
392   0   0
393   0   0
394   0   0
395   0   0
396   0   0
397   0   0
398   0   0
399   0   0
400   0   0
401   0   0
402   0   0
403   0   0
404   0   0
405   0   0
406   0   0
407   0   0
408   0   0
409   0   0
410   0   0
411   0   0
412   0   0
413   0   0
414   0   0
415   0   0
416   0   0
417   0   0
418   0   0
419   0   0
420   0   0
421   0   0
422   0   0
423   0   0
424   0   0
425   0   0
426   0   0
427   0   0
428   0   0
429   0   0
430   0   0
431   0   0
432   0   0
433   0   0
434   0   0
435   0   0
436   0   0
437   0   0
438   0   0
439   0   0
440   0   0
441   0   0
442   0   0
443   0   0
444   0   0
445   0   0
446   0   0
447   0   0
448   0   0
449   0   0
450   0   0
451   0   0
452   0   0
453   0   0
454   0   0
455   0   0
456   0   0
457   0   0
458   0   0
459   0   0
460   0   0
461   0   0
462   0   0
463   0   0
464   0   0
465   0   0
466   0   0
467   0   0
468   0   0
469   0   0
470   0   0
471   0   0
472   0   0
473   0   0
474   0   0
475   0   0
476   0   0
477   0   0
478   0   0
479   0   0
480   0   0
481   0   0
482   0   0
483   0   0
484   0   0
485   0   0
486   0   0
487   0   0
488   0   0
489   0   0
490   0   0
491   0   0
492   0   0
493   0   0
494   0   0
495   0   0
496   0   0
497   0   0
498   0   0
499   0   0
500   0   0
501   0   0
502   0   0
503   0   0
504   0   0
505   0   0
506   0   0
507   0   0
508   0   0
509   0   0
510   0   0
511   0   0
512   0   0
513   0   0
514   0   0
515   0   0
516   0   0
517   0   0
518   0   0
519   0   0
520   0   0
521   0   0
522   0   0
523   0   0
524   0   0
525   0   0
526   0   0
527   0   0
528   0   0
529   0   0
530   0   0
531   0   0
532   0   0
533   0   0
534   0   0
535   0   0
536   0   0
537   0   0
538   0   0
539   0   0
540   0   0
541   0   0
542   0   0
543   0   0
544   0   0
545   0   0
546   0   0
547   0   0
548   0   0
549   0   0
550   0   0
551   0   0
552   0   0
553   0   0
554   0   0
555   0   0
556   0   0
557   0   0
558   0   0
559   0   0
560   0   0
561   0   0
562   0   0
563   0   0
564   0   0
565   0   0
566   0   0
567   0   0
568   0   0
569   0   0
570   0   0
571   0   0
572   0   0
573   0   0
574   0   0
575   0   0
576   0   0
577   0   0
578   0   0
579   0   0
580   0   0
581   0   0
582   0   0
583   0   0
584   0   0
585   0   0
586   0   0
587   0   0
588   0   0
589   0   0
590   0   0
591   0   0
592   0   0
593   0   0
594   0   0
595   0   0
596   0   0
597   0   0
598   0   0
599   0   0
600   0   0
601   0   0
602   0   0
603   0   0
604   0   0
605   0   0
606   0   0
607   0   0
608   0   0
609   0   0
610   0   0
611   0   0
612   0   0
613   0   0
614   0   0
615   0   0
616   0   0
617   0   0
618   0   0
619   0   0
620   0   0
621   0   0
622   0   0
623   0   0
624   0   0
625   0   0
626   0   0
627   0   0
628   0   0
629   0   0
630   0   0
631   0   0
632   0   0
633   0   0
634   0   0
635   0   0
636   0   0
637   0   0
638   0   0
639   0   0
640   0   0
641   0   0
642   0   0
643   0   0
644   0   0
645   0   0
646   0   0
647   0   0
648   0   0
649   0   0
650   0   0
651   0   0
652   0   0
653   0   0
654   0   0
655   0   0
656   0   0
657   0   0
658   0   0
659   0   0
660   0   0
661   0   0
662   0   0
663   0   0
664   0   0
665   0   0
666   0   0
667   0   0
668   0   0
669   0   0
670   0   0
671   0   0
672   0   0
673   0   0
674   0   0
675   0   0
676   0   0
677   0   0
678   0   0
679   0   0
680   0   0
681   0   0
682   0   0
683   0   0
684   0   0
685   0   0
686   0   0
687   0   0
688   0   0
689   0   0
690   0   0
691   0   0
692   0   0
693   0   0
694   0   0
695   0   0
696   0   0
697   0   0
698   0   0
699   0   0
700   0   0
701   0   0
702   0   0
703   0   0
704   0   0
705   0   0
706   0   0
707   0   0
708   0   0
709   0   0
710   0   0
711   0   0
712   0   0
713   0   0
714   0   0
715   0   0
716   0   0
717   0   0
718   0   0
719   0   0
720   0   0
721   0   0
722   0   0
723   0   0
724   0   0
725   0   0
726   0   0
727   0   0
728   0   0
729   0   0
730   0   0
731   0   0
732   0   0
733   0   0
734   0   0
735   0   0
736   0   0
737   0   0
738   0   0
739   0   0
740   0   0
741   0   0
742   0   0
743   0   0
744   0   0
745   0   0
746   0   0
747   0   0
748   0   0
749   0   0
750   0   0
751   0   0
752   0   0
753   0   0
754   0   0
755   0   0
756   0   0
757   0   0
758   0   0
759   0   0
760   0   0
761   0   0
762   0   0
763   0   0
764   0   0
765   0   0
766   0   0
767   0   0
768   0   0
769   0   0
770   0   0
771   0   0
772   0   0
773   0   0
774   0   0
775   0   0
776   0   0
777   0   0
778   0   0
779   0   0
780   0   0
781   0   0
782   0   0
783   0   0
784   0   0
785   0   0
786   0   0
787   0   0
788   0   0
789   0   0
790   0   0
791   0   0
792   0   0
793   0   0
794   0   0
795   0   0
796   0   0
797   0   0
798   0   0
799   0   0
800   0   0
801   0   0
802   0   0
803   0   0
804   0   0
805   0   0
806   0   0
807   0   0
808   0   0
809   0   0
810   0   0
811   0   0
812   0   0
813   0   0
814   0   0
815   0   0
816   0   0
817   0   0
818   0   0
819   0   0
820   0   0
821   0   0
822   0   0
823   0   0
824   0   0
825   0   0
826   0   0
827   0   0
828   0   0
829   0   0
830   0   0
831   0   0
832   0   0
833   0   0
834   0   0
835   0   0
836   0   0
837   0   0
838   0   0
839   0   0
840   0   0
841   0   0
842   0   0
843   0   0
844   0   0
845   0   0
846   0   0
847   0   0
848   0   0
849   0   0
850   0   0
851   0   0
852   0   0
853   0   0
854   0   0
855   0   0
856   0   0
857   0   0
858   0   0
859   0   0
860   0   0
861   0   0
862   0   0
863   0   0
864   0   0
865   0   0
866   0   0
867   0   0
868   0   0
869   0   0
870   0   0
871   0   0
872   0   0
873   0   0
874   0   0
875   0   0
876   0   0
877   0   0
878   0   0
879   0   0
880   0   0
881   0   0
882   0   0
883   0   0
884   0   0
885   0   0
886   0   0
887   0   0
888   0   0
889   0   0
890   0   0
891   0   0
892   0   0
893   0   0
894   0   0
895   0   0
896   0   0
897   0   0
898   0   0
899   0   0
900   0   0
901   0   0
902   0   0
903   0   0
904   0   0
905   0   0
906   0   0
907   0   0
908   0   0
909   0   0
910   0   0
911   0   0
912   0   0
913   0   0
914   0   0
915   0   0
916   0   0
917   0   0
918   0   0
919   0   0
920   0   0
921   0   0
922   0   0
923   0   0
924   0   0
925   0   0
926   0   0
927   0   0
928   0   0
929   0   0
930   0   0
931   0   0
932   0   0
933   0   0
934   0   0
935   0   0
936   0   0
937   0   0
938   0   0
939   0   0
940   0   0
941   0   0
942   0   0
943   0   0
944   0   0
945   0   0
946   0   0
947   0   0
948   0   0
949   0   0
950   0   0
951   0   0
952   0   0
953   0   0
954   0   0
955   0   0
956   0   0
957   0   0
958   0   0
959   0   0
960   0   0
961   0   0
962   0   0
963   0   0
964   0   0
965   0   0
966   0   0
967   0   0
968   0   0
969   0   0
970   0   0
971   0   0
972   0   0
973   0   0
974   0   0
975   0   0
976   0   0
977   0   0
978   0   0
979   0   0
980   0   0
981   0   0
982   0   0
983   0   0
984   0   0
985   0   0
986   0   0
987   0   0
988   0   0
989   0   0
990   0   0
991   0   0
992   0   0
993   0   0
994   0   0
995   0   0
996   0   0
997   0   0
998   0   0
999   0   0
1000   0   0
1001   0   0
1002   0   0
1003   0   0
1004   0   0
1005   0   0
1006   0   0
1007   0   0
1008   0   0
1009   0   0
1010   0   0
1011   0   0
1012   0   0
1013   0   0
1014   0   0
1015   0   0
1016   0   0
1017   0   0
1018   0   0
1019   0   0
1020   0   0
1021   0   0
1022   0   0
1023   0   0
1024   0   0
1025   0   0
1026   0   0
1027   0   0
1028   0   0
1029   0   0
1030   0   0
1031   0   0
1032   0   0
1033   0   0
1034   0   0
1035   0   0
1036   0   0
1037   0   0
1038   0   0
1039   0   0
1040   0   0
1041   0   0
1042   0   0
1043   0   0
1044   0   0
1045   0   0
1046   0   0
1047   0   0
1048   0   0
1049   0   0
1050   0   0
1051   0   0
1052   0   0
1053   0   0
1054   0   0
1055   0   0
1056   0   0
1057   0   0
1058   0   0
1059   0   0
1060   0   0
1061   0   0
1062   0   0
1063   0   0
1064   0   0
1065   0   0
1066   0   0
1067   0   0
1068   0   0
1069   0   0
1070   0   0
1071   0   0
1072   0   0
1073   0   0
1074   0   0
1075   0   0
1076   0   0
1077   0   0
1078   0   0
1079   0   0
1080   0   0
1081   0   0
1082   0   0
1083   0   0
1084   0   0
1085   0   0
1086   0   0
1087   0   0
1088   0   0
1089   0   0
1090   0   0
1091   0   0
1092   0   0
1093   0   0
1094   0   0
1095   0   0
1096   0   0
1097   0   0
1098   0   0
1099   0   0
1100   0   0
1101   0   0
1102   0   0
1103   0   0
1104   0   0
1105   0   0
1106   0   0
1107   0   0
1108   0   0
1109   0   0
1110   0   0
1111   0   0
1112   0   0
1113   0   0
1114   0   0
1115   0   0
1116   0   0
1117   0   0
1118   0   0
1119   0   0
1120   0   0
1121   0   0
1122   0   0
1123   0   0
1124   0   0
1125   0   0
1126   0   0
1127   0   0
1128   0   0
1129   0   0
1130   0   0
1131   0   0
1132   0   0
1133   0   0
1134   0   0
1135   0   0
1136   0   0
1137   0   0
1138   0   0
1139   0   0
1140   0   0
1141   0   0
1142   0   0
1143   0   0
1144   0   0
1145   0   0
1146   0   0
1147   0   0
1148   0   0
1149   0   0
1150   0   0
1151   0   0
1152   0   0
1153   0   0
1154   0   0
1155   0   0
1156   0   0
1157   0   0
1158   0   0
1159   0   0
1160   0   0
1161   0   0
1162   0   0
1163   0   0
1164   0   0
1165   0   0
1166   0   0
1167   0   0
1168   0   0
1169   0   0
1170   0   0
1171   0   0
1172   0   0
1173   0   0
1174   0   0
1175   0   0
1176   0   0
1177   0   0
1178   0   0
1179   0   0
1180   0   0
1181   0   0
1182   0   0
1183   0   0
1184   0   0
1185   0   0
1186   0   0
1187   0   0
1188   0   0
1189   0   0
1190   0   0
1191   0   0
1192   0   0
1193   0   0
1194   0   0
1195   0   0
1196   0   0
1197   0   0
1198   0   0
1199   0   0
1200   0   0
1201   0   0
1202   0   0
1203   0   0
1204   0   0
1205   0   0
1206   0   0
1207   0   0
1208   0   0
1209   0   0
1210   0   0
1211   0   0
1212   0   0
1213   0   0
1214   0   0
1215   0   0
1216   0   0
1217   0   0
1218   0   0
1219   0   0
1220   0   0
1221   0   0
1222   0   0
1223   0   0
1224   0   0
1225   0   0
1226   0   0
1227   0   0
1228   0   0
1229   0   0
1230   0   0
1231   0   0
1232   0   0
1233   0   0
1234   0   0
1235   0   0
1236   0   0
1237   0   0
1238   0   0
1239   0   0
1240   0   0
1241   0   0
1242   0   0
1243   0   0
1244   0   0
1245   0   0
1246   0   0
1247   0   0
1248   0   0
1249   0   0
1250   0   0
1251   0   0
1252   0   0
1253   0   0
1254   0   0
1255   0   0
1256   0   0
1257   0   0
1258   0   0
1259   0   0
1260   0   0
1261   0   0
1262   0   0
1263   0   0
1264   0   0
1265   0   0
1266   0   0
1267   0   0
1268   0   0
1269   0   0
1270   0   0
1271   0   0
1272   0   0
1273   0   0
1274   0   0
1275   0   0
1276   0   0
1277   0   0
1278   0   0
1279   0   0
1280   0   0
1281   0   0
1282   0   0
1283   0   0
1284   0   0
1285   0   0
1286   0   0
1287   0   0
1288   0   0
1289   0   0
1290   0   0
1291   0   0
1292   0   0
1293   0   0
1294   0   0
1295   0   0
1296   0   0
1297   0   0
1298   0   0
1299   0   0
1300   0   0
1301   0   0
1302   0   0
1303   0   0
1304   0   0
1305   0   0
1306   0   0
1307   0   0
1308   0   0
1309   0   0
1310   0   0
1311   0   0
1312   0   0
1313   0   0
1314   0   0
1315   0   0
1316   0   0
1317   0   0
1318   0   0
1319   0   0
1320   0   0
1321   0   0
1322   0   0
1323   0   0
1324   0   0
1325   0   0
1326   0   0
1327   0   0
1328   0   0
1329   0   0
1330   0   0
1331   0   0
1332   0   0
1333   0   0
1334   0   0
1335   0   0
1336   0   0
1337   0   0
1338   0   0
1339   0   0
1340   0   0
1341   0   0
1342   0   0
1343   0   0
1344   0   0
1345   0   0
1346   0   0
1347   0   0
1348   0   0
1349   0   0
1350   0   0
1351   0   0
1352   0   0
1353   0   0
1354   0   0
1355   0   0
1356   0   0
1357   0   0
1358   0   0
1359   0   0
1360   0   0
1361   0   0
1362   0   0
1363   0   0
1364   0   0
1365   0   0
1366   0   0
1367   0   0
1368   0   0
1369   0   0
1370   0   0
1371   0   0
1372   0   0
1373   0   0
1374   0   0
1375   0   0
1376   0   0
1377   0   0
1378   0   0
1379   0   0
1380   0   0
1381   0   0
1382   0   0
1383   0   0
1384   0   0
1385   0   0
1386   0   0
1387   0   0
1388   0   0
1389   0   0
1390   0   0
1391   0   0
1392   0   0
1393   0   0
1394   0   0
1395   0   0
1396   0   0
1397   0   0
1398   0   0
1399   0   0
1400   0   0
1401   0   0
1402   0   0
1403   0   0
1404   0   0
1405   0   0
1406   0   0
1407   0   0
1408   0   0
1409   0   0
1410   0   0
1411   0   0
1412   0   0
1413   0   0
1414   0   0
1415   0   0
1416   0   0
1417   0   0
1418   0   0
1419   0   0
1420   0   0
1421   0   0
1422   0   0
1423   0   0
1424   0   0
1425   0   0
1426   0   0
1427   0   0
1428   0   0
1429   0   0
1430   0   0
1431   0   0
1432   0   0
1433   0   0
1434   0   0
1435   0   0
1436   0   0
1437   0   0
1438   0   0
1439   0   0
1440   0   0
1441   0   0
1442   0   0
1443   0   0
1444   0   0
1445   0   0
1446   0   0
1447   0   0
1448   0   0
1449   0   0
1450   0   0
1451   0   0
1452   0   0
1453   0   0
1454   0   0
1455   0   0
1456   0   0
1457   0   0
1458   0   0
1459   0   0
1460   0   0
1461   0   0
1462   0   0
1463   0   0
1464   0   0
1465   0   0
1466   0   0
1467   0   0
1468   0   0
1469   0   0
1470   0   0
1471   0   0
1472   0   0
1473   0   0
1474   0   0
1475   0   0
1476   0   0
1477   0   0
1478   0   0
1479   0   0
1480   0   0
1481   0   0
1482   0   0
1483   0   0
1484   0   0
1485   0   0
1486   0   0
1487   0   0
1488   0   0
1489   0   0
1490   0   0
1491   0   0
1492   0   0
1493   0   0
1494   0   0
1495   0   0
1496   0   0
1497   0   0
1498   0   0
1499   0   0
1500   0   0
1501   0   0
1502   0   0
1503   0   0
1504   0   0
1505   0   0
1506   0   0
1507   0   0
1508   0   0
1509   0   0
1510   0   0
1511   0   0
1512   0   0
1513   0   0
1514   0   0
1515   0   0
1516   0   0
1517   0   0
1518   0   0
1519   0   0
1520   0   0
1521   0   0
1522   0   0
1523   0   0
1524   0   0
1525   0   0
1526   0   0
1527   0   0
1528   0   0
1529   0   0
1530   0   0
1531   0   0
1532   0   0
1533   0   0
1534   0   0
1535   0   0
1536   0   0
1537   0   0
1538   0   0
1539   0   0
1540   0   0
1541   0   0
1542   0   0
1543   0   0
1544   0   0
1545   0   0
1546   0   0
1547   0   0
1548   0   0
1549   0   0
1550   0   0
1551   0   0
1552   0   0
1553   0   0
1554   0   0
1555   0   0
1556   0   0
1557   0   0
1558   0   0
1559   0   0
1560   0   0
1561   0   0
1562   0   0
1563   0   0
1564   0   0
1565   0   0
1566   0   0
1567   0   0
1568   0   0
1569   0   0
1570   0   0
1571   0   0
1572   0   0
1573   0   0
1574   0   0
1575   0   0
1576   0   0
1577   0   0
1578   0   0
1579   0   0
1580   0   0
1581   0   0
1582   0   0
1583   0   0
1584   0   0
1585   0   0
1586   0   0
1587   0   0
1588   0   0
1589   0   0
1590   0   0
1591   0   0
1592   0   0
1593   0   0
1594   0   0
1595   0   0
1596   0   0
1597   0   0
1598   0   0
1599   0   0
1600   0   0
1601   0   0
1602   0   0
1603   0   0
1604   0   0
1605   0   0
1606   0   0
1607   0   0
1608   0   0
1609   0   0
1610   0   0
1611   0   0
1612   0   0
1613   0   0
1614   0   0
1615   0   0
1616   0   0
1617   0   0
1618   0   0
1619   0   0
1620   0   0
1621   0   0
1622   0   0
1623   0   0
1624   0   0
1625   0   0
1626   0   0
1627   0   0
1628   0   0
1629   0   0
1630   0   0
1631   0   0
1632   0   0
1633   0   0
1634   0   0
1635   0   0
1636   0   0
1637   0   0
1638   0   0
1639   0   0
1640   0   0
1641   0   0
1642   0   0
1643   0   0
1644   0   0
1645   0   0
1646   0   0
1647   0   0
1648   0   0
1649   0   0
1650   0   0
1651   0   0
1652   0   0
1653   0   0
1654   0   0
1655   0   0
1656   0   0
1657   0   0
1658   0   0
1659   0   0
1660   0   0
1661   0   0
1662   0   0
1663   0   0
1664   0   0
1665   0   0
1666   0   0
1667   0   0
1668   0   0
1669   0   0
1670   0   0
1671   0   0
1672   0   0
1673   0   0
1674   0   0
1675   0   0
1676   0   0
1677   0   0
1678   0   0
1679   0   0
1680   0   0
1681   0   0
1682   0   0
1683   0   0
1684   0   0
1685   0   0
1686   0   0
1687   0   0
1688   0   0
1689   0   0
1690   0   0
1691   0   0
1692   0   0
1693   0   0
1694   0   0
1695   0   0
1696   0   0
1697   0   0
1698   0   0
1699   0   0
1700   0   0
1701   0   0
1702   0   0
1703   0   0
1704   0   0
1705   0   0
1706   0   0
1707   0   0
1708   0   0
1709   0   0
1710   0   0
1711   0   0
1712   0   0
1713   0   0
1714   0   0
1715   0   0
1716   0   0
1717   0   0
1718   0   0
1719   0   0
1720   0   0
1721   0   0
1722   0   0
1723   0   0
1724   0   0
1725   0   0
1726   0   0
1727   0   0
1728   0   0
1729   0   0
1730   0   0
1731   0   0
1732   0   0
1733   0   0
1734   0   0
1735   0   0
1736   0   0
1737   0   0
1738   0   0
1739   0   0
1740   0   0
1741   0   0
1742   0   0
1743   0   0
1744   0   0
1745   0   0
1746   0   0
1747   0   0
1748   0   0
1749   0   0
1750   0   0
1751   0   0
1752   0   0
1753   0   0
1754   0   0
1755   0   0
1756   0   0
1757   0   0
1758   0   0
1759   0   0
1760   0   0
1761   0   0
1762   0   0
1763   0   0
1764   0   0
1765   0   0
1766   0   0
1767   0   0
1768   0   0
1769   0   0
1770   0   0
1771   0   0
1772   0   0
1773   0   0
1774   0   0
1775   0   0
1776   0   0
1777   0   0
1778   0   0
1779   0   0
1780   0   0
1781   0   0
1782   0   0
1783   0   0
1784   0   0
1785   0   0
1786   0   0
1787   0   0
1788   0   0
1789   0   0
1790   0   0
1791   0   0
1792   0   0
1793   0   0
1794   0   0
1795   0   0
1796   0   0
1797   0   0
1798   0   0
1799   0   0
1800   0   0
1801   0   0
1802   0   0
1803   0   0
1804   0   0
1805   0   0
1806   0   0
1807   0   0
1808   0   0
1809   0   0
1810   0   0
1811   0   0
1812   0   0
1813   0   0
1814   0   0
1815   0   0
1816   0   0
1817   0   0
1818   0   0
1819   0   0
1820   0   0
1821   0   0
1822   0   0
1823   0   0
1824   0   0
1825   0   0
1826   0   0
1827   0   0
1828   0   0
1829   0   0
1830   0   0
1831   0   0
1832   0   0
1833   0   0
1834   0   0
1835   0   0
1836   0   0
1837   0   0
1838   0   0
1839   0   0
1840   0   0
1841   0   0
1842   0   0
1843   0   0
1844   0   0
1845   0   0
1846   0   0
1847   0   0
1848   0   0
1849   0   0
1850   0   0
1851   0   0
1852   0   0
1853   0   0
1854   0   0
1855   0   0
1856   0   0
1857   0   0
1858   0   0
1859   0   0
1860   0   0
1861   0   0
1862   0   0
1863   0   0
1864   0   0
1865   0   0
1866   0   0
1867   0   0
1868   0   0
1869   0   0
1870   0   0
1871   0   0
1872   0   0
1873   0   0
1874   0   0
1875   0   0
1876   0   0
1877   0   0
1878   0   0
1879   0   0
1880   0   0
1881   0   0
1882   0   0
1883   0   0
1884   0   0
1885   0   0
1886   0   0
1887   0   0
1888   0   0
1889   0   0
1890   0   0
1891   0   0
1892   0   0
1893   0   0
1894   0   0
1895   0   0
1896   0   0
1897   0   0
1898   0   0
1899   0   0
1900   0   0
1901   0   0
1902   0   0
1903   0   0
1904   0   0
1905   0   0
1906   0   0
1907   0   0
1908   0   0
1909   0   0
1910   0   0
1911   0   0
1912   0   0
1913   0   0
1914   0   0
1915   0   0
1916   0   0
1917   0   0
1918   0   0
1919   0   0
1920   0   0
1921   0   0
1922   0   0
1923   0   0
1924   0   0
1925   0   0
1926   0   0
1927   0   0
1928   0   0
1929   0   0
1930   0   0
1931   0   0
1932   0   0
1933   0   0
1934   0   0
1935   0   0
1936   0   0
1937   0   0
1938   0   0
1939   0   0
1940   0   0
1941   0   0
1942   0   0
1943   0   0
1944   0   0
1945   0   0
1946   0   0
1947   0   0
1948   0   0
1949   0   0
1950   0   0
1951   0   0
1952   0   0
1953   0   0
1954   0   0
1955   0   0
1956   0   0
1957   0   0
1958   0   0
1959   0   0
1960   0   0
1961   0   0
1962   0   0
1963   0   0
1964   0   0
1965   0   0
1966   0   0
1967   0   0
1968   0   0
1969   0   0
1970   0   0
1971   0   0
1972   0   0
1973   0   0
1974   0   0
1975   0   0
1976   0   0
1977   0   0
1978   0   0
1979   0   0
1980   0   0
1981   0   0
1982   0   0
1983   0   0
1984   0   0
1985   0   0
1986   0   0
1987   0   0
1988   0   0
1989   0   0
1990   0   0
1991   0   0
1992   0   0
1993   0   0
1994   0   0
1995   0   0
1996   0   0
1997   0   0
1998   0   0
1999   0   0
2000   0   0
2001   0   0
2002   0   0
2003   0   0
2004   0   0
2005   0   0
2006   0   0
2007   0   0
2008   0   0
2009   0   0
2010   0   0
2011   0   0
2012   0   0
2013   0   0
2014   0   0
2015   0   0
2016   0   0
2017   0   0
2018   0   0
2019   0   0
2020   0   0
2021   0   0
2022   0   0
2023   0   0
2024   0   0
2025   0   0
2026   0   0
2027   0   0
2028   0   0
2029   0   0
2030   0   0
2031   0   0
2032   0   0
2033   0   0
2034   0   0
2035   0   0
2036   0   0
2037   0   0
2038   0   0
2039   0   0
2040   0   0
2041   0   0
2042   0   0
2043   0   0
2044   0   0
2045   0   0
2046   0   0
2047   0   0
2048   0   0
2049   0   0
2050   0   0
2051   0   0
2052   0   0
2053   0   0
2054   0   0
2055   0   0
2056   0   0
2057   0   0
2058   0   0
2059   0   0
2060   0   0
2061   0   0
2062   0   0
2063   0   0
2064   0   0
2065   0   0
2066   0   0
2067   0   0
2068   0   0
2069   0   0
2070   0   0
2071   0   0
2072   0   0
2073   0   0
2074   0   0
2075   0   0
2076   0   0
2077   0   0
2078   0   0
2079   0   0
2080   0   0
2081   0   0
2082   0   0
2083   0   0
2084   0   0
2085   0   0
2086   0   0
2087   0   0
2088   0   0
2089   0   0
2090   0   0
2091   0   0
2092   0   0
2093   0   0
2094   0   0
2095   0   0
2096   0   0
2097   0   0
2098   0   0
2099   0   0
2100   0   0
2101   0   0
2102   0   0
2103   0   0
2104   0   0
2105   0   0
2106   0   0
2107   0   0
2108   0   0
2109   0   0
2110   0   0
2111   0   0
2112   0   0
2113   0   0
2114   0   0
2115   0   0
2116   0   0
2117   0   0
2118   0   0
2119   0   0
2120   0   0
2121   0   0
2122   0   0
2123   0   0
2124   0   0
2125   0   0
2126   0   0
2127   0   0
2128   0   0
2129   0   0
2130   0   0
2131   0   0
2132   0   0
2133   0   0
2134   0   0
2135   0   0
2136   0   0
2137   0   0
2138   0   0
2139   0   0
2140   0   0
2141   0   0
2142   0   0
2143   0   0
2144   0   0
2145   0   0
2146   0   0
2147   0   0
2148   0   0
2149   0   0
2150   0   0
2151   0   0
2152   0   0
2153   0   0
2154   0   0
2155   0   0
2156   0   0
2157   0   0
2158   0   0
2159   0   0
2160   0   0
2161   0   0
2162   0   0
2163   0   0
2164   0   0
2165   0   0
2166   0   0
2167   0   0
2168   0   0
2169   0   0
2170   0   0
2171   0   0
2172   0   0
2173   0   0
2174   0   0
2175   0   0
2176   0   0
2177   0   0
2178   0   0
2179   0   0
2180   0   0
2181   0   0
2182   0   0
2183   0   0
2184   0   0
2185   0   0
2186   0   0
2187   0   0
2188   0   0
2189   0   0
2190   0   0
2191   0   0
2192   0   0
2193   0   0
2194   0   0
2195   0   0
2196   0   0
2197   0   0
2198   0   0
2199   0   0
2200   0   0
2201   0   0
2202   0   0
2203   0   0
2204   0   0
2205   0   0
2206   0   0
2207   0   0
2208   0   0
2209   0   0
2210   0   0
2211   0   0
2212   0   0
2213   0   0
2214   0   0
2215   0   0
2216   0   0
2217   0   0
2218   0   0
2219   0   0
2220   0   0
2221   0   0
2222   0   0
2223   0   0
2224   0   0
2225   0   0
2226   0   0
2227   0   0
2228   0   0
2229   0   0
2230   0   0
2231   0   0
2232   0   0
2233   0   0
2234   0   0
2235   0   0
2236   0   0
2237   0   0
2238   0   0
2239   0   0
2240   0   0
2241   0   0
2242   0   0
2243   0   0
2244   0   0
2245   0   0
2246   0   0
2247   0   0
2248   0   0
2249   0   0
2250   0   0
2251   0   0
2252   0   0
2253   0   0
2254   0   0
2255   0   0
2256   0   0
2257   0   0
2258   0   0
2259   0   0
2260   0   0
2261   0   0
2262   0   0
2263   0   0
2264   0   0
2265   0   0
2266   0   0
2267   0   0
2268   0   0
2269   0   0
2270   0   0
2271   0   0
2272   0   0
2273   0   0
2274   0   0
2275   0   0
2276   0   0
2277   0   0
2278   0   0
2279   0   0
2280   0   0
2281   0   0
2282   0   0
2283   0   0
2284   0   0
2285   0   0
2286   0   0
2287   0   0
2288   0   0
2289   0   0
2290   0   0
2291   0   0
2292   0   0
2293   0   0
2294   0   0
2295   0   0
2296   0   0
2297   0   0
2298   0   0
2299   0   0
2300   0   0
2301   0   0
2302   0   0
2303   0   0
2304   0   0
2305   0   0
2306   0   0
2307   0   0
2308   0   0
2309   0   0
2310   0   0
2311   0   0
2312   0   0
2313   0   0
2314   0   0
2315   0   0
2316   0   0
2317   0   0
2318   0   0
2319   0   0
2320   0   0
2321   0   0
2322   0   0
2323   0   0
2324   0   0
2325   0   0
2326   0   0
2327   0   0
2328   0   0
2329   0   0
2330   0   0
2331   0   0
2332   0   0
2333   0   0
2334   0   0
2335   0   0
2336   0   0
2337   0   0
2338   0   0
2339   0   0
2340   0   0
2341   0   0
2342   0   0
2343   0   0
2344   0   0
2345   0   0
2346   0   0
2347   0   0
2348   0   0
2349   0   0
2350   0   0
2351   0   0
2352   0   0
2353   0   0
2354   0   0
2355   0   0
2356   0   0
2357   0   0
2358   0   0
2359   0   0
2360   0   0
2361   0   0
2362   0   0
2363   0   0
2364   0   0
2365   0   0
2366   0   0
2367   0   0
2368   0   0
2369   0   0
2370   0   0
2371   0   0
2372   0   0
2373   0   0
2374   0   0
2375   0   0
2376   0   0
2377   0   0
2378   0   0
2379   0   0
2380   0   0
2381   0   0
2382   0   0
2383   0   0
2384   0   0
2385   0   0
2386   0   0
2387   0   0
2388   0   0
2389   0   0
2390   0   0
2391   0   0
2392   0   0
2393   0   0
2394   0   0
2395   0   0
2396   0   0
2397   0   0
2398   0   0
2399   0   0
2400   0   0
2401   0   0
2402   0   0
2403   0   0
2404   0   0
2405   0   0
2406   0   0
2407   0   0
2408   0   0
2409   0   0
2410   0   0
2411   0   0
2412   0   0
2413   0   0
2414   0   0
2415   0   0
2416   0   0
2417   0   0
2418   0   0
2419   0   0
2420   0   0
2421   0   0
2422   0   0
2423   0   0
2424   0   0
2425   0   0
2426   0   0
2427   0   0
2428   0   0
2429   0   0
2430   0   0
2431   0   0
2432   0   0
2433   0   0
2434   0   0
2435   0   0
2436   0   0
2437   0   0
2438   0   0
2439   0   0
2440   0   0
2441   0   0
2442   0   0
2443   0   0
2444   0   0
2445   0   0
2446   0   0
2447   0   0
2448   0   0
2449   0   0
2450   0   0
2451   0   0
2452   0   0
2453   0   0
2454   0   0
2455   0   0
2456   0   0
2457   0   0
2458   0   0
2459   0   0
2460   0   0
2461   0   0
2462   0   0
2463   0   0
2464   0   0
2465   0   0
2466   0   0
2467   0   0
2468   0   0
2469   0   0
2470   0   0
2471   0   0
2472   0   0
2473   0   0
2474   0   0
2475   0   0
2476   0   0
2477   0   0
2478   0   0
2479   0   0
2480   0   0
2481   0   0
2482   0   0
2483   0   0
2484   0   0
2485   0   0
2486   0   0
2487   0   0
2488   0   0
2489   0   0
2490   0   0
2491   0   0
2492   0   0
2493   0   0
2494   0   0
2495   0   0
2496   0   0
2497   0   0
2498   0   0
2499   0   0
2500   0   0
2501   0   0
2502   0   0
2503   0   0
2504   0   0
2505   0   0
2506   0   0
2507   0   0
2508   0   0
