# Supplementary material for: Adaptive dynamic prediction model of mining subsidence aided by measured data
Source: Sci Rep. 2025 Apr 28;15:14754. doi: 10.1038/s41598-025-99869-x (PMC12037819; doi:10.1038/s41598-025-99869-x)
Supplement: Supplementary file 2 — Supplementary Information 2. [file 41598_2025_99869_MOESM2_ESM.zip › MSDPS/工程1.PDM]

[Root]
Most Recent Package=±ê×¼°²×°Èí¼þ°ü 1


[Package|±ê×¼°²×°Èí¼þ°ü 1|Root]
SubWizProgID=PDWizard.SetupPkgSubWiz
BuildFolder=C:\Users\sx\desktop\vb³ÌÐò\¸ü¸Ä-1\°ü

[Package|±ê×¼°²×°Èí¼þ°ü 1|Configure DAO ISAMs]
Applicable=Yes
Jet 2.x=No

[Package|±ê×¼°²×°Èí¼þ°ü 1|Configure DAO ODBC]
JetWorkspace=
ODBCDirect=

[Package|±ê×¼°²×°Èí¼þ°ü 1|Files Found]

[Package|±ê×¼°²×°Èí¼þ°ü 1|Files Released]

[Package|±ê×¼°²×°Èí¼þ°ü 1|Missing Dependency Information]
D:\VB98\Wizards\CHARTWIZ.OCX=
C:\Program Files (x86)\Common Files\Autodesk Shared\acax17enu.tlb=

[Package|±ê×¼°²×°Èí¼þ°ü 1|Out-of-Date Dependency Information]

[Package|±ê×¼°²×°Èí¼þ°ü 1|Files Added]

[Package|±ê×¼°²×°Èí¼þ°ü 1|Files Removed]

[Package|±ê×¼°²×°Èí¼þ°ü 1|Files In Project]
C:\Users\sx\desktop\vb³ÌÐò\¸ü¸Ä-1\MSPAS.exe=Yes
C:\Windows\System32\msvbvm60.dll=Yes
C:\Windows\System32\oleaut32.dll=Yes
C:\Windows\System32\olepro32.dll=Yes
C:\Windows\System32\asycfilt.dll=Yes
C:\Windows\System32\stdole2.tlb=Yes
D:\VB98\Wizards\PDWizard\Redist\COMCAT.DLL=Yes
C:\Windows\System32\VB6CHS.DLL=Yes
C:\Program Files (x86)\Common Files\microsoft shared\DAO\DAO350.DLL=Yes
C:\Windows\System32\MSJET35.DLL=Yes
C:\Windows\System32\MSJTER35.DLL=Yes
C:\Windows\System32\MSJINT35.DLL=Yes
C:\Windows\System32\vbajet32.dll=Yes
C:\Windows\System32\expsrv.dll=Yes
C:\Windows\System32\MSRD2X35.DLL=Yes
C:\Windows\System32\MSREPL35.DLL=Yes
D:\VB98\Wizards\PDWizard\Redist\MSVCRT40.DLL=Yes
C:\Windows\System32\VB5DB.DLL=Yes
C:\Program Files (x86)\Common Files\Autodesk Shared\acax17enu.tlb=Yes
C:\Windows\SysWOW64\MSCHRT20.OCX=Yes
C:\Windows\SysWOW64\MSCH2CHS.DLL=Yes
D:\VB98\Wizards\CHARTWIZ.OCX=Yes
D:\VB98\Wizards\PDWizard\SETUP.EXE=Yes
D:\VB98\Wizards\PDWizard\SETUP1.EXE=Yes
C:\Windows\System32\VB6STKIT.DLL=Yes
D:\VB98\Wizards\PDWizard\ST6UNST.EXE=Yes

[Package|±ê×¼°²×°Èí¼þ°ü 1|Configure Registry Files]
Applicable=No

[Package|±ê×¼°²×°Èí¼þ°ü 1|Configure Remote Servers]
Applicable=No

[Package|±ê×¼°²×°Èí¼þ°ü 1|Install Locations]
C:\Users\sx\desktop\vb³ÌÐò\¸ü¸Ä-1\MSPAS.exe=$(AppPath)
C:\Windows\System32\msvbvm60.dll=$(WinSysPathSysFile)
C:\Windows\System32\oleaut32.dll=$(WinSysPathSysFile)
C:\Windows\System32\olepro32.dll=$(WinSysPathSysFile)
C:\Windows\System32\asycfilt.dll=$(WinSysPathSysFile)
C:\Windows\System32\stdole2.tlb=$(WinSysPathSysFile)
D:\VB98\Wizards\PDWizard\Redist\COMCAT.DLL=$(WinSysPathSysFile)
C:\Windows\System32\VB6CHS.DLL=$(WinSysPath)
C:\Program Files (x86)\Common Files\microsoft shared\DAO\DAO350.DLL=$(MSDAOPath)
C:\Windows\System32\MSJET35.DLL=$(WinSysPathSysFile)
C:\Windows\System32\MSJTER35.DLL=$(WinSysPathSysFile)
C:\Windows\System32\MSJINT35.DLL=$(WinSysPathSysFile)
C:\Windows\System32\vbajet32.dll=$(WinSysPathSysFile)
C:\Windows\System32\expsrv.dll=$(WinSysPathSysFile)
C:\Windows\System32\MSRD2X35.DLL=$(WinSysPathSysFile)
C:\Windows\System32\MSREPL35.DLL=$(WinSysPathSysFile)
D:\VB98\Wizards\PDWizard\Redist\MSVCRT40.DLL=$(WinSysPathSysFile)
C:\Windows\System32\VB5DB.DLL=$(WinSysPath)
C:\Program Files (x86)\Common Files\Autodesk Shared\acax17enu.tlb=$(WinSysPath)
C:\Windows\SysWOW64\MSCHRT20.OCX=$(WinSysPath)
C:\Windows\SysWOW64\MSCH2CHS.DLL=$(WinSysPath)
D:\VB98\Wizards\CHARTWIZ.OCX=$(WinSysPath)
D:\VB98\Wizards\PDWizard\SETUP.EXE=$(AppPath)
D:\VB98\Wizards\PDWizard\SETUP1.EXE=$(WinPath)
C:\Windows\System32\VB6STKIT.DLL=$(WinSysPathSysFile)
D:\VB98\Wizards\PDWizard\ST6UNST.EXE=$(WinPath)

[Package|±ê×¼°²×°Èí¼þ°ü 1|Configure Shared Files]
Applicable=Yes
C:\Users\sx\desktop\vb³ÌÐò\¸ü¸Ä-1\MSPAS.exe=No

[Package|±ê×¼°²×°Èí¼þ°ü 1|Distribution]
Type=single
Size=
Title=¹¤³Ì1

[Package|±ê×¼°²×°Èí¼þ°ü 1|IconGroups]
Group0=¹¤³Ì1
PrivateGroup0=True
Parent0=$(Programs)

[Package|±ê×¼°²×°Èí¼þ°ü 1|¹¤³Ì1]
Icon1=MSPAS.exe
Title1=¹¤³Ì1
StartIn1=$(AppPath)
Key1=Icon1

[Package|±ê×¼°²×°Èí¼þ°ü 1|Package]
PackageFolder=C:\Users\sx\desktop\vb³ÌÐò\¸ü¸Ä-1\°ü
ProjectFolder=C:\Users\sx\desktop\vb³ÌÐò\¸ü¸Ä-1
ServerSideCab=
File1=C:\Users\sx\desktop\vb³ÌÐò\¸ü¸Ä-1\°ü\setup.exe
File2=C:\Users\sx\desktop\vb³ÌÐò\¸ü¸Ä-1\°ü\Setup.Lst
File3=C:\Users\sx\desktop\vb³ÌÐò\¸ü¸Ä-1\°ü\MSPAS.CAB
Handler1=PDWizard.FolderDplySubWiz
Handler2=PDWizard.WebPostDplySubWiz
