# Supplementary material for: Adaptive dynamic prediction model of mining subsidence aided by measured data
Source: Sci Rep. 2025 Apr 28;15:14754. doi: 10.1038/s41598-025-99869-x (PMC12037819; doi:10.1038/s41598-025-99869-x)
Supplement: Supplementary file 2 — Supplementary Information 2. [file 41598_2025_99869_MOESM2_ESM.zip › MSDPS/工程1.vbp]

Type=Exe
Reference=*\G{00020430-0000-0000-C000-000000000046}#2.0#0#..\..\..\..\Windows\SysWOW64\stdole2.tlb#OLE Automation
Reference=*\G{00025E01-0000-0000-C000-000000000046}#4.0#0#..\..\..\..\Program Files (x86)\Common Files\Microsoft Shared\DAO\DAO350.DLL#Microsoft DAO 3.51 Object Library
Reference=*\G{851A4561-F4EC-4631-9B0C-E7DC407512C9}#1.0#0#..\..\..\..\Program Files (x86)\Common Files\Autodesk Shared\acax17enu.tlb#AutoCAD 2008 Type Library
Object={65E121D4-0C60-11D2-A9FC-0000F8754DA1}#2.0#0; mschrt20.ocx
Object={D5288401-E6C5-11D1-BE7D-C63815000000}#1.0#0; CHARTWIZ.OCX
Object={BEC61919-E6C4-11D1-BE7D-C63815000000}#1.0#0; FLEXWIZ.OCX
Form=Form1.frm
Form=Form8.frm
IconForm="Form1"
Startup="Form1"
ExeName32="MSDPS.exe"
Command32=""
Name="¹¤³Ì1"
HelpContextID="0"
CompatibleMode="0"
MajorVer=1
MinorVer=0
RevisionVer=0
AutoIncrementVer=0
ServerSupportFiles=0
VersionCompanyName="aaaa"
CompilationType=0
OptimizationType=0
FavorPentiumPro(tm)=0
CodeViewDebugInfo=0
NoAliasing=0
BoundsCheck=0
OverflowCheck=0
FlPointCheck=0
FDIVCheck=0
UnroundedFP=0
StartMode=0
Unattended=0
Retained=0
ThreadPerObject=0
MaxNumberOfThreads=1
