# Supplementary material for: Adaptive dynamic prediction model of mining subsidence aided by measured data
Source: Sci Rep. 2025 Apr 28;15:14754. doi: 10.1038/s41598-025-99869-x (PMC12037819; doi:10.1038/s41598-025-99869-x)
Supplement: Supplementary file 2 — Supplementary Information 2. [file 41598_2025_99869_MOESM2_ESM.zip › MSDPS/工程1.vbw]

Form1 = 190, 162, 1086, 611, C, 182, 11, 1187, 730, C
Form8 = 135, 34, 1022, 476, , 112, 251, 1111, 902, C
